# Supplementary material for: Proteomic Analysis Is Needed to Understand the Vulnerability of Bunodosoma cavernatum Sea Anemones to Climate Change
Source: J Proteome Res. 2025 Jan 27;24(2):742–9. doi: 10.1021/acs.jproteome.4c00780 (PMC11811985; doi:10.1021/acs.jproteome.4c00780)
Supplement: Supplementary file 1 — pr4c00780_si_001.xlsx [file pr4c00780_si_001.xlsx]

## Sheet: supplement 1
My Experiment, Samples report created on 08/10/2024
Experiment: My Experiment
	Peak List Generator: unknown
		Version: unknown
		Charge States Calculated: unknown
		Deisotoped: unknown
		Textual Annotation: unknown
	Database Set: 11 Databases
		Database Name: a reverse concatenated subset of the uniprotkb_Actiniaria_2023_11_27 database
			Version: unknown
			Taxonomy: All Entries
			Number of Proteins: 1065
		Database Name: a reverse concatenated subset of the uniprotkb_Actiniaria_2023_11_27 database
			Version: unknown
			Taxonomy: All Entries
			Number of Proteins: 1732
		Database Name: a reverse concatenated subset of the uniprotkb_Actiniaria_2023_11_27 database
			Version: unknown
			Taxonomy: All Entries
			Number of Proteins: 1770
		Database Name: a reverse concatenated subset of the uniprotkb_Actiniaria_2023_11_27 database
			Version: unknown
			Taxonomy: All Entries
			Number of Proteins: 1928
		Database Name: a reverse concatenated subset of the uniprotkb_Actiniaria_2023_11_27 database
			Version: unknown
			Taxonomy: All Entries
			Number of Proteins: 1986
		Database Name: a reverse concatenated subset of the uniprotkb_Actiniaria_2023_11_27 database
			Version: unknown
			Taxonomy: All Entries
			Number of Proteins: 2165
		Database Name: a reverse concatenated subset of the uniprotkb_Actiniaria_2023_11_27 database
			Version: unknown
			Taxonomy: All Entries
			Number of Proteins: 3011
		Database Name: a reverse concatenated subset of the uniprotkb_Actiniaria_2023_11_27 database
			Version: unknown
			Taxonomy: All Entries
			Number of Proteins: 3341
		Database Name: a reverse concatenated subset of the uniprotkb_Actiniaria_2023_11_27 database
			Version: unknown
			Taxonomy: All Entries
			Number of Proteins: 444
		Database Name: a reverse concatenated subset of the uniprotkb_Actiniaria_2023_11_27 database
			Version: unknown
			Taxonomy: All Entries
			Number of Proteins: 837
		Database Name: uniprotkb_Actiniaria_2023_11_27.fasta
			Version: unknown
			Taxonomy: All Entries
			Number of Proteins: 75953
		Explain Database w/ < 1000 entries:
		Does database contain common contaminants?: unknown
	Search Engine Set: 3 Search Engines
		Search Engine: Sequest
			Version: IseNode in Proteome Discoverer 1.4.0.288
			Samples: 102-2023-6-actiniaria, 102-2023-7-actiniaria, 102-2023-8, 102-2023-9-actiniaria
			Fragment Tolerance: 0.60 Da (Monoisotopic)
			Parent Tolerance: 50 PPM (Monoisotopic)
			Fixed Modifications: +57 on C (Carbamidomethyl)
			Variable Modifications: +1 on NQ (Deamidated), +16 on M (Oxidation)
			Database: uniprotkb_Actiniaria_2023_11_27.fasta (unknown version, 75953 entries)
			Digestion Enzyme: Trypsin
			Max Missed Cleavages: 2
			Probability Model:
				102-2023-6-actiniaria: Percolator [all charge states]
				102-2023-7-actiniaria: Percolator [all charge states]
				102-2023-8: Percolator [all charge states]
				102-2023-9-actiniaria: Percolator [all charge states]
		Search Engine: Sequest
			Version: IseNode in Proteome Discoverer 1.4.1.14
			Samples: 6-pam-acti, 6-pam-acti-01, 10-pam-acti, 102-2023-10-actinaria, pam-10-r-acti, Pam-Bere-10-acti
			Fragment Tolerance: 0.60 Da (Monoisotopic)
			Parent Tolerance: 20 PPM (Monoisotopic) (6-pam-acti, 6-pam-acti-01, 10-pam-acti, pam-10-r-acti, Pam-Bere-10-acti), 50 PPM (Monoisotopic) (102-2023-10-actinaria)
			Fixed Modifications: +57 on C (Carbamidomethyl)
			Variable Modifications: +1 on NQ (Deamidated), +16 on M (Oxidation)
			Database: uniprotkb_Actiniaria_2023_11_27.fasta (unknown version, 75953 entries)
			Digestion Enzyme: Trypsin
			Max Missed Cleavages: 2
			Probability Model:
				6-pam-acti: Percolator [all charge states]
				6-pam-acti-01: Percolator [all charge states]
				10-pam-acti: Percolator [all charge states]
				102-2023-10-actinaria: Percolator [all charge states]
				pam-10-r-acti: Percolator [all charge states]
				Pam-Bere-10-acti: Percolator [all charge states]
		Search Engine: X! Tandem
			Version: X! Tandem Alanine (2017.2.1.4)
			Samples: All Samples
			Fragment Tolerance: 0.60 Da (Monoisotopic)
			Parent Tolerance: 20 PPM (Monoisotopic) (6-pam-acti, 6-pam-acti-01, 10-pam-acti, pam-10-r-acti, Pam-Bere-10-acti), 50 PPM (Monoisotopic) (102-2023-6-actiniaria, 102-2023-7-actiniaria, 102-2023-10-actinaria, 102-2023-8, 102-2023-9-actiniaria)
			Fixed Modifications: +57 on C (Carbamidomethyl)
			Variable Modifications: -18 on Peptide N-Terminal (Glu->pyro-Glu), -17 on Peptide N-Terminal (Ammonia-loss), -17 on Peptide N-Terminal (Gln->pyro-Glu), +1 on NQ (Deamidated), +16 on M (Oxidation)
			Database: a reverse concatenated subset of the uniprotkb_Actiniaria_2023_11_27 database (unknown version, 1065 entries) (pam-10-r-acti), a reverse concatenated subset of the uniprotkb_Actiniaria_2023_11_27 database (unknown version, 1732 entries) (102-2023-10-actinaria), a reverse concatenated subset of the uniprotkb_Actiniaria_2023_11_27 database (unknown version, 1770 entries) (102-2023-7-actin…
			Digestion Enzyme: Trypsin (pam-10-r-acti), Trypsin (102-2023-10-actinaria), Trypsin (102-2023-7-actiniaria), Trypsin (102-2023-9-actiniaria), Trypsin (10-pam-acti), Trypsin (6-pam-acti-01), Trypsin (102-2023-6-actiniaria), Trypsin (102-2023-8), Trypsin (6-pam-acti), Trypsin (Pam-Bere-10-acti)
			Max Missed Cleavages: 2 (pam-10-r-acti), 2 (102-2023-10-actinaria), 2 (102-2023-7-actiniaria), 2 (102-2023-9-actiniaria), 2 (10-pam-acti), 2 (6-pam-acti-01), 2 (102-2023-6-actiniaria), 2 (102-2023-8), 2 (6-pam-acti), 2 (Pam-Bere-10-acti)
			Probability Model:
				6-pam-acti: Percolator [all charge states]
				6-pam-acti-01: Percolator [all charge states]
				102-2023-6-actiniaria: Percolator [all charge states]
				102-2023-7-actiniaria: Percolator [all charge states]
				10-pam-acti: Percolator [all charge states]
				102-2023-10-actinaria: Percolator [all charge states]
				102-2023-8: Percolator [all charge states]
				102-2023-9-actiniaria: Percolator [all charge states]
				pam-10-r-acti: Percolator [all charge states]
				Pam-Bere-10-acti: Percolator [all charge states]
	Scaffold: Version: Scaffold_5.3.3
		Modification Metadata Set: 2334 modifications
			Source: C:\Program Files\Scaffold\parameters\unimod.xml
			Comment:
		Protein Grouping Strategy: Experiment-wide grouping with binary peptide-protein weights
		Peptide Thresholds: 95.0 % minimum
		Protein Thresholds: 99.0 % minimum and 2 peptides minimum
		Peptide FDR: 0.0 % (Decoy)
		Protein FDR: 0.0 % (Decoy)
		GO Annotation Source(s):
		Pathway Annotation Source(s):
		Alternate ID Source(s):
My Experiment
#	Visible?	Starred?	Identified Proteins (101/103)	Accession Number	Alternate ID	Molecular Weight	Column.control	Column.Temp.Const.	column.Temp.Vari	Tent.Control	Tent.const.	Tent.Temp.Variable
1	true	Empty	Actin OS=Exaiptasia diaphana OX=2652724 PE=3 SV=1	A0A913XAC8		42 kDa	51 %	100 %	100 %	100 %	100 %	99 %
2	true	Empty	Actin OS=Exaiptasia diaphana OX=2652724 PE=3 SV=1	A0A913Y8A7		42 kDa	100 %	100 %	100 %	100 %	100 %	100 %
3	true	Empty	Actin, cytoplasmic-like OS=Actinia tenebrosa OX=6105 GN=LOC116305986 PE=3 SV=1	A0A6P8IXP3		42 kDa	100 %	100 %	100 %	100 %	100 %	100 %
4	true	Empty	Uncharacterized protein OS=Nematostella vectensis OX=45351 GN=NEMVEDRAFT_v1g242065 PE=3 SV=1	A7S0V7		42 kDa	99 %	100 %	100 %	100 %	94 %	100 %
5	true	Empty	Actin OS=Nematostella vectensis OX=45351 GN=NEMVEDRAFT_v1g169611 PE=3 SV=1	A7SEB1		42 kDa	100 %	99 %	100 %	100 %	100 %	99 %
6	true	Empty	Actin OS=Nematostella vectensis OX=45351 GN=NEMVEDRAFT_v1g210933 PE=3 SV=1	A7SEA7		42 kDa	99 %	100 %	100 %	100 %	99 %	100 %
7	true	Empty	Major antigen-like OS=Actinia tenebrosa OX=6105 GN=LOC116302485 PE=4 SV=1	A0A6P8ILG1		328 kDa	100 %	100 %	100 %	100 %	100 %	100 %
8	true	Empty	Sodium channel toxin protein (Fragment) OS=Anemonia sulcata OX=6108 GN=NaTx PE=2 SV=1	A0A0S1M175		5 kDa	100 %	99 %	100 %	100 %	0	0
9	true	Empty	Nucleoside diphosphate kinase OS=Actinia tenebrosa OX=6105 GN=LOC116296968 PE=3 SV=1	A0A6P8I8H1		17 kDa	100 %	99 %	100 %	100 %	100 %	0
10	true	Empty	Fructose-bisphosphate aldolase OS=Actinia tenebrosa OX=6105 GN=LOC116288771 PE=3 SV=1	A0A6P8H7K2		39 kDa	100 %	100 %	100 %	100 %	100 %	0
11	true	Empty	Histone H4 OS=Actinia tenebrosa OX=6105 GN=LOC116289407 PE=3 SV=1	A0A6P8H706		25 kDa	0	0	100 %	100 %	100 %	100 %
12	true	Empty	Uncharacterized protein OS=Exaiptasia diaphana OX=2652724 PE=3 SV=1	A0A913XBH5		2259 kDa	99 %	100 %	100 %	100 %	81 %	0
13	true	Empty	Filamin-A-like OS=Actinia tenebrosa OX=6105 GN=LOC116305872 PE=3 SV=1	A0A6P8IWE9		314 kDa	100 %	100 %	100 %	100 %	100 %	100 %
14	true	Empty	Vitellogenin-1-like isoform X3 OS=Actinia tenebrosa OX=6105 GN=LOC116292966 PE=4 SV=1	A0A6P8HMF1 (+2)		163 kDa	100 %	100 %	0	0	0	100 %
15	true	Empty	Superoxide dismutase [Cu-Zn] OS=Anemonia viridis OX=51769 GN=CuZnSODb PE=2 SV=2	Q8I807		16 kDa	100 %	100 %	100 %	100 %	100 %	0
16	true	Empty	Glyceraldehyde-3-phosphate dehydrogenase OS=Actinia tenebrosa OX=6105 GN=LOC116300146 PE=3 SV=1	A0A6P8I9T7		36 kDa	100 %	100 %	59 %	23 %	100 %	0
17	true	Empty	ZP domain-containing protein-like OS=Actinia tenebrosa OX=6105 GN=LOC116286477 PE=4 SV=1	A0A6P8H8V9		43 kDa	100 %	100 %	100 %	100 %	100 %	100 %
18	true	Empty	Aminopeptidase W07G4.4 OS=Actinia tenebrosa OX=6105 GN=LOC116302420 PE=3 SV=1	A0A6P8IMG4		55 kDa	100 %	100 %	100 %	100 %	100 %	0
19	true	Empty	Glyceraldehyde-3-phosphate dehydrogenase OS=Nematostella vectensis OX=45351 GN=NEMVEDRAFT_v1g243086 PE=3 SV=1	A7S5Y2		37 kDa	100 %	100 %	100 %	100 %	100 %	88 %
20	true	Empty	Histone H2A OS=Nematostella vectensis OX=45351 GN=NEMVEDRAFT_v1g219655 PE=3 SV=1	A7SYT5		14 kDa	0	0	100 %	0	100 %	99 %
21	true	Empty	Thioredoxin domain-containing protein OS=Exaiptasia diaphana OX=2652724 PE=4 SV=1	A0A913YD01		27 kDa	100 %	100 %	100 %	100 %	100 %	100 %
22	true	Empty	Fructose-bisphosphate aldolase OS=Exaiptasia diaphana OX=2652724 PE=3 SV=1	A0A913WT73		39 kDa	100 %	100 %	100 %	100 %	100 %	0
23	true	Empty	Tropomyosin-like OS=Actinia tenebrosa OX=6105 GN=LOC116303629 PE=3 SV=1	A0A6P8IPS3		28 kDa	99 %	11 %	100 %	99 %	100 %	0
24	true	Empty	Calmodulin-like protein 12 OS=Actinia tenebrosa OX=6105 GN=LOC116309061 PE=4 SV=1	A0A6P8J6M5		50 kDa	100 %	100 %	100 %	100 %	100 %	0
25	true	Empty	Gelsolin-like protein 1 OS=Actinia tenebrosa OX=6105 GN=LOC116300251 PE=4 SV=1	A0A6P8IEX9		43 kDa	100 %	100 %	100 %	100 %	100 %	100 %
26	true	Empty	Tropomyosin OS=Exaiptasia diaphana OX=2652724 PE=3 SV=1	A0A913Y901		28 kDa	100 %	100 %	100 %	100 %	100 %	0
27	true	Empty	Glyceraldehyde 3-phosphate dehydrogenase (Fragment) OS=Anemonia sulcata OX=6108 PE=2 SV=1	C7SP37		21 kDa	100 %	0	100 %	100 %	100 %	0
28	true	Empty	Blue chromoprotein aeCP597 OS=Actinia equina OX=6106 PE=1 SV=1	Q2VFP3		26 kDa	0	0	0	100 %	100 %	0
29	true	Empty	Myosin heavy chain, striated muscle-like isoform X1 OS=Actinia tenebrosa OX=6105 GN=LOC116299520 PE=3 SV=1	A0A6P8IE54 (+1)		225 kDa	0	100 %	100 %	100 %	100 %	100 %
30	true	Empty	Malate dehydrogenase OS=Exaiptasia diaphana OX=2652724 PE=3 SV=1	A0A913X2K8		36 kDa	100 %	0	100 %	0	100 %	0
31	true	Empty	Malate dehydrogenase OS=Nematostella vectensis OX=45351 GN=NEMVEDRAFT_v1g248519 PE=3 SV=1	A7T1J0		36 kDa	99 %	100 %	100 %	100 %	100 %	0
32	true	Empty	Microtubule-associated protein futsch-like OS=Actinia tenebrosa OX=6105 GN=LOC116298974 PE=3 SV=1	A0A6P8ICI1		39 kDa	100 %	0	100 %	100 %	100 %	0
33	true	Empty	ZP domain-containing protein-like OS=Actinia tenebrosa OX=6105 GN=LOC116301744 PE=4 SV=1	A0A6P8IIX3		42 kDa	100 %	100 %	100 %	100 %	100 %	100 %
34	true	Empty	Uncharacterized protein LOC116298266 OS=Actinia tenebrosa OX=6105 GN=LOC116298266 PE=4 SV=1	A0A6P8I4W3		63 kDa	100 %	100 %	100 %	99 %	100 %	0
35	true	Empty	Vicilin-like seed storage protein At2g18540 isoform X2 OS=Actinia tenebrosa OX=6105 GN=LOC116309075 PE=4 SV=1	A0A6P8JD26		50 kDa	100 %	100 %	100 %	99 %	100 %	0
36	true	Empty	Elongation factor 1-alpha OS=Actinia tenebrosa OX=6105 GN=LOC116294151 PE=3 SV=1	A0A6P8HMH9		52 kDa	100 %	0	100 %	100 %	100 %	0
37	true	Empty	Protein disulfide-isomerase OS=Exaiptasia diaphana OX=2652724 PE=3 SV=1	A0A913X8F3		58 kDa	0	0	0	100 %	0	100 %
38	true	Empty	Radixin-like OS=Actinia tenebrosa OX=6105 GN=LOC116303169 PE=4 SV=1	A0A6P8INA7		66 kDa	0	100 %	0	100 %	0	100 %
39	true	Empty	Tubulin beta chain OS=Actinia tenebrosa OX=6105 GN=LOC116303497 PE=3 SV=1	A0A6P8IPW0 (+1)		50 kDa	0	0	100 %	100 %	100 %	100 %
40	true	Empty	Tubulin alpha chain OS=Nematostella vectensis OX=45351 GN=NEMVEDRAFT_v1g202466 PE=3 SV=1	A7RUT1		50 kDa	0	0	100 %	100 %	100 %	100 %
41	true	Empty	Acidic mammalian chitinase-like OS=Actinia tenebrosa OX=6105 GN=LOC116307680 PE=3 SV=1	A0A6P8J1N3		50 kDa	100 %	100 %	0	0	0	0
42	true	Empty	Alpha-actinin-1-like OS=Actinia tenebrosa OX=6105 GN=LOC116297027 PE=3 SV=1	A0A6P8HXB0		101 kDa	0	0	100 %	100 %	0	100 %
43	true	Empty	Protein disulfide-isomerase OS=Actinia tenebrosa OX=6105 GN=LOC116295368 PE=3 SV=1	A0A6P8I2E5		58 kDa	0	100 %	100 %	100 %	99 %	0
44	true	Empty	Histone H2A OS=Nematostella vectensis OX=45351 GN=NEMVEDRAFT_v1g83640 PE=3 SV=1	A7RJL4		14 kDa	0	0	100 %	0	0	70 %
45	true	Empty	Protein disulfide-isomerase (Fragment) OS=Nematostella vectensis OX=45351 GN=NEMVEDRAFT_v1g118540 PE=3 SV=1	A7SHH5		53 kDa	0	100 %	71 %	100 %	100 %	0
46	true	Empty	Counting factor 60-like OS=Actinia tenebrosa OX=6105 GN=LOC116299823 PE=4 SV=1	A0A6P8I8L1		52 kDa	100 %	100 %	0	100 %	100 %	0
47	true	Empty	GH18 domain-containing protein OS=Exaiptasia diaphana OX=2652724 PE=3 SV=1	A0A913XU02		50 kDa	100 %	100 %	0	0	0	0
48	true	Empty	Spectrin beta chain OS=Actinia tenebrosa OX=6105 GN=LOC116290061 PE=3 SV=1	A0A6P8HJY7		270 kDa	75 %	0	0	93 %	0	100 %
49	true	Empty	Uncharacterized protein OS=Exaiptasia diaphana OX=2652724 PE=4 SV=1	A0A913XRL7		285 kDa	0	0	0	0	0	100 %
50	true	Empty	phosphopyruvate hydratase OS=Actinia tenebrosa OX=6105 GN=LOC116297526 PE=3 SV=1	A0A6P8IA95		47 kDa	0	0	100 %	100 %	0	98 %
51	true	Empty	Gelsolin-like protein 1 isoform X2 OS=Actinia tenebrosa OX=6105 GN=LOC116300252 PE=4 SV=1	A0A6P8IA30		42 kDa	86 %	100 %	100 %	100 %	0	0
52	true	Empty	Triosephosphate isomerase OS=Actinia tenebrosa OX=6105 GN=LOC116304410 PE=3 SV=1	A0A6P8IS64		27 kDa	0	100 %	100 %	0	100 %	0
53	true	Empty	Heat shock cognate 71 kDa protein OS=Actinia tenebrosa OX=6105 GN=LOC116288647 PE=3 SV=1	A0A6P8HFH9		71 kDa	0	100 %	100 %	100 %	0	0
54	true	Empty	Toxin Bcs III 15.09 (Fragment) OS=Bunodosoma caissarum OX=31165 PE=1 SV=1	P86468		5 kDa	0	99 %	100 %	100 %	0	0
55	true	Empty	DUF6729 domain-containing protein OS=Exaiptasia diaphana OX=2652724 PE=4 SV=1	A0A913WZS7		152 kDa	99 %	0	100 %	96 %	0	0
56	true	Empty	14-3-3-like protein 2 OS=Actinia tenebrosa OX=6105 GN=LOC116286467 PE=3 SV=1	A0A6P8H7Y1		28 kDa	0	0	100 %	100 %	0	100 %
57	true	Empty	Toxin Bcg III 31.16 (Fragment) OS=Bunodosoma cangicum OX=138296 PE=1 SV=1	P86461		4 kDa	99 %	0	0	100 %	0	0
58	true	Empty	Heat shock protein 70 OS=Nematostella vectensis OX=45351 GN=NEMVEDRAFT_v1g195315 PE=3 SV=1	A7T144		71 kDa	0	93 %	92 %	100 %	0	0
59	true	Empty	Late histone H1-like OS=Actinia tenebrosa OX=6105 GN=LOC116294630 PE=3 SV=1	A0A6P8HP23		24 kDa	0	0	100 %	0	0	0
60	true	Empty	phosphoenolpyruvate carboxykinase (GTP) OS=Actinia tenebrosa OX=6105 GN=LOC116303070 PE=3 SV=1	A0A6P8IMW7		72 kDa	0	0	100 %	100 %	100 %	96 %
61	true	Empty	Failed axon connections homolog OS=Actinia tenebrosa OX=6105 GN=LOC116292858 PE=3 SV=1	A0A6P8HM51		45 kDa	0	0	0	100 %	100 %	0
62	true	Empty	Creatine kinase B-type-like OS=Actinia tenebrosa OX=6105 GN=LOC116301274 PE=3 SV=1	A0A6P8IH34		46 kDa	0	0	100 %	0	0	0
63	true	Empty	ATP synthase subunit beta OS=Actinia tenebrosa OX=6105 GN=LOC116305101 PE=3 SV=1	A0A6P8IV21		60 kDa	0	0	100 %	100 %	0	0
64	true	Empty	Cysteine and glycine-rich protein 1-like OS=Actinia tenebrosa OX=6105 GN=LOC116306377 PE=4 SV=1	A0A6P8IYN5		24 kDa	0	0	100 %	100 %	0	0
65	true	Empty	Peroxiredoxin-6-like OS=Actinia tenebrosa OX=6105 GN=LOC116304834 PE=3 SV=1	A0A6P8IU89		24 kDa	0	0	100 %	100 %	0	0
66	true	Empty	EF-hand domain-containing protein OS=Exaiptasia diaphana OX=2652724 PE=4 SV=1	A0A913YF21		22 kDa	0	0	100 %	100 %	0	0
67	true	Empty	Failed axon connections protein OS=Exaiptasia diaphana OX=2652724 PE=3 SV=1	A0A913XQ18		45 kDa	100 %	0	0	100 %	100 %	100 %
68	true	Empty	Protein LONG AFTER FAR-RED 3-like OS=Actinia tenebrosa OX=6105 GN=LOC116297822 PE=4 SV=1	A0A6P8I2F3		64 kDa	0	100 %	0	100 %	100 %	0
69	true	Empty	Kappa-actitoxin-Bcs4a OS=Bunodosoma caissarum OX=31165 PE=1 SV=1	C0HJC4		6 kDa	0	0	100 %	100 %	0	0
70	true	Empty	Calreticulin OS=Actinia tenebrosa OX=6105 GN=LOC116307343 PE=3 SV=1	A0A6P8J0L6		52 kDa	0	0	91 %	100 %	0	100 %
71	true	Empty	Neurexin-4 OS=Exaiptasia diaphana OX=2652724 PE=3 SV=1	A0A913WRN9		131 kDa	0	100 %	0	100 %	0	0
72	true	Empty	Malate dehydrogenase OS=Actinia tenebrosa OX=6105 GN=LOC116288374 PE=3 SV=1	A0A6P8HEL0		36 kDa	0	0	100 %	0	0	100 %
73	true	Empty	Uncharacterized protein LOC116296656 OS=Actinia tenebrosa OX=6105 GN=LOC116296656 PE=4 SV=1	A0A6P8I6C6		13 kDa	0	0	0	100 %	100 %	0
74	true	Empty	U-actitoxin-Bcs2a OS=Bunodosoma caissarum OX=31165 PE=1 SV=1	P84919		5 kDa	0	0	100 %	100 %	0	0
75	true	Empty	Uncharacterized protein LOC116297541 OS=Actinia tenebrosa OX=6105 GN=LOC116297541 PE=4 SV=1	A0A6P8I287		32 kDa	0	100 %	0	100 %	0	0
76	true	Empty	Aldehyde dehydrogenase domain-containing protein OS=Exaiptasia diaphana OX=2652724 PE=3 SV=1	A0A913Y784		53 kDa	0	99 %	100 %	100 %	0	0
77	true	Empty	Beta-hexosaminidase OS=Actinia tenebrosa OX=6105 GN=LOC116287940 PE=3 SV=1	A0A6P8HD84		63 kDa	0	0	0	100 %	100 %	0
78	true	Empty	Myotrophin-like OS=Actinia tenebrosa OX=6105 GN=LOC116286781 PE=4 SV=1	A0A6P8GY91		14 kDa	0	0	100 %	100 %	0	0
79	true	Empty	Endoplasmic reticulum chaperone BiP-like OS=Actinia tenebrosa OX=6105 GN=LOC116298213 PE=3 SV=1	A0A6P8IAZ2		74 kDa	0	100 %	0	100 %	0	0
80	true	Empty	Heat shock protein 60 OS=Exaiptasia diaphana OX=2652724 PE=3 SV=1	A0A913XXE1		63 kDa	100 %	0	100 %	0	0	0
81	true	Empty	Tropomyosin-1-like OS=Actinia tenebrosa OX=6105 GN=LOC116306804 PE=3 SV=1	A0A6P8J419		29 kDa	99 %	0	0	100 %	100 %	0
82	true	Empty	Protein D2-like OS=Actinia tenebrosa OX=6105 GN=LOC116291164 PE=4 SV=1	A0A6P8HEJ6		21 kDa	0	100 %	0	100 %	0	0
83	true	Empty	Transgelin OS=Nematostella vectensis OX=45351 GN=NEMVEDRAFT_v1g161196 PE=3 SV=1	A7RPC0		21 kDa	0	0	0	100 %	0	94 %
84	true	Empty	Cathepsin L1-like OS=Actinia tenebrosa OX=6105 GN=LOC116305714 PE=3 SV=1	A0A6P8IWN4		37 kDa	0	0	0	100 %	0	0
85	true	Empty	GRIP and coiled-coil domain-containing protein 2-like OS=Actinia tenebrosa OX=6105 GN=LOC116301995 PE=4 SV=1	A0A6P8IJG5		329 kDa	0	0	0	100 %	100 %	0
86	true	Empty	EGF and laminin G domain-containing protein-like OS=Actinia tenebrosa OX=6105 GN=LOC116295432 PE=3 SV=1	A0A6P8HRT5		131 kDa	0	0	0	100 %	0	0
87	true	Empty	Aldehyde dehydrogenase, mitochondrial-like OS=Actinia tenebrosa OX=6105 GN=LOC116289167 PE=3 SV=1	A0A6P8H691		57 kDa	0	0	0	100 %	0	0
88	true	Empty	Uncharacterized protein LOC116306176 OS=Actinia tenebrosa OX=6105 GN=LOC116306176 PE=4 SV=1	A0A6P8J1V9		16 kDa	0	0	0	100 %	0	0
89	true	Empty	Toxin Bcg III 28.78 (Fragment) OS=Bunodosoma cangicum OX=138296 PE=1 SV=1	P86462		4 kDa	0	0	100 %	100 %	0	0
90	true	Empty	Betaine--homocysteine S-methyltransferase 1-like OS=Actinia tenebrosa OX=6105 GN=LOC116294619 PE=4 SV=1	A0A6P8HSE7		45 kDa	0	0	0	99 %	100 %	0
91	true	Empty	Uncharacterized protein OS=Exaiptasia diaphana OX=2652724 PE=4 SV=1	A0A913XCC0		13 kDa	99 %	100 %	0	0	0	0
92	true	Empty	Uncharacterized protein LOC116302084 isoform X2 OS=Actinia tenebrosa OX=6105 GN=LOC116302084 PE=4 SV=1	A0A6P8IK26 (+1)		68 kDa	0	0	100 %	0	0	0
93	true	Empty	Uncharacterized protein LOC116289514 OS=Actinia tenebrosa OX=6105 GN=LOC116289514 PE=4 SV=1	A0A6P8HIC5		56 kDa	0	100 %	0	0	0	0
94	true	Empty	Uncharacterized protein LOC116294288 OS=Actinia tenebrosa OX=6105 GN=LOC116294288 PE=4 SV=1	A0A6P8HYH3		17 kDa	0	0	0	100 %	0	0
95	true	Empty	Cytosolic non-specific dipeptidase-like isoform X1 OS=Actinia tenebrosa OX=6105 GN=LOC116307316 PE=3 SV=1	A0A6P8J1E9 (+1)		53 kDa	0	0	0	100 %	0	0
96	true	Empty	Transgelin-3-like OS=Actinia tenebrosa OX=6105 GN=LOC116290246 PE=4 SV=1	A0A6P8H9H3		19 kDa	0	0	0	100 %	0	0
97	true	Empty	Rab7 OS=Nematostella vectensis OX=45351 GN=NEMVEDRAFT_v1g181611 PE=4 SV=1	A7RT62 (+1)		23 kDa	0	0	0	100 %	0	0
98	true	Empty	EF-hand domain-containing protein OS=Exaiptasia diaphana OX=2652724 PE=4 SV=1	A0A913WPM8		19 kDa	0	0	0	0	100 %	0
99	true	Empty	Profilin OS=Exaiptasia diaphana OX=2652724 PE=3 SV=1	A0A913XEW5		15 kDa	0	0	0	0	0	100 %
100	true	Empty	Catalase OS=Anemonia viridis OX=51769 PE=2 SV=1	A0EJ86		57 kDa	0	0	0	100 %	0	0
101	true	Empty	ADP-ribosylation factor OS=Actinia tenebrosa OX=6105 GN=LOC116301791 PE=3 SV=1	A0A6P8IJ18 (+2)		20 kDa	0	0	0	100 %	0	0
END OF FILE
