# Supplementary material for: Proteomic Analysis Is Needed to Understand the Vulnerability of Bunodosoma cavernatum Sea Anemones to Climate Change
Source: J Proteome Res. 2025 Jan 27;24(2):742–9. doi: 10.1021/acs.jproteome.4c00780 (PMC11811985; doi:10.1021/acs.jproteome.4c00780)
Supplement: Supplementary file 2 — pr4c00780_si_002.xlsx [file pr4c00780_si_002.xlsx]

## Sheet: Peptide Report for My Experimen
My Experiment, Peptide report created on 08/10/2024
Experiment: My Experiment
	Peak List Generator: unknown
		Version: unknown
		Charge States Calculated: unknown
		Deisotoped: unknown
		Textual Annotation: unknown
	Database Set: 11 Databases
		Database Name: a reverse concatenated subset of the uniprotkb_Actiniaria_2023_11_27 database
			Version: unknown
			Taxonomy: All Entries
			Number of Proteins: 1065
		Database Name: a reverse concatenated subset of the uniprotkb_Actiniaria_2023_11_27 database
			Version: unknown
			Taxonomy: All Entries
			Number of Proteins: 1732
		Database Name: a reverse concatenated subset of the uniprotkb_Actiniaria_2023_11_27 database
			Version: unknown
			Taxonomy: All Entries
			Number of Proteins: 1770
		Database Name: a reverse concatenated subset of the uniprotkb_Actiniaria_2023_11_27 database
			Version: unknown
			Taxonomy: All Entries
			Number of Proteins: 1928
		Database Name: a reverse concatenated subset of the uniprotkb_Actiniaria_2023_11_27 database
			Version: unknown
			Taxonomy: All Entries
			Number of Proteins: 1986
		Database Name: a reverse concatenated subset of the uniprotkb_Actiniaria_2023_11_27 database
			Version: unknown
			Taxonomy: All Entries
			Number of Proteins: 2165
		Database Name: a reverse concatenated subset of the uniprotkb_Actiniaria_2023_11_27 database
			Version: unknown
			Taxonomy: All Entries
			Number of Proteins: 3011
		Database Name: a reverse concatenated subset of the uniprotkb_Actiniaria_2023_11_27 database
			Version: unknown
			Taxonomy: All Entries
			Number of Proteins: 3341
		Database Name: a reverse concatenated subset of the uniprotkb_Actiniaria_2023_11_27 database
			Version: unknown
			Taxonomy: All Entries
			Number of Proteins: 444
		Database Name: a reverse concatenated subset of the uniprotkb_Actiniaria_2023_11_27 database
			Version: unknown
			Taxonomy: All Entries
			Number of Proteins: 837
		Database Name: uniprotkb_Actiniaria_2023_11_27.fasta
			Version: unknown
			Taxonomy: All Entries
			Number of Proteins: 75953
		Explain Database w/ < 1000 entries:
		Does database contain common contaminants?: unknown
	Search Engine Set: 3 Search Engines
		Search Engine: Sequest
			Version: IseNode in Proteome Discoverer 1.4.0.288
			Samples: 102-2023-6-actiniaria, 102-2023-7-actiniaria, 102-2023-8, 102-2023-9-actiniaria
			Fragment Tolerance: 0.60 Da (Monoisotopic)
			Parent Tolerance: 50 PPM (Monoisotopic)
			Fixed Modifications: +57 on C (Carbamidomethyl)
			Variable Modifications: +1 on NQ (Deamidated), +16 on M (Oxidation)
			Database: uniprotkb_Actiniaria_2023_11_27.fasta (unknown version, 75953 entries)
			Digestion Enzyme: Trypsin
			Max Missed Cleavages: 2
			Probability Model:
				102-2023-6-actiniaria: Percolator [all charge states]
				102-2023-7-actiniaria: Percolator [all charge states]
				102-2023-8: Percolator [all charge states]
				102-2023-9-actiniaria: Percolator [all charge states]
		Search Engine: Sequest
			Version: IseNode in Proteome Discoverer 1.4.1.14
			Samples: 6-pam-acti, 6-pam-acti-01, 10-pam-acti, 102-2023-10-actinaria, pam-10-r-acti, Pam-Bere-10-acti
			Fragment Tolerance: 0.60 Da (Monoisotopic)
			Parent Tolerance: 20 PPM (Monoisotopic) (6-pam-acti, 6-pam-acti-01, 10-pam-acti, pam-10-r-acti, Pam-Bere-10-acti), 50 PPM (Monoisotopic) (102-2023-10-actinaria)
			Fixed Modifications: +57 on C (Carbamidomethyl)
			Variable Modifications: +1 on NQ (Deamidated), +16 on M (Oxidation)
			Database: uniprotkb_Actiniaria_2023_11_27.fasta (unknown version, 75953 entries)
			Digestion Enzyme: Trypsin
			Max Missed Cleavages: 2
			Probability Model:
				6-pam-acti: Percolator [all charge states]
				6-pam-acti-01: Percolator [all charge states]
				10-pam-acti: Percolator [all charge states]
				102-2023-10-actinaria: Percolator [all charge states]
				pam-10-r-acti: Percolator [all charge states]
				Pam-Bere-10-acti: Percolator [all charge states]
		Search Engine: X! Tandem
			Version: X! Tandem Alanine (2017.2.1.4)
			Samples: All Samples
			Fragment Tolerance: 0.60 Da (Monoisotopic)
			Parent Tolerance: 20 PPM (Monoisotopic) (6-pam-acti, 6-pam-acti-01, 10-pam-acti, pam-10-r-acti, Pam-Bere-10-acti), 50 PPM (Monoisotopic) (102-2023-6-actiniaria, 102-2023-7-actiniaria, 102-2023-10-actinaria, 102-2023-8, 102-2023-9-actiniaria)
			Fixed Modifications: +57 on C (Carbamidomethyl)
			Variable Modifications: -18 on Peptide N-Terminal (Glu->pyro-Glu), -17 on Peptide N-Terminal (Ammonia-loss), -17 on Peptide N-Terminal (Gln->pyro-Glu), +1 on NQ (Deamidated), +16 on M (Oxidation)
			Database: a reverse concatenated subset of the uniprotkb_Actiniaria_2023_11_27 database (unknown version, 1065 entries) (pam-10-r-acti), a reverse concatenated subset of the uniprotkb_Actiniaria_2023_11_27 database (unknown version, 1732 entries) (102-2023-10-actinaria), a reverse concatenated subset of the uniprotkb_Actiniaria_2023_11_27 database (unknown version, 1770 entries) (102-2023-7-actin…
			Digestion Enzyme: Trypsin (pam-10-r-acti), Trypsin (102-2023-10-actinaria), Trypsin (102-2023-7-actiniaria), Trypsin (102-2023-9-actiniaria), Trypsin (10-pam-acti), Trypsin (6-pam-acti-01), Trypsin (102-2023-6-actiniaria), Trypsin (102-2023-8), Trypsin (6-pam-acti), Trypsin (Pam-Bere-10-acti)
			Max Missed Cleavages: 2 (pam-10-r-acti), 2 (102-2023-10-actinaria), 2 (102-2023-7-actiniaria), 2 (102-2023-9-actiniaria), 2 (10-pam-acti), 2 (6-pam-acti-01), 2 (102-2023-6-actiniaria), 2 (102-2023-8), 2 (6-pam-acti), 2 (Pam-Bere-10-acti)
			Probability Model:
				6-pam-acti: Percolator [all charge states]
				6-pam-acti-01: Percolator [all charge states]
				102-2023-6-actiniaria: Percolator [all charge states]
				102-2023-7-actiniaria: Percolator [all charge states]
				10-pam-acti: Percolator [all charge states]
				102-2023-10-actinaria: Percolator [all charge states]
				102-2023-8: Percolator [all charge states]
				102-2023-9-actiniaria: Percolator [all charge states]
				pam-10-r-acti: Percolator [all charge states]
				Pam-Bere-10-acti: Percolator [all charge states]
	Scaffold: Version: Scaffold_5.3.3
		Modification Metadata Set: 2334 modifications
			Source: C:\Program Files\Scaffold\parameters\unimod.xml
			Comment:
		Protein Grouping Strategy: Experiment-wide grouping with binary peptide-protein weights
		Peptide Thresholds: 95.0 % minimum
		Protein Thresholds: 99.0 % minimum and 2 peptides minimum
		Peptide FDR: 0.0 % (Decoy)
		Protein FDR: 0.0 % (Decoy)
		GO Annotation Source(s):
		Pathway Annotation Source(s):
		Alternate ID Source(s):
Experiment name	Biological sample category	Biological sample name	MS/MS sample name	Protein name	Protein accession numbers	Alternate IDs	Database sources	Protein molecular weight (Da)	Protein identification probability	Exclusive unique peptide count	Exclusive unique spectrum count	Exclusive spectrum count	Percentage of total spectra	Percentage sequence coverage	Peptide sequence	Previous amino acid	Next amino acid	Best Peptide identification probability	Best Sequest deltaCn	Best Sequest XCorr	Best Sequest Sp	Best Sequest SpRank	Best Sequest Peak Ratio	Best X! Tandem Hyper Score	Best X! Tandem -Log Expect Value	Best X! Tandem DeltaCN	Best X! Tandem Ladder Score	Number of identified +1H spectra	Number of identified +2H spectra	Number of identified +3H spectra	Number of identified +4H spectra	Number of enzymatic termini	Calculated +1H Peptide Mass (AMU)	Median Retention Time	Total Precursor Intensity	Total TIC	Peptide start index	Peptide stop index	Star Category	Assigned	Other Proteins
My Experiment	Uncategorized Sample	Column.control	6-pam-acti	Fructose-bisphosphate aldolase OS=Actinia tenebrosa OX=6105 GN=LOC116288771 PE=3 SV=1	A0A6P8H7K2		uniprotkb_Actiniaria_2023_11_27.fasta	38882.7	99.9 %	1	1	4	0.00681	0.0446	NSISGVILFEETLYQK	R	A	99.7 %	0.484	5.1	0	1	0	73.7	13.6	0.672	0.688	0	4	0	0	2	1840.97	261.196		54838.3	69	84	Empty	true
My Experiment	Uncategorized Sample	Column.control	6-pam-acti	Glyceraldehyde 3-phosphate dehydrogenase (Fragment) OS=Anemonia sulcata OX=6108 PE=2 SV=1	C7SP37		uniprotkb_Actiniaria_2023_11_27.fasta	20556.1	99.9 %	1	1	1	0.0017	0.138	DPSTIPWGSHGADTVIESTGVFTTIEK	K	A	99.7 %	0.492	4.03	0	1	0	67.5	11	0.622	0.426	0	0	1	0	2	2845.39	75.1805		20750.6	10	36	Empty	true
My Experiment	Uncategorized Sample	Column.control	6-pam-acti	Toxin Bcg III 31.16 (Fragment) OS=Bunodosoma cangicum OX=138296 PE=1 SV=1	P86461		uniprotkb_Actiniaria_2023_11_27.fasta	3992.5	99.0 %	1	1	1	0.0017	0.632	GTTCYCGSTLGIYWFAVSSCPSGR	-	G	99.6 %	0.319	2.37	0	1	0	34	4.12	0.535	0.271	0	0	1	0	2	2687.17	228.13		4427.64	1	24	Empty	true
My Experiment	Uncategorized Sample	Column.control	6-pam-acti	Actin OS=Nematostella vectensis OX=45351 GN=NEMVEDRAFT_v1g210933 PE=3 SV=1	A7SEA7		uniprotkb_Actiniaria_2023_11_27.fasta	41805.9	99.4 %	1	2	2	0.00341	0.0612	LCYVALDFEQEMQTAASSSSIEK	K	S	99.7 %	0.275	4.01	0	1	0	55.9	8.85	0.531	0.37	0	1	1	0	2	2607.2	233.106		24673.1	217	239	Empty	true
My Experiment	Uncategorized Sample	Column.control	6-pam-acti	Thioredoxin domain-containing protein OS=Exaiptasia diaphana OX=2652724 PE=4 SV=1	A0A913YD01		uniprotkb_Actiniaria_2023_11_27.fasta	27106.2	99.9 %	1	1	8	0.0136	0.0658	GGIGQINLPILSDLTK	K	Q	99.7 %	0.353	4.66	0	1	0	54.3	8.7	0.716	0.531	0	8	0	0	2	1638.94	349.641		520513	139	154	Empty	true
My Experiment	Uncategorized Sample	Column.control	6-pam-acti	Actin, cytoplasmic-like OS=Actinia tenebrosa OX=6105 GN=LOC116305986 PE=3 SV=1	A0A6P8IXP3		uniprotkb_Actiniaria_2023_11_27.fasta	41847.8	100.0 %	1	1	1	0.0017	0.0612	LCYVALDFEQEMQTAASSSSLEK	K	S	98.6 %	0.187	1.76	0	1	0	28.7	1.92	0.394	0.239	0	0	1	0	2	2607.2	233.4		8394.26	217	239	Empty	true
My Experiment	Uncategorized Sample	Column.control	6-pam-acti	Uncharacterized protein LOC116298266 OS=Actinia tenebrosa OX=6105 GN=LOC116298266 PE=4 SV=1	A0A6P8I4W3		uniprotkb_Actiniaria_2023_11_27.fasta	63128.7	99.4 %	1	1	3	0.00511	0.0341	NAAIILGTDDIMGTIEEGK	K	L	99.7 %	0.634	5.79	0	1	0	86.5	13.6	0.772	0.658	0	3	0	0	2	1960.99	124.132		30150.4	502	520	Empty	true
My Experiment	Uncategorized Sample	Column.control	6-pam-acti	Glyceraldehyde-3-phosphate dehydrogenase OS=Nematostella vectensis OX=45351 GN=NEMVEDRAFT_v1g243086 PE=3 SV=1	A7S5Y2		uniprotkb_Actiniaria_2023_11_27.fasta	36523.4	100.0 %	1	2	4	0.00681	0.0719	VINDNFGLEEGLMTTIHAYTATQK	K	T	99.7 %	0.486	3.71	0	1	0	53.6	7.52	0.591	0.375	0	0	4	0	2	2666.31	233.9		172834	161	184	Empty	true
My Experiment	Uncategorized Sample	Column.control	6-pam-acti	Fructose-bisphosphate aldolase OS=Exaiptasia diaphana OX=2652724 PE=3 SV=1	A0A913WT73		uniprotkb_Actiniaria_2023_11_27.fasta	38716.2	99.9 %	1	1	2	0.00341	0.0778	YATICQQNGLVPIVEPEVLCDGEHTLER	R	A	99.7 %	0.527	4.79	0	1	0	71.1	10.6	0.623	0.464	0	0	2	0	2	3240.57	90.4556		76173.6	171	198	Empty	true
My Experiment	Uncategorized Sample	Column.control	6-pam-acti	Acidic mammalian chitinase-like OS=Actinia tenebrosa OX=6105 GN=LOC116307680 PE=3 SV=1	A0A6P8J1N3		uniprotkb_Actiniaria_2023_11_27.fasta	49993.8	100.0 %	2	2	3	0.00511	0.0883	ALPLDDFSGNFCGQGPYPLMNAVK	W	R	99.7 %						100	15	0.642	0.729	0	0	1	0	1	2611.23	245.71		27766.4	359	382	Empty	true
My Experiment	Uncategorized Sample	Column.control	6-pam-acti	Acidic mammalian chitinase-like OS=Actinia tenebrosa OX=6105 GN=LOC116307680 PE=3 SV=1	A0A6P8J1N3		uniprotkb_Actiniaria_2023_11_27.fasta	49993.8	100.0 %	2	2	3	0.00511	0.0883	IAQILDLINLMAYDLR	K	G	99.7 %	0.613	4.84	0	1	0	78	14.6	0.726	0.719	0	2	0	0	2	1875.04	563.292		22767.6	203	218	Empty	true
My Experiment	Uncategorized Sample	Column.control	6-pam-acti-01	Fructose-bisphosphate aldolase OS=Actinia tenebrosa OX=6105 GN=LOC116288771 PE=3 SV=1	A0A6P8H7K2		uniprotkb_Actiniaria_2023_11_27.fasta	38882.7	100.0 %	3	3	11	0.00274	0.0919	IAEAIVAPGK	R	G	99.7 %	0.433	2.09	0	1	0	23.5	2.37	0.413	0.4	0	6	0	0	2	968.578	5289.29		7751.23	16	25	Empty	true	A0A913WT73
My Experiment	Uncategorized Sample	Column.control	6-pam-acti-01	Fructose-bisphosphate aldolase OS=Actinia tenebrosa OX=6105 GN=LOC116288771 PE=3 SV=1	A0A6P8H7K2		uniprotkb_Actiniaria_2023_11_27.fasta	38882.7	100.0 %	3	3	11	0.00274	0.0919	ITDHTPSELAMK	K	E	98.4 %	0.26	1.49	0	1	0	21.4	0.387	0.182	0.417	0	0	1	0	2	1342.67	5460.08		8187.79	151	162	Empty	true
My Experiment	Uncategorized Sample	Column.control	6-pam-acti-01	Fructose-bisphosphate aldolase OS=Actinia tenebrosa OX=6105 GN=LOC116288771 PE=3 SV=1	A0A6P8H7K2		uniprotkb_Actiniaria_2023_11_27.fasta	38882.7	100.0 %	3	3	11	0.00274	0.0919	VTEAVLSAQYK	K	A	99.7 %	0.485	3.55	0	1	0	44.6	5	0.549	0.682	0	4	0	0	2	1208.65	5560.02		22085.1	202	212	Empty	true
My Experiment	Uncategorized Sample	Column.control	6-pam-acti-01	Glyceraldehyde-3-phosphate dehydrogenase OS=Actinia tenebrosa OX=6105 GN=LOC116300146 PE=3 SV=1	A0A6P8I9T7		uniprotkb_Actiniaria_2023_11_27.fasta	36368	99.9 %	1	1	2	0.000498	0.0418	LVAWYDNEYGYSHR	K	V	99.6 %	0.363	2.24	0	1	0	32.8	1.6	0.335	0.5	0	0	2	0	2	1772.8	6029.54		40699.6	310	323	Empty	true
My Experiment	Uncategorized Sample	Column.control	6-pam-acti-01	Tropomyosin OS=Exaiptasia diaphana OX=2652724 PE=3 SV=1	A0A913Y901		uniprotkb_Actiniaria_2023_11_27.fasta	27673.1	100.0 %	3	3	9	0.00224	0.186	LQELENELEEAEAR	K	A	99.7 %	0.537	5.03	0	1	0	74.4	11.5	0.378	0.786	0	4	0	0	2	1672.8	6182.6		46281.6	127	140	Empty	true	A0A6P8IPS3
My Experiment	Uncategorized Sample	Column.control	6-pam-acti-01	Tropomyosin OS=Exaiptasia diaphana OX=2652724 PE=3 SV=1	A0A913Y901		uniprotkb_Actiniaria_2023_11_27.fasta	27673.1	100.0 %	3	3	9	0.00224	0.186	QLEEEVTLVGNNLR	K	S	99.7 %	0.42	3.35	0	1	0	54.5	7.42	0.593	0.607	0	4	0	0	2	1613.85	6249.39		27053	150	163	Empty	true	A0A6P8IPS3
My Experiment	Uncategorized Sample	Column.control	6-pam-acti-01	Tropomyosin OS=Exaiptasia diaphana OX=2652724 PE=3 SV=1	A0A913Y901		uniprotkb_Actiniaria_2023_11_27.fasta	27673.1	100.0 %	3	3	9	0.00224	0.186	VRELEAQVDAMEAELEK	K	A	99.6 %						41.6	4.24	0.5	0.5	0	0	1	0	2	1976.95	6695.03		4290.65	204	220	Empty	true
My Experiment	Uncategorized Sample	Column.control	6-pam-acti-01	Microtubule-associated protein futsch-like OS=Actinia tenebrosa OX=6105 GN=LOC116298974 PE=3 SV=1	A0A6P8ICI1		uniprotkb_Actiniaria_2023_11_27.fasta	39309.9	100.0 %	1	1	4	0.000995	0.0287	NPLPSAGTLR	K	Q	99.7 %	0.482	1.75	0	1	0	31.5	2.68	0.498	0.5	0	4	0	0	2	1025.57	5500.65		20100.8	257	266	Empty	true
My Experiment	Uncategorized Sample	Column.control	6-pam-acti-01	Tropomyosin-like OS=Actinia tenebrosa OX=6105 GN=LOC116303629 PE=3 SV=1	A0A6P8IPS3		uniprotkb_Actiniaria_2023_11_27.fasta	27887.3	99.5 %	1	1	2	0.000498	0.178	LQELENELEEAEAR	R	A	99.7 %	0.537	5.03	0	1	0	74.4	11.5	0.378	0.786	0	4	0	0	2	1672.8	6182.6		46281.6	127	140	Empty	false	A0A913Y901
My Experiment	Uncategorized Sample	Column.control	6-pam-acti-01	Tropomyosin-like OS=Actinia tenebrosa OX=6105 GN=LOC116303629 PE=3 SV=1	A0A6P8IPS3		uniprotkb_Actiniaria_2023_11_27.fasta	27887.3	99.5 %	1	1	2	0.000498	0.178	QLEEEVTLVGNNLR	K	S	99.7 %	0.42	3.35	0	1	0	54.5	7.42	0.593	0.607	0	4	0	0	2	1613.85	6249.39		27053	150	163	Empty	false	A0A913Y901
My Experiment	Uncategorized Sample	Column.control	6-pam-acti-01	Tropomyosin-like OS=Actinia tenebrosa OX=6105 GN=LOC116303629 PE=3 SV=1	A0A6P8IPS3		uniprotkb_Actiniaria_2023_11_27.fasta	27887.3	99.5 %	1	1	2	0.000498	0.178	VKEELETTLNELNEM	K	-	99.7 %	0.539	2.93	0	1	0	35.3	5.34	0.55	0.4	0	2	0	0	2	1807.86	6157.94		4254.33	228	242	Empty	true
My Experiment	Uncategorized Sample	Column.control	6-pam-acti-01	Aminopeptidase W07G4.4 OS=Actinia tenebrosa OX=6105 GN=LOC116302420 PE=3 SV=1	A0A6P8IMG4		uniprotkb_Actiniaria_2023_11_27.fasta	55332.4	100.0 %	2	2	3	0.000746	0.0428	LIQLEYVGEGK	R	I	99.7 %	0.449	2.88	0	1	0	50.9	6.72	0.582	0.727	0	1	0	0	2	1248.68	6047.92		4169.83	242	252	Empty	true
My Experiment	Uncategorized Sample	Column.control	6-pam-acti-01	Aminopeptidase W07G4.4 OS=Actinia tenebrosa OX=6105 GN=LOC116302420 PE=3 SV=1	A0A6P8IMG4		uniprotkb_Actiniaria_2023_11_27.fasta	55332.4	100.0 %	2	2	3	0.000746	0.0428	MAAPNVETYVR	R	K	99.7 %	0.553	2.91	0	1	0	55.5	8.74	0.676	0.773	0	2	0	0	2	1250.62	5897.78		26448.1	189	199	Empty	true
My Experiment	Uncategorized Sample	Column.control	6-pam-acti-01	Actin OS=Exaiptasia diaphana OX=2652724 PE=3 SV=1	A0A913Y8A7		uniprotkb_Actiniaria_2023_11_27.fasta	41816.7	100.0 %	2	2	7	0.00174	0.303	ANTVLSGGSTMYPGIADR	Y	M	99.7 %						51.8	7.12	0.685	0.444	0	3	0	0	1	1809.88	6064.55		22008.1	296	313	Empty	false	A0A913XAC8,A0A6P8IXP3,A7S0V7
My Experiment	Uncategorized Sample	Column.control	6-pam-acti-01	Actin OS=Exaiptasia diaphana OX=2652724 PE=3 SV=1	A0A913Y8A7		uniprotkb_Actiniaria_2023_11_27.fasta	41816.7	100.0 %	2	2	7	0.00174	0.303	AVFPSIVGR	R	P	99.7 %						38.2	4.18	0.406	0.667	0	80	0	0	1	945.552	1139.73		1745070	30	38	Empty	false	A7SEA7,A0A913XAC8,A0A6P8IXP3,A7S0V7,A7SEB1
My Experiment	Uncategorized Sample	Column.control	6-pam-acti-01	Actin OS=Exaiptasia diaphana OX=2652724 PE=3 SV=1	A0A913Y8A7		uniprotkb_Actiniaria_2023_11_27.fasta	41816.7	100.0 %	2	2	7	0.00174	0.303	AVFPSIVGRPR	R	H	99.7 %	0.335	2.19	0	1	0	38.5	2.89	0.436	0.5	0	18	1	0	2	1198.71	784.942		177246	30	40	Empty	false	A7SEA7,A0A913XAC8,A0A6P8IXP3,A7S0V7,A7SEB1
My Experiment	Uncategorized Sample	Column.control	6-pam-acti-01	Actin OS=Exaiptasia diaphana OX=2652724 PE=3 SV=1	A0A913Y8A7		uniprotkb_Actiniaria_2023_11_27.fasta	41816.7	100.0 %	2	2	7	0.00174	0.303	DEDVAALVVDNGSGMCK	A	A	99.7 %						35.3	4.89	0.496	0.353	0	5	0	0	1	1821.8	6404.57		31021.5	3	19	Empty	true	A0A913XAC8
My Experiment	Uncategorized Sample	Column.control	6-pam-acti-01	Actin OS=Exaiptasia diaphana OX=2652724 PE=3 SV=1	A0A913Y8A7		uniprotkb_Actiniaria_2023_11_27.fasta	41816.7	100.0 %	2	2	7	0.00174	0.303	ELPDGQVITIGNER	Y	F	99.7 %						47.9	5.8	0.557	0.536	0	10	0	0	1	1540.8	5966.06		115201	242	255	Empty	false	A7SEA7,A0A913XAC8,A0A6P8IXP3,A7S0V7,A7SEB1
My Experiment	Uncategorized Sample	Column.control	6-pam-acti-01	Actin OS=Exaiptasia diaphana OX=2652724 PE=3 SV=1	A0A913Y8A7		uniprotkb_Actiniaria_2023_11_27.fasta	41816.7	100.0 %	2	2	7	0.00174	0.303	FPSIVGRPR	V	H	99.7 %						44.5	5.8	0.494	0.722	0	5	0	0	1	1028.6	5878.6		71923.8	32	40	Empty	false	A7SEA7,A0A913XAC8,A0A6P8IXP3,A7S0V7,A7SEB1
My Experiment	Uncategorized Sample	Column.control	6-pam-acti-01	Actin OS=Exaiptasia diaphana OX=2652724 PE=3 SV=1	A0A913Y8A7		uniprotkb_Actiniaria_2023_11_27.fasta	41816.7	100.0 %	2	2	7	0.00174	0.303	GYSFTTTAER	R	E	99.7 %	0.527	2.27	0	1	0	33.4	5.17	0.521	0.55	0	3	0	0	2	1132.53	5401.15		4344.16	198	207	Empty	false	A7SEA7,A0A913XAC8,A0A6P8IXP3,A7S0V7,A7SEB1
My Experiment	Uncategorized Sample	Column.control	6-pam-acti-01	Actin OS=Exaiptasia diaphana OX=2652724 PE=3 SV=1	A0A913Y8A7		uniprotkb_Actiniaria_2023_11_27.fasta	41816.7	100.0 %	2	2	7	0.00174	0.303	HQGVMVGMGQK	R	D	99.7 %	0.488	2.25	0	1	0	34	4.21	0.5	0.5	0	36	0	0	2	1171.57	2600.09		64168.8	41	51	Empty	false	A7SEA7,A0A913XAC8,A0A6P8IXP3,A7S0V7,A7SEB1
My Experiment	Uncategorized Sample	Column.control	6-pam-acti-01	Actin OS=Exaiptasia diaphana OX=2652724 PE=3 SV=1	A0A913Y8A7		uniprotkb_Actiniaria_2023_11_27.fasta	41816.7	100.0 %	2	2	7	0.00174	0.303	IWHHTFYNELR	K	V	99.7 %	0.31	3.08	0	1	0	47.3	3.18	0.427	0.909	0	0	2	0	2	1515.75	5786.74		50139.8	86	96	Empty	false	A7SEA7,A0A913XAC8,A0A6P8IXP3,A7S0V7,A7SEB1
My Experiment	Uncategorized Sample	Column.control	6-pam-acti-01	Actin OS=Exaiptasia diaphana OX=2652724 PE=3 SV=1	A0A913Y8A7		uniprotkb_Actiniaria_2023_11_27.fasta	41816.7	100.0 %	2	2	7	0.00174	0.303	PSIVGRPR	F	H	98.0 %						33.1	2.85	0.0937	0.688	0	2	0	0	1	881.532	5895.12		14163.2	33	40	Empty	false	A7SEA7,A0A913XAC8,A0A6P8IXP3,A7S0V7,A7SEB1
My Experiment	Uncategorized Sample	Column.control	6-pam-acti-01	Actin OS=Exaiptasia diaphana OX=2652724 PE=3 SV=1	A0A913Y8A7		uniprotkb_Actiniaria_2023_11_27.fasta	41816.7	100.0 %	2	2	7	0.00174	0.303	SYELPDGQVITIGNER	K	F	99.7 %	0.55	4.44	0	1	0	80.9	14.1	0.711	0.719	0	5	0	0	2	1790.89	6459.68		113320	240	255	Empty	false	A7SEA7,A0A913XAC8,A0A6P8IXP3,A7S0V7,A7SEB1
My Experiment	Uncategorized Sample	Column.control	6-pam-acti-01	Actin OS=Exaiptasia diaphana OX=2652724 PE=3 SV=1	A0A913Y8A7		uniprotkb_Actiniaria_2023_11_27.fasta	41816.7	100.0 %	2	2	7	0.00174	0.303	VALDFEQEMQTAAASSSLEK	Y	S	99.7 %						47.6	5.33	0.59	0.375	0	2	0	0	1	2155.02	6661.92		7260.81	220	239	Empty	true
My Experiment	Uncategorized Sample	Column.control	6-pam-acti-01	ZP domain-containing protein-like OS=Actinia tenebrosa OX=6105 GN=LOC116286477 PE=4 SV=1	A0A6P8H8V9		uniprotkb_Actiniaria_2023_11_27.fasta	43139	100.0 %	2	2	5	0.00124	0.0536	AAILSVVSFSPR	R	R	99.7 %	0.499	2.5	0	1	0	52.7	6.68	0.558	0.708	0	4	0	0	2	1246.72	6538.63		40323.3	148	159	Empty	true
My Experiment	Uncategorized Sample	Column.control	6-pam-acti-01	ZP domain-containing protein-like OS=Actinia tenebrosa OX=6105 GN=LOC116286477 PE=4 SV=1	A0A6P8H8V9		uniprotkb_Actiniaria_2023_11_27.fasta	43139	100.0 %	2	2	5	0.00124	0.0536	AMQAEFPFK	R	C	96.6 %	-3.49e-05	1.79	0	1	0	34.7	1.57	0.346	0.667	0	1	0	0	2	1068.52	6088		8914.44	134	142	Empty	true
My Experiment	Uncategorized Sample	Column.control	6-pam-acti-01	ZP domain-containing protein-like OS=Actinia tenebrosa OX=6105 GN=LOC116301744 PE=4 SV=1	A0A6P8IIX3		uniprotkb_Actiniaria_2023_11_27.fasta	41846.5	100.0 %	2	2	5	0.00124	0.0686	EHTAEMPFQCSYLR	R	K	99.7 %	0.447	2.61	0	1	0	40.3	3.12	0.221	0.607	0	0	1	0	2	1768.78	6082.54		6169.54	128	141	Empty	true
My Experiment	Uncategorized Sample	Column.control	6-pam-acti-01	ZP domain-containing protein-like OS=Actinia tenebrosa OX=6105 GN=LOC116301744 PE=4 SV=1	A0A6P8IIX3		uniprotkb_Actiniaria_2023_11_27.fasta	41846.5	100.0 %	2	2	5	0.00124	0.0686	STEVNDDFIIFR	K	A	99.7 %	0.469	3.14	0	1	0	57.4	8.82	0.697	0.75	0	4	0	0	2	1455.71	6574.3		54256.3	76	87	Empty	true
My Experiment	Uncategorized Sample	Column.control	6-pam-acti-01	Peroxiredoxin-1-like isoform X2 OS=Actinia tenebrosa OX=6105 GN=LOC116290923 PE=3 SV=1	A0A6P8HDY8,A0A6P8HMN3		uniprotkb_Actiniaria_2023_11_27.fasta	27148.2	100.0 %	2	2	4	0.000995	0.198	AVIQKPAPPFAGTAVNK	K	H	99.7 %	0.496	3.68	0	1	0	53.3	5	0.576	0.647	0	0	3	0	2	1708.97	5757.88		14165.5	4	20	Empty	true
My Experiment	Uncategorized Sample	Column.control	6-pam-acti-01	Peroxiredoxin-1-like isoform X2 OS=Actinia tenebrosa OX=6105 GN=LOC116290923 PE=3 SV=1	A0A6P8HDY8,A0A6P8HMN3		uniprotkb_Actiniaria_2023_11_27.fasta	27148.2	100.0 %	2	2	4	0.000995	0.198	HGEVCPAGWRPGSDTIVPEPGK	K	S	99.7 %	0.572	3.4	0	1	0	40	4.21	0.495	0.386	0	0	1	0	2	2346.13	5985.28		9962.74	167	188	Empty	true
My Experiment	Uncategorized Sample	Column.control	6-pam-acti-01	Vitellogenin-1-like isoform X3 OS=Actinia tenebrosa OX=6105 GN=LOC116292966 PE=4 SV=1	A0A6P8HMF1,A0A6P8HU09,A0A6P8HU87		uniprotkb_Actiniaria_2023_11_27.fasta	163164	100.0 %	3	3	9	0.00224	0.0208	ENMIGQIMYK	K	A	98.9 %	0.432	1.72	0	1	0	20.1	0.678	0.209	0.35	0	2	0	0	2	1228.56	6130.65		7361.13	1086	1095	Empty	true
My Experiment	Uncategorized Sample	Column.control	6-pam-acti-01	Vitellogenin-1-like isoform X3 OS=Actinia tenebrosa OX=6105 GN=LOC116292966 PE=4 SV=1	A0A6P8HMF1,A0A6P8HU09,A0A6P8HU87		uniprotkb_Actiniaria_2023_11_27.fasta	163164	100.0 %	3	3	9	0.00224	0.0208	IVQLEVSTSER	K	E	99.7 %	0.485	3.34	0	1	0	49.7	6.68	0.592	0.727	0	4	0	0	2	1260.68	5651.62		28241.2	74	84	Empty	true
My Experiment	Uncategorized Sample	Column.control	6-pam-acti-01	Vitellogenin-1-like isoform X3 OS=Actinia tenebrosa OX=6105 GN=LOC116292966 PE=4 SV=1	A0A6P8HMF1,A0A6P8HU09,A0A6P8HU87		uniprotkb_Actiniaria_2023_11_27.fasta	163164	100.0 %	3	3	9	0.00224	0.0208	SLGYVPYLR	K	H	99.7 %	0.242	2.03	0	1	0	32.1	2.52	0.517	0.611	0	3	0	0	2	1067.59	6159.94		49138.1	225	233	Empty	true
My Experiment	Uncategorized Sample	Column.control	6-pam-acti-01	Filamin-A-like OS=Actinia tenebrosa OX=6105 GN=LOC116305872 PE=3 SV=1	A0A6P8IWE9		uniprotkb_Actiniaria_2023_11_27.fasta	314417	99.7 %	1	1	1	0.000249	0.00376	HIPGSPFHVTV	K	-	99.5 %	0.000505	0.831	0	1	0	16.3	0.886	0.356	0.182	0	1	0	0	2	1190.63	6071.54		3477.28	2913	2923	Empty	true
My Experiment	Uncategorized Sample	Column.control	6-pam-acti-01	Gelsolin-like protein 1 OS=Actinia tenebrosa OX=6105 GN=LOC116300251 PE=4 SV=1	A0A6P8IEX9		uniprotkb_Actiniaria_2023_11_27.fasta	42552	100.0 %	3	4	6	0.00149	0.108	TVELDTLLDDKPIQHR	K	E	99.7 %	0.352	2.17	0	1	0	27.9	2.08	0.355	0.438	0	0	1	2	2	1893.01	6273.44		21927.9	114	129	Empty	true
My Experiment	Uncategorized Sample	Column.control	6-pam-acti-01	Gelsolin-like protein 1 OS=Actinia tenebrosa OX=6105 GN=LOC116300251 PE=4 SV=1	A0A6P8IEX9		uniprotkb_Actiniaria_2023_11_27.fasta	42552	100.0 %	3	4	6	0.00149	0.108	VGLQIWR	K	I	98.7 %	0.0357	2.23	0	1	0	31.9	2.01	0.292	0.786	0	1	0	0	2	871.515	6111.31		13743.9	46	52	Empty	true	A0A6P8IA30
My Experiment	Uncategorized Sample	Column.control	6-pam-acti-01	Gelsolin-like protein 1 OS=Actinia tenebrosa OX=6105 GN=LOC116300251 PE=4 SV=1	A0A6P8IEX9		uniprotkb_Actiniaria_2023_11_27.fasta	42552	100.0 %	3	4	6	0.00149	0.108	YGQFYDGDSYIILNTYK	K	K	99.7 %	0.674	4.29	0	1	0	66.3	11.5	0.262	0.588	0	2	0	0	2	2060.95	6679.57		11547.1	66	82	Empty	true
My Experiment	Uncategorized Sample	Column.control	6-pam-acti-01	DUF6729 domain-containing protein OS=Exaiptasia diaphana OX=2652724 PE=4 SV=1	A0A913WZS7		uniprotkb_Actiniaria_2023_11_27.fasta	152130	99.5 %	1	1	3	0.000746	0.00888	EKGQVPTPTVPK	K	S	97.1 %	0.105	1.02	0	1	0	19.5	0	0.123	0.25	0	3	0	0	2	1281.71	713.162		17005	151	162	Empty	true
My Experiment	Uncategorized Sample	Column.control	6-pam-acti-01	Nucleoside diphosphate kinase OS=Actinia tenebrosa OX=6105 GN=LOC116296968 PE=3 SV=1	A0A6P8I8H1		uniprotkb_Actiniaria_2023_11_27.fasta	17029.7	100.0 %	4	5	15	0.00373	0.278	ALVGEIIR	R	R	99.2 %	0.025	1.27	0	1	0	32.6	1.05	0.242	0.625	0	2	0	0	2	870.541	558.381		18405.2	20	27	Empty	true
My Experiment	Uncategorized Sample	Column.control	6-pam-acti-01	Nucleoside diphosphate kinase OS=Actinia tenebrosa OX=6105 GN=LOC116296968 PE=3 SV=1	A0A6P8I8H1		uniprotkb_Actiniaria_2023_11_27.fasta	17029.7	100.0 %	4	5	15	0.00373	0.278	GDYSVSISR	R	N	99.7 %	0.203	1.18	0	1	0	23.5	1.92	0.281	0.444	0	6	0	0	2	983.479	5271.71		7741.07	107	115	Empty	true
My Experiment	Uncategorized Sample	Column.control	6-pam-acti-01	Nucleoside diphosphate kinase OS=Actinia tenebrosa OX=6105 GN=LOC116296968 PE=3 SV=1	A0A6P8I8H1		uniprotkb_Actiniaria_2023_11_27.fasta	17029.7	100.0 %	4	5	15	0.00373	0.278	HLSSKPFYAGLCK	K	F	99.7 %	0.588	3.43	0	1	0	51.6	4.66	0.56	0.808	0	0	4	0	2	1507.77	5667.87		72924.6	55	67	Empty	true
My Experiment	Uncategorized Sample	Column.control	6-pam-acti-01	Nucleoside diphosphate kinase OS=Actinia tenebrosa OX=6105 GN=LOC116296968 PE=3 SV=1	A0A6P8I8H1		uniprotkb_Actiniaria_2023_11_27.fasta	17029.7	100.0 %	4	5	15	0.00373	0.278	TLVMVKPDGVQR	R	A	99.6 %	0.22	1.9	0	1	0	20	1.68	0.235	0.25	0	2	1	0	2	1342.75	5583.83		23330.4	8	19	Empty	true
My Experiment	Uncategorized Sample	Column.control	6-pam-acti-01	Major antigen-like OS=Actinia tenebrosa OX=6105 GN=LOC116302485 PE=4 SV=1	A0A6P8ILG1		uniprotkb_Actiniaria_2023_11_27.fasta	327680	100.0 %	6	6	11	0.00274	0.025	ENELQAELLNAYK	R	M	99.7 %	0.508	2.12	0	1	0	26.5	3.1	0.445	0.269	0	1	0	0	2	1534.77	6492.04		2266.18	2555	2567	Empty	true
My Experiment	Uncategorized Sample	Column.control	6-pam-acti-01	Major antigen-like OS=Actinia tenebrosa OX=6105 GN=LOC116302485 PE=4 SV=1	A0A6P8ILG1		uniprotkb_Actiniaria_2023_11_27.fasta	327680	100.0 %	6	6	11	0.00274	0.025	ERNEELEDELTVLQHR	R	M	99.7 %	0.466	2.67	0	1	0	36.4	3.62	0.429	0.438	0	0	2	0	2	2009.99	6235.93		21382.8	2623	2638	Empty	true
My Experiment	Uncategorized Sample	Column.control	6-pam-acti-01	Major antigen-like OS=Actinia tenebrosa OX=6105 GN=LOC116302485 PE=4 SV=1	A0A6P8ILG1		uniprotkb_Actiniaria_2023_11_27.fasta	327680	100.0 %	6	6	11	0.00274	0.025	ESQLSQISMLR	K	S	99.7 %	0.404	2.59	0	1	0	34.6	3.82	0.48	0.545	0	1	0	0	2	1291.67	6079.81		7381.3	2682	2692	Empty	true
My Experiment	Uncategorized Sample	Column.control	6-pam-acti-01	Major antigen-like OS=Actinia tenebrosa OX=6105 GN=LOC116302485 PE=4 SV=1	A0A6P8ILG1		uniprotkb_Actiniaria_2023_11_27.fasta	327680	100.0 %	6	6	11	0.00274	0.025	IKEMEEALNELQSK	R	D	99.7 %	0.247	2.99	0	1	0	48.1	2.8	0.445	0.714	0	0	2	0	2	1661.84	6140.25		8828.44	2108	2121	Empty	true
My Experiment	Uncategorized Sample	Column.control	6-pam-acti-01	Major antigen-like OS=Actinia tenebrosa OX=6105 GN=LOC116302485 PE=4 SV=1	A0A6P8ILG1		uniprotkb_Actiniaria_2023_11_27.fasta	327680	100.0 %	6	6	11	0.00274	0.025	SQERENELQAELLNAYK	R	M	99.7 %	0.426	3.07	0	1	0	44.1	2.85	0.404	0.5	0	0	1	0	2	2035.01	6339.59		5859.91	2551	2567	Empty	true
My Experiment	Uncategorized Sample	Column.control	6-pam-acti-01	Major antigen-like OS=Actinia tenebrosa OX=6105 GN=LOC116302485 PE=4 SV=1	A0A6P8ILG1		uniprotkb_Actiniaria_2023_11_27.fasta	327680	100.0 %	6	6	11	0.00274	0.025	VNDLESLYEITAK	K	E	99.7 %	0.472	4.44	0	1	0	65.3	11.2	0.62	0.769	0	4	0	0	2	1494.77	6531.19		87839.4	460	472	Empty	true
My Experiment	Uncategorized Sample	Column.control	6-pam-acti-01	Actin OS=Nematostella vectensis OX=45351 GN=NEMVEDRAFT_v1g169611 PE=3 SV=1	A7SEB1		uniprotkb_Actiniaria_2023_11_27.fasta	41643.6	99.8 %	1	2	2	0.000498	0.237	AVFPSIVGR	R	P	99.7 %						38.2	4.18	0.406	0.667	0	80	0	0	1	945.552	1139.73		1745070	29	37	Empty	false	A0A913Y8A7,A7SEA7,A0A913XAC8,A0A6P8IXP3,A7S0V7
My Experiment	Uncategorized Sample	Column.control	6-pam-acti-01	Actin OS=Nematostella vectensis OX=45351 GN=NEMVEDRAFT_v1g169611 PE=3 SV=1	A7SEB1		uniprotkb_Actiniaria_2023_11_27.fasta	41643.6	99.8 %	1	2	2	0.000498	0.237	AVFPSIVGRPR	R	H	99.7 %	0.335	2.19	0	1	0	38.5	2.89	0.436	0.5	0	18	1	0	2	1198.71	784.942		177246	29	39	Empty	false	A0A913Y8A7,A7SEA7,A0A913XAC8,A0A6P8IXP3,A7S0V7
My Experiment	Uncategorized Sample	Column.control	6-pam-acti-01	Actin OS=Nematostella vectensis OX=45351 GN=NEMVEDRAFT_v1g169611 PE=3 SV=1	A7SEB1		uniprotkb_Actiniaria_2023_11_27.fasta	41643.6	99.8 %	1	2	2	0.000498	0.237	EDDVAALVVDNGSGMCK	M	A	99.7 %						77.9	13.6	0	0.676	0	2	0	0	1	1821.8	6449.46		39077.4	2	18	Empty	true
My Experiment	Uncategorized Sample	Column.control	6-pam-acti-01	Actin OS=Nematostella vectensis OX=45351 GN=NEMVEDRAFT_v1g169611 PE=3 SV=1	A7SEB1		uniprotkb_Actiniaria_2023_11_27.fasta	41643.6	99.8 %	1	2	2	0.000498	0.237	ELPDGQVITIGNER	Y	F	99.7 %						47.9	5.8	0.557	0.536	0	10	0	0	1	1540.8	5966.06		115201	241	254	Empty	false	A0A913Y8A7,A7SEA7,A0A913XAC8,A0A6P8IXP3,A7S0V7
My Experiment	Uncategorized Sample	Column.control	6-pam-acti-01	Actin OS=Nematostella vectensis OX=45351 GN=NEMVEDRAFT_v1g169611 PE=3 SV=1	A7SEB1		uniprotkb_Actiniaria_2023_11_27.fasta	41643.6	99.8 %	1	2	2	0.000498	0.237	FPSIVGRPR	V	H	99.7 %						44.5	5.8	0.494	0.722	0	5	0	0	1	1028.6	5878.6		71923.8	31	39	Empty	false	A0A913Y8A7,A7SEA7,A0A913XAC8,A0A6P8IXP3,A7S0V7
My Experiment	Uncategorized Sample	Column.control	6-pam-acti-01	Actin OS=Nematostella vectensis OX=45351 GN=NEMVEDRAFT_v1g169611 PE=3 SV=1	A7SEB1		uniprotkb_Actiniaria_2023_11_27.fasta	41643.6	99.8 %	1	2	2	0.000498	0.237	GYSFTTTAER	R	E	99.7 %	0.527	2.27	0	1	0	33.4	5.17	0.521	0.55	0	3	0	0	2	1132.53	5401.15		4344.16	197	206	Empty	false	A0A913Y8A7,A7SEA7,A0A913XAC8,A0A6P8IXP3,A7S0V7
My Experiment	Uncategorized Sample	Column.control	6-pam-acti-01	Actin OS=Nematostella vectensis OX=45351 GN=NEMVEDRAFT_v1g169611 PE=3 SV=1	A7SEB1		uniprotkb_Actiniaria_2023_11_27.fasta	41643.6	99.8 %	1	2	2	0.000498	0.237	HQGVMVGMGQK	R	D	99.7 %	0.488	2.25	0	1	0	34	4.21	0.5	0.5	0	36	0	0	2	1171.57	2600.09		64168.8	40	50	Empty	false	A0A913Y8A7,A7SEA7,A0A913XAC8,A0A6P8IXP3,A7S0V7
My Experiment	Uncategorized Sample	Column.control	6-pam-acti-01	Actin OS=Nematostella vectensis OX=45351 GN=NEMVEDRAFT_v1g169611 PE=3 SV=1	A7SEB1		uniprotkb_Actiniaria_2023_11_27.fasta	41643.6	99.8 %	1	2	2	0.000498	0.237	IWHHTFYNELR	K	V	99.7 %	0.31	3.08	0	1	0	47.3	3.18	0.427	0.909	0	0	2	0	2	1515.75	5786.74		50139.8	85	95	Empty	false	A0A913Y8A7,A7SEA7,A0A913XAC8,A0A6P8IXP3,A7S0V7
My Experiment	Uncategorized Sample	Column.control	6-pam-acti-01	Actin OS=Nematostella vectensis OX=45351 GN=NEMVEDRAFT_v1g169611 PE=3 SV=1	A7SEB1		uniprotkb_Actiniaria_2023_11_27.fasta	41643.6	99.8 %	1	2	2	0.000498	0.237	PSIVGRPR	F	H	98.0 %						33.1	2.85	0.0937	0.688	0	2	0	0	1	881.532	5895.12		14163.2	32	39	Empty	false	A0A913Y8A7,A7SEA7,A0A913XAC8,A0A6P8IXP3,A7S0V7
My Experiment	Uncategorized Sample	Column.control	6-pam-acti-01	Actin OS=Nematostella vectensis OX=45351 GN=NEMVEDRAFT_v1g169611 PE=3 SV=1	A7SEB1		uniprotkb_Actiniaria_2023_11_27.fasta	41643.6	99.8 %	1	2	2	0.000498	0.237	QEYDESGPSIVHR	K	K	99.6 %	0.452	1.25	0	1	0	19.2	1.2	0.323	0.231	0	0	2	0	2	1516.7	5325.84		1774.51	360	372	Empty	true	A0A913XAC8,A7S0V7
My Experiment	Uncategorized Sample	Column.control	6-pam-acti-01	Actin OS=Nematostella vectensis OX=45351 GN=NEMVEDRAFT_v1g169611 PE=3 SV=1	A7SEB1		uniprotkb_Actiniaria_2023_11_27.fasta	41643.6	99.8 %	1	2	2	0.000498	0.237	SYELPDGQVITIGNER	K	F	99.7 %	0.55	4.44	0	1	0	80.9	14.1	0.711	0.719	0	5	0	0	2	1790.89	6459.68		113320	239	254	Empty	false	A0A913Y8A7,A7SEA7,A0A913XAC8,A0A6P8IXP3,A7S0V7
My Experiment	Uncategorized Sample	Column.control	6-pam-acti-01	Uncharacterized protein OS=Nematostella vectensis OX=45351 GN=NEMVEDRAFT_v1g242065 PE=3 SV=1	A7S0V7		uniprotkb_Actiniaria_2023_11_27.fasta	41795.8	99.5 %	1	1	1	0.000249	0.32	ANTVLSGGSTMYPGIADR	Y	M	99.7 %						51.8	7.12	0.685	0.444	0	3	0	0	1	1809.88	6064.55		22008.1	295	312	Empty	false	A0A913Y8A7,A0A913XAC8,A0A6P8IXP3
My Experiment	Uncategorized Sample	Column.control	6-pam-acti-01	Uncharacterized protein OS=Nematostella vectensis OX=45351 GN=NEMVEDRAFT_v1g242065 PE=3 SV=1	A7S0V7		uniprotkb_Actiniaria_2023_11_27.fasta	41795.8	99.5 %	1	1	1	0.000249	0.32	AVFPSIVGR	R	P	99.7 %						38.2	4.18	0.406	0.667	0	80	0	0	1	945.552	1139.73		1745070	29	37	Empty	false	A0A913Y8A7,A7SEA7,A0A913XAC8,A0A6P8IXP3,A7SEB1
My Experiment	Uncategorized Sample	Column.control	6-pam-acti-01	Uncharacterized protein OS=Nematostella vectensis OX=45351 GN=NEMVEDRAFT_v1g242065 PE=3 SV=1	A7S0V7		uniprotkb_Actiniaria_2023_11_27.fasta	41795.8	99.5 %	1	1	1	0.000249	0.32	AVFPSIVGRPR	R	H	99.7 %	0.335	2.19	0	1	0	38.5	2.89	0.436	0.5	0	18	1	0	2	1198.71	784.942		177246	29	39	Empty	false	A0A913Y8A7,A7SEA7,A0A913XAC8,A0A6P8IXP3,A7SEB1
My Experiment	Uncategorized Sample	Column.control	6-pam-acti-01	Uncharacterized protein OS=Nematostella vectensis OX=45351 GN=NEMVEDRAFT_v1g242065 PE=3 SV=1	A7S0V7		uniprotkb_Actiniaria_2023_11_27.fasta	41795.8	99.5 %	1	1	1	0.000249	0.32	ELPDGQVITIGNER	Y	F	99.7 %						47.9	5.8	0.557	0.536	0	10	0	0	1	1540.8	5966.06		115201	241	254	Empty	false	A0A913Y8A7,A7SEA7,A0A913XAC8,A0A6P8IXP3,A7SEB1
My Experiment	Uncategorized Sample	Column.control	6-pam-acti-01	Uncharacterized protein OS=Nematostella vectensis OX=45351 GN=NEMVEDRAFT_v1g242065 PE=3 SV=1	A7S0V7		uniprotkb_Actiniaria_2023_11_27.fasta	41795.8	99.5 %	1	1	1	0.000249	0.32	FPSIVGRPR	V	H	99.7 %						44.5	5.8	0.494	0.722	0	5	0	0	1	1028.6	5878.6		71923.8	31	39	Empty	false	A0A913Y8A7,A7SEA7,A0A913XAC8,A0A6P8IXP3,A7SEB1
My Experiment	Uncategorized Sample	Column.control	6-pam-acti-01	Uncharacterized protein OS=Nematostella vectensis OX=45351 GN=NEMVEDRAFT_v1g242065 PE=3 SV=1	A7S0V7		uniprotkb_Actiniaria_2023_11_27.fasta	41795.8	99.5 %	1	1	1	0.000249	0.32	GYSFTTTAER	R	E	99.7 %	0.527	2.27	0	1	0	33.4	5.17	0.521	0.55	0	3	0	0	2	1132.53	5401.15		4344.16	197	206	Empty	false	A0A913Y8A7,A7SEA7,A0A913XAC8,A0A6P8IXP3,A7SEB1
My Experiment	Uncategorized Sample	Column.control	6-pam-acti-01	Uncharacterized protein OS=Nematostella vectensis OX=45351 GN=NEMVEDRAFT_v1g242065 PE=3 SV=1	A7S0V7		uniprotkb_Actiniaria_2023_11_27.fasta	41795.8	99.5 %	1	1	1	0.000249	0.32	HQGVMVGMGQK	R	D	99.7 %	0.488	2.25	0	1	0	34	4.21	0.5	0.5	0	36	0	0	2	1171.57	2600.09		64168.8	40	50	Empty	false	A0A913Y8A7,A7SEA7,A0A913XAC8,A0A6P8IXP3,A7SEB1
My Experiment	Uncategorized Sample	Column.control	6-pam-acti-01	Uncharacterized protein OS=Nematostella vectensis OX=45351 GN=NEMVEDRAFT_v1g242065 PE=3 SV=1	A7S0V7		uniprotkb_Actiniaria_2023_11_27.fasta	41795.8	99.5 %	1	1	1	0.000249	0.32	IWHHTFYNELR	K	V	99.7 %	0.31	3.08	0	1	0	47.3	3.18	0.427	0.909	0	0	2	0	2	1515.75	5786.74		50139.8	85	95	Empty	false	A0A913Y8A7,A7SEA7,A0A913XAC8,A0A6P8IXP3,A7SEB1
My Experiment	Uncategorized Sample	Column.control	6-pam-acti-01	Uncharacterized protein OS=Nematostella vectensis OX=45351 GN=NEMVEDRAFT_v1g242065 PE=3 SV=1	A7S0V7		uniprotkb_Actiniaria_2023_11_27.fasta	41795.8	99.5 %	1	1	1	0.000249	0.32	PSIVGRPR	F	H	98.0 %						33.1	2.85	0.0937	0.688	0	2	0	0	1	881.532	5895.12		14163.2	32	39	Empty	false	A0A913Y8A7,A7SEA7,A0A913XAC8,A0A6P8IXP3,A7SEB1
My Experiment	Uncategorized Sample	Column.control	6-pam-acti-01	Uncharacterized protein OS=Nematostella vectensis OX=45351 GN=NEMVEDRAFT_v1g242065 PE=3 SV=1	A7S0V7		uniprotkb_Actiniaria_2023_11_27.fasta	41795.8	99.5 %	1	1	1	0.000249	0.32	QEYDESGPSIVHR	K	K	99.6 %	0.452	1.25	0	1	0	19.2	1.2	0.323	0.231	0	0	2	0	2	1516.7	5325.84		1774.51	360	372	Empty	true	A0A913XAC8,A7SEB1
My Experiment	Uncategorized Sample	Column.control	6-pam-acti-01	Uncharacterized protein OS=Nematostella vectensis OX=45351 GN=NEMVEDRAFT_v1g242065 PE=3 SV=1	A7S0V7		uniprotkb_Actiniaria_2023_11_27.fasta	41795.8	99.5 %	1	1	1	0.000249	0.32	SYELPDGQVITIGNER	K	F	99.7 %	0.55	4.44	0	1	0	80.9	14.1	0.711	0.719	0	5	0	0	2	1790.89	6459.68		113320	239	254	Empty	false	A0A913Y8A7,A7SEA7,A0A913XAC8,A0A6P8IXP3,A7SEB1
My Experiment	Uncategorized Sample	Column.control	6-pam-acti-01	Uncharacterized protein OS=Nematostella vectensis OX=45351 GN=NEMVEDRAFT_v1g242065 PE=3 SV=1	A7S0V7		uniprotkb_Actiniaria_2023_11_27.fasta	41795.8	99.5 %	1	1	1	0.000249	0.32	TTGIVMDSGDGVTHTVPIYEGYALPHAIIR	R	L	99.7 %	0.274	1.93	0	1	0	30.2	2.44	0.348	0.233	0	0	0	1	2	3199.61	6709.49		3479.42	148	177	Empty	true
My Experiment	Uncategorized Sample	Column.control	6-pam-acti-01	Calmodulin-like protein 12 OS=Actinia tenebrosa OX=6105 GN=LOC116309061 PE=4 SV=1	A0A6P8J6M5		uniprotkb_Actiniaria_2023_11_27.fasta	50007.9	100.0 %	3	3	8	0.00199	0.112	EADIDGDGQVNYEEFVK	R	M	99.7 %	0.629	4.98	0	1	0	78.5	11.7	0.651	0.676	0	4	0	0	2	1927.86	6211.29		72201.9	426	442	Empty	true
My Experiment	Uncategorized Sample	Column.control	6-pam-acti-01	Calmodulin-like protein 12 OS=Actinia tenebrosa OX=6105 GN=LOC116309061 PE=4 SV=1	A0A6P8J6M5		uniprotkb_Actiniaria_2023_11_27.fasta	50007.9	100.0 %	3	3	8	0.00199	0.112	EAFSLFDKDGDGTITTK	K	E	99.7 %	0.506	2.58	0	1	0	41.3	2.25	0.397	0.471	0	0	2	0	2	1844.89	6197.8		74545.7	15	31	Empty	true
My Experiment	Uncategorized Sample	Column.control	6-pam-acti-01	Calmodulin-like protein 12 OS=Actinia tenebrosa OX=6105 GN=LOC116309061 PE=4 SV=1	A0A6P8J6M5		uniprotkb_Actiniaria_2023_11_27.fasta	50007.9	100.0 %	3	3	8	0.00199	0.112	VFDKDGNGFISAAELR	R	H	99.7 %	0.367	3.45	0	1	0	74.4	11.2	0.613	0.906	0	0	2	0	2	1738.88	6192.15		69889.5	92	107	Empty	true
My Experiment	Uncategorized Sample	Column.control	6-pam-acti-01	Superoxide dismutase [Cu-Zn] OS=Anemonia viridis OX=51769 GN=CuZnSODb PE=2 SV=2	Q8I807		uniprotkb_Actiniaria_2023_11_27.fasta	15616.4	99.8 %	1	1	3	0.000746	0.0784	HVGDLGNIVAGK	R	D	99.7 %	0.507	2.91	0	1	0	46.4	5.34	0.634	0.625	0	3	0	0	2	1179.65	5595.82		13712.4	79	90	Empty	true
My Experiment	Uncategorized Sample	Column.control	6-pam-acti-01	Vicilin-like seed storage protein At2g18540 isoform X2 OS=Actinia tenebrosa OX=6105 GN=LOC116309075 PE=4 SV=1	A0A6P8JD26		uniprotkb_Actiniaria_2023_11_27.fasta	50429.6	100.0 %	2	2	6	0.00149	0.0399	LRNELQTAEAENELAIK	K	E	99.7 %	0.341	3.82	0	1	0	62.6	8.77	0.591	0.706	0	0	2	0	2	1942.02	6025.53		23544.4	262	278	Empty	true
My Experiment	Uncategorized Sample	Column.control	6-pam-acti-01	Vicilin-like seed storage protein At2g18540 isoform X2 OS=Actinia tenebrosa OX=6105 GN=LOC116309075 PE=4 SV=1	A0A6P8JD26		uniprotkb_Actiniaria_2023_11_27.fasta	50429.6	100.0 %	2	2	6	0.00149	0.0399	NELQTAEAENELAIK	R	E	99.7 %	0.384	4.75	0	1	0	86.5	15	0.483	0.833	0	4	0	0	2	1672.84	6004.31		35597.1	264	278	Empty	true
My Experiment	Uncategorized Sample	Column.control	6-pam-acti-01	Actin, cytoplasmic-like OS=Actinia tenebrosa OX=6105 GN=LOC116305986 PE=3 SV=1	A0A6P8IXP3		uniprotkb_Actiniaria_2023_11_27.fasta	41847.8	100.0 %	11	12	166	0.0413	0.258	ANTVLSGGSTMYPGIADR	Y	M	99.7 %						51.8	7.12	0.685	0.444	0	3	0	0	1	1809.88	6064.55		22008.1	296	313	Empty	true	A0A913Y8A7,A0A913XAC8,A7S0V7
My Experiment	Uncategorized Sample	Column.control	6-pam-acti-01	Actin, cytoplasmic-like OS=Actinia tenebrosa OX=6105 GN=LOC116305986 PE=3 SV=1	A0A6P8IXP3		uniprotkb_Actiniaria_2023_11_27.fasta	41847.8	100.0 %	11	12	166	0.0413	0.258	AVFPSIVGR	R	P	99.7 %						38.2	4.18	0.406	0.667	0	80	0	0	1	945.552	1139.73		1745070	30	38	Empty	true	A0A913Y8A7,A7SEA7,A0A913XAC8,A7S0V7,A7SEB1
My Experiment	Uncategorized Sample	Column.control	6-pam-acti-01	Actin, cytoplasmic-like OS=Actinia tenebrosa OX=6105 GN=LOC116305986 PE=3 SV=1	A0A6P8IXP3		uniprotkb_Actiniaria_2023_11_27.fasta	41847.8	100.0 %	11	12	166	0.0413	0.258	AVFPSIVGRPR	R	H	99.7 %	0.335	2.19	0	1	0	38.5	2.89	0.436	0.5	0	18	1	0	2	1198.71	784.942		177246	30	40	Empty	true	A0A913Y8A7,A7SEA7,A0A913XAC8,A7S0V7,A7SEB1
My Experiment	Uncategorized Sample	Column.control	6-pam-acti-01	Actin, cytoplasmic-like OS=Actinia tenebrosa OX=6105 GN=LOC116305986 PE=3 SV=1	A0A6P8IXP3		uniprotkb_Actiniaria_2023_11_27.fasta	41847.8	100.0 %	11	12	166	0.0413	0.258	ELPDGQVITIGNER	Y	F	99.7 %						47.9	5.8	0.557	0.536	0	10	0	0	1	1540.8	5966.06		115201	242	255	Empty	true	A0A913Y8A7,A7SEA7,A0A913XAC8,A7S0V7,A7SEB1
My Experiment	Uncategorized Sample	Column.control	6-pam-acti-01	Actin, cytoplasmic-like OS=Actinia tenebrosa OX=6105 GN=LOC116305986 PE=3 SV=1	A0A6P8IXP3		uniprotkb_Actiniaria_2023_11_27.fasta	41847.8	100.0 %	11	12	166	0.0413	0.258	FPSIVGRPR	V	H	99.7 %						44.5	5.8	0.494	0.722	0	5	0	0	1	1028.6	5878.6		71923.8	32	40	Empty	true	A0A913Y8A7,A7SEA7,A0A913XAC8,A7S0V7,A7SEB1
My Experiment	Uncategorized Sample	Column.control	6-pam-acti-01	Actin, cytoplasmic-like OS=Actinia tenebrosa OX=6105 GN=LOC116305986 PE=3 SV=1	A0A6P8IXP3		uniprotkb_Actiniaria_2023_11_27.fasta	41847.8	100.0 %	11	12	166	0.0413	0.258	GYSFTTTAER	R	E	99.7 %	0.527	2.27	0	1	0	33.4	5.17	0.521	0.55	0	3	0	0	2	1132.53	5401.15		4344.16	198	207	Empty	true	A0A913Y8A7,A7SEA7,A0A913XAC8,A7S0V7,A7SEB1
My Experiment	Uncategorized Sample	Column.control	6-pam-acti-01	Actin, cytoplasmic-like OS=Actinia tenebrosa OX=6105 GN=LOC116305986 PE=3 SV=1	A0A6P8IXP3		uniprotkb_Actiniaria_2023_11_27.fasta	41847.8	100.0 %	11	12	166	0.0413	0.258	HQGVMVGMGQK	R	D	99.7 %	0.488	2.25	0	1	0	34	4.21	0.5	0.5	0	36	0	0	2	1171.57	2600.09		64168.8	41	51	Empty	true	A0A913Y8A7,A7SEA7,A0A913XAC8,A7S0V7,A7SEB1
My Experiment	Uncategorized Sample	Column.control	6-pam-acti-01	Actin, cytoplasmic-like OS=Actinia tenebrosa OX=6105 GN=LOC116305986 PE=3 SV=1	A0A6P8IXP3		uniprotkb_Actiniaria_2023_11_27.fasta	41847.8	100.0 %	11	12	166	0.0413	0.258	IWHHTFYNELR	K	V	99.7 %	0.31	3.08	0	1	0	47.3	3.18	0.427	0.909	0	0	2	0	2	1515.75	5786.74		50139.8	86	96	Empty	true	A0A913Y8A7,A7SEA7,A0A913XAC8,A7S0V7,A7SEB1
My Experiment	Uncategorized Sample	Column.control	6-pam-acti-01	Actin, cytoplasmic-like OS=Actinia tenebrosa OX=6105 GN=LOC116305986 PE=3 SV=1	A0A6P8IXP3		uniprotkb_Actiniaria_2023_11_27.fasta	41847.8	100.0 %	11	12	166	0.0413	0.258	PSIVGRPR	F	H	98.0 %						33.1	2.85	0.0937	0.688	0	2	0	0	1	881.532	5895.12		14163.2	33	40	Empty	true	A0A913Y8A7,A7SEA7,A0A913XAC8,A7S0V7,A7SEB1
My Experiment	Uncategorized Sample	Column.control	6-pam-acti-01	Actin, cytoplasmic-like OS=Actinia tenebrosa OX=6105 GN=LOC116305986 PE=3 SV=1	A0A6P8IXP3		uniprotkb_Actiniaria_2023_11_27.fasta	41847.8	100.0 %	11	12	166	0.0413	0.258	SYELPDGQVITIGNER	K	F	99.7 %	0.55	4.44	0	1	0	80.9	14.1	0.711	0.719	0	5	0	0	2	1790.89	6459.68		113320	240	255	Empty	true	A0A913Y8A7,A7SEA7,A0A913XAC8,A7S0V7,A7SEB1
My Experiment	Uncategorized Sample	Column.control	6-pam-acti-01	Actin, cytoplasmic-like OS=Actinia tenebrosa OX=6105 GN=LOC116305986 PE=3 SV=1	A0A6P8IXP3		uniprotkb_Actiniaria_2023_11_27.fasta	41847.8	100.0 %	11	12	166	0.0413	0.258	VALDFEQEMQTAASSSSLEK	Y	S	99.6 %						38.2	3.59	0.44	0.3	0	1	0	0	1	2171.02	6603.99		7089.52	220	239	Empty	true
My Experiment	Uncategorized Sample	Column.control	6-pam-acti-01	Sodium channel toxin protein (Fragment) OS=Anemonia sulcata OX=6108 GN=NaTx PE=2 SV=1	A0A0S1M175		uniprotkb_Actiniaria_2023_11_27.fasta	5372	100.0 %	2	2	17	0.00423	0.647	GNSLSGTLWLTGGCPSGWHNCR	R	G	99.7 %	0.576	4	0	1	0	56.7	8.05	0.605	0.5	0	0	4	0	2	2417.09	6492.6		136032	18	39	Empty	true
My Experiment	Uncategorized Sample	Column.control	6-pam-acti-01	Sodium channel toxin protein (Fragment) OS=Anemonia sulcata OX=6108 GN=NaTx PE=2 SV=1	A0A0S1M175		uniprotkb_Actiniaria_2023_11_27.fasta	5372	100.0 %	2	2	17	0.00423	0.647	GSGPFIGYCCK	R	-	99.7 %	0.519	2.21	0	1	0	34.1	3.89	0.446	0.5	0	13	0	0	2	1245.54	5563.39		80200	40	50	Empty	true
My Experiment	Uncategorized Sample	Column.control	6-pam-acti-01	GH18 domain-containing protein OS=Exaiptasia diaphana OX=2652724 PE=3 SV=1	A0A913XU02		uniprotkb_Actiniaria_2023_11_27.fasta	49894.9	99.9 %	1	1	2	0.000498	0.0243	LLLTAAVAAGK	R	A	99.7 %	0.457	2.08	0	1	0	35.2	2.4	0.517	0.5	0	2	0	0	2	1027.65	5971.51		13315.1	179	189	Empty	true	A0A6P8J1N3
My Experiment	Uncategorized Sample	Column.control	102-2023-6-actiniaria	Microtubule-associated protein futsch-like OS=Actinia tenebrosa OX=6105 GN=LOC116298974 PE=3 SV=1	A0A6P8ICI1		uniprotkb_Actiniaria_2023_11_27.fasta	39309.9	100.0 %	2	2	2	0.000211	0.0776	NPLPSAGTLR	K	Q	99.6 %	0.169	1.65	0	1	0	36.9	2.18	0.363	0.55	0	1	0	0	2	1025.57	5253.61		19973.7	257	266	Empty	true
My Experiment	Uncategorized Sample	Column.control	102-2023-6-actiniaria	Microtubule-associated protein futsch-like OS=Actinia tenebrosa OX=6105 GN=LOC116298974 PE=3 SV=1	A0A6P8ICI1		uniprotkb_Actiniaria_2023_11_27.fasta	39309.9	100.0 %	2	2	2	0.000211	0.0776	NVIPSKDDIKTEAVETR	K	A	99.0 %	0.232	2.72	0	1	0	45.1	1.74	0.18	0.529	0	0	1	0	2	1915.01	5425.31		39964.6	297	313	Empty	true
My Experiment	Uncategorized Sample	Column.control	102-2023-6-actiniaria	Tropomyosin-like OS=Actinia tenebrosa OX=6105 GN=LOC116303629 PE=3 SV=1	A0A6P8IPS3		uniprotkb_Actiniaria_2023_11_27.fasta	27887.3	98.5 %	1	1	3	0.000317	0.24	LQELENELEEAEAR	R	A	99.7 %	0.476	4.57	0	1	0	65.9	10.1	0.577	0.714	0	5	0	0	2	1672.8	7106.58		33306.9	127	140	Empty	false	A0A913Y901
My Experiment	Uncategorized Sample	Column.control	102-2023-6-actiniaria	Tropomyosin-like OS=Actinia tenebrosa OX=6105 GN=LOC116303629 PE=3 SV=1	A0A6P8IPS3		uniprotkb_Actiniaria_2023_11_27.fasta	27887.3	98.5 %	1	1	3	0.000317	0.24	QLEEEVTLVGNNLR	K	S	99.7 %	0.496	4.28	0	1	0	64.3	8.96	0.577	0.714	0	2	0	0	2	1613.85	7178.04		68234.1	150	163	Empty	false	A0A913Y901
My Experiment	Uncategorized Sample	Column.control	102-2023-6-actiniaria	Tropomyosin-like OS=Actinia tenebrosa OX=6105 GN=LOC116303629 PE=3 SV=1	A0A6P8IPS3		uniprotkb_Actiniaria_2023_11_27.fasta	27887.3	98.5 %	1	1	3	0.000317	0.24	QLQQLEDDLDAAESK	K	L	99.7 %	0.447	3.94	0	1	0	62.2	8.42	0.559	0.633	0	4	0	0	2	1702.81	7141.01		42900.3	49	63	Empty	false	A0A913Y901
My Experiment	Uncategorized Sample	Column.control	102-2023-6-actiniaria	Tropomyosin-like OS=Actinia tenebrosa OX=6105 GN=LOC116303629 PE=3 SV=1	A0A6P8IPS3		uniprotkb_Actiniaria_2023_11_27.fasta	27887.3	98.5 %	1	1	3	0.000317	0.24	VKEELETTLNELNEM	K	-	99.7 %	0.558	6.06	0	1	0	69.6	11.8	0.601	0.7	0	3	0	0	2	1807.86	7542.47		78224.4	228	242	Empty	true
My Experiment	Uncategorized Sample	Column.control	102-2023-6-actiniaria	Filamin-A-like OS=Actinia tenebrosa OX=6105 GN=LOC116305872 PE=3 SV=1	A0A6P8IWE9		uniprotkb_Actiniaria_2023_11_27.fasta	314417	100.0 %	2	2	3	0.000317	0.0103	FADEHIPGSPFTAK	K	A	99.7 %	0.295	2.61	0	1	0	51.2	5.2	0.475	0.75	0	0	2	0	2	1516.74	6202.88		15744.9	1206	1219	Empty	true
My Experiment	Uncategorized Sample	Column.control	102-2023-6-actiniaria	Filamin-A-like OS=Actinia tenebrosa OX=6105 GN=LOC116305872 PE=3 SV=1	A0A6P8IWE9		uniprotkb_Actiniaria_2023_11_27.fasta	314417	100.0 %	2	2	3	0.000317	0.0103	VSYVPEEPGEYNINVK	N	F	98.9 %						35.8	3.89	0.332	0.344	0	1	0	0	1	1836.9	7007.37		9873.2	1673	1688	Empty	true
My Experiment	Uncategorized Sample	Column.control	102-2023-6-actiniaria	Vitellogenin-1-like isoform X3 OS=Actinia tenebrosa OX=6105 GN=LOC116292966 PE=4 SV=1	A0A6P8HMF1,A0A6P8HU09,A0A6P8HU87		uniprotkb_Actiniaria_2023_11_27.fasta	163164	100.0 %	2	2	2	0.000211	0.0139	IVQLEVSTSER	K	E	99.7 %	0.391	2.87	0	1	0	46.2	5.8	0.541	0.682	0	1	0	0	2	1260.68	5380.31		7682.98	74	84	Empty	true
My Experiment	Uncategorized Sample	Column.control	102-2023-6-actiniaria	Vitellogenin-1-like isoform X3 OS=Actinia tenebrosa OX=6105 GN=LOC116292966 PE=4 SV=1	A0A6P8HMF1,A0A6P8HU09,A0A6P8HU87		uniprotkb_Actiniaria_2023_11_27.fasta	163164	100.0 %	2	2	2	0.000211	0.0139	SLGYVPYLR	K	H	96.2 %	0.237	1.67	0	1	0	22	0.523	0.182	0.389	0	1	0	0	2	1067.59	6972.13		126008	225	233	Empty	true
My Experiment	Uncategorized Sample	Column.control	102-2023-6-actiniaria	ZP domain-containing protein-like OS=Actinia tenebrosa OX=6105 GN=LOC116301744 PE=4 SV=1	A0A6P8IIX3		uniprotkb_Actiniaria_2023_11_27.fasta	41846.5	99.9 %	1	1	2	0.000211	0.0317	STEVNDDFIIFR	K	A	99.7 %	0.285	2.21	0	1	0	34.1	4.05	0.463	0.458	0	2	0	0	2	1455.71	7575.9		6734.32	76	87	Empty	true
My Experiment	Uncategorized Sample	Column.control	102-2023-6-actiniaria	Acidic mammalian chitinase-like OS=Actinia tenebrosa OX=6105 GN=LOC116307680 PE=3 SV=1	A0A6P8J1N3		uniprotkb_Actiniaria_2023_11_27.fasta	49993.8	100.0 %	2	2	3	0.000317	0.0596	IAQILDLINLM	K	A	99.5 %						35.7	4.28	0.359	0.545	0	1	0	0	1	1256.73	8663.67		2942.81	203	213	Empty	true
My Experiment	Uncategorized Sample	Column.control	102-2023-6-actiniaria	Acidic mammalian chitinase-like OS=Actinia tenebrosa OX=6105 GN=LOC116307680 PE=3 SV=1	A0A6P8J1N3		uniprotkb_Actiniaria_2023_11_27.fasta	49993.8	100.0 %	2	2	3	0.000317	0.0596	IAQILDLINLMAYDLR	K	G	99.7 %	0.556	4.33	0	1	0	50.3	5.72	0.489	0.5	0	2	0	0	2	1875.04	8891.94		10219.4	203	218	Empty	true
My Experiment	Uncategorized Sample	Column.control	102-2023-6-actiniaria	Acidic mammalian chitinase-like OS=Actinia tenebrosa OX=6105 GN=LOC116307680 PE=3 SV=1	A0A6P8J1N3		uniprotkb_Actiniaria_2023_11_27.fasta	49993.8	100.0 %	2	2	3	0.000317	0.0596	LLLTAAVAAGK	R	G	99.7 %	0.403	2.87	0	1	0	49.9	6.09	0.411	0.727	0	2	0	0	2	1027.65	6030.06		20589.9	181	191	Empty	false	A0A913XU02
My Experiment	Uncategorized Sample	Column.control	102-2023-6-actiniaria	GH18 domain-containing protein OS=Exaiptasia diaphana OX=2652724 PE=3 SV=1	A0A913XU02		uniprotkb_Actiniaria_2023_11_27.fasta	49894.9	100.0 %	1	1	2	0.000211	0.0243	LLLTAAVAAGK	R	A	99.7 %	0.403	2.87	0	1	0	49.9	6.09	0.411	0.727	0	2	0	0	2	1027.65	6030.06		20589.9	179	189	Empty	true	A0A6P8J1N3
My Experiment	Uncategorized Sample	Column.control	102-2023-6-actiniaria	Glyceraldehyde-3-phosphate dehydrogenase OS=Nematostella vectensis OX=45351 GN=NEMVEDRAFT_v1g243086 PE=3 SV=1	A7S5Y2		uniprotkb_Actiniaria_2023_11_27.fasta	36523.4	100.0 %	1	2	2	0.000211	0.0719	VINDNFGLEEGLMTTIHAYTATQK	K	T	99.7 %	0.53	4.52	0	1	0	68.9	9.85	0.541	0.479	0	0	2	0	2	2666.31	8204.61		171776	161	184	Empty	true
My Experiment	Uncategorized Sample	Column.control	102-2023-6-actiniaria	Peroxiredoxin-1-like isoform X2 OS=Actinia tenebrosa OX=6105 GN=LOC116290923 PE=3 SV=1	A0A6P8HDY8,A0A6P8HMN3		uniprotkb_Actiniaria_2023_11_27.fasta	27148.2	100.0 %	3	3	6	0.000634	0.269	AVIQKPAPPFAGTAVNK	K	H	99.7 %	0.55	3.28	0	1	0	56.8	5.08	0.412	0.676	0	0	4	0	2	1708.97	5520.91		78964.5	4	20	Empty	true
My Experiment	Uncategorized Sample	Column.control	102-2023-6-actiniaria	Peroxiredoxin-1-like isoform X2 OS=Actinia tenebrosa OX=6105 GN=LOC116290923 PE=3 SV=1	A0A6P8HDY8,A0A6P8HMN3		uniprotkb_Actiniaria_2023_11_27.fasta	27148.2	100.0 %	3	3	6	0.000634	0.269	HGEVCPAGWRPGSDTIVPEPGKSDK	K	Y	96.2 %	0	1.97	0	1	0	38.5	2.32	0.283	0.42	0	0	0	1	2	2676.28	5959.65		8659.24	167	191	Empty	true
My Experiment	Uncategorized Sample	Column.control	102-2023-6-actiniaria	Peroxiredoxin-1-like isoform X2 OS=Actinia tenebrosa OX=6105 GN=LOC116290923 PE=3 SV=1	A0A6P8HDY8,A0A6P8HMN3		uniprotkb_Actiniaria_2023_11_27.fasta	27148.2	100.0 %	3	3	6	0.000634	0.269	QITVNDLPVGR	R	S	98.3 %	0.248	0.967	0	1	0	21.6	1.62	0.255	0.227	0	1	0	0	2	1211.67	5992.36		451.849	139	149	Empty	true
My Experiment	Uncategorized Sample	Column.control	102-2023-6-actiniaria	Malate dehydrogenase OS=Nematostella vectensis OX=45351 GN=NEMVEDRAFT_v1g248519 PE=3 SV=1	A7T1J0		uniprotkb_Actiniaria_2023_11_27.fasta	35952.8	98.5 %	1	2	3	0.000317	0.0645	AIICIISNPVNSTVPIASEVYK	K	K	99.7 %	0.523	4.34	0	1	0	61.8	9.14	0.693	0.432	0	1	2	0	2	2388.28	7922.61		86639.8	140	161	Empty	true
My Experiment	Uncategorized Sample	Column.control	102-2023-6-actiniaria	Elongation factor 1-alpha OS=Actinia tenebrosa OX=6105 GN=LOC116294151 PE=3 SV=1	A0A6P8HMH9		uniprotkb_Actiniaria_2023_11_27.fasta	52265.3	100.0 %	1	1	2	0.000211	0.051	VETGILKPGMLVTFAPVNLTTEVK	R	S	99.7 %	0.417	4.98	0	1	0	65	9.12	0.592	0.542	0	0	2	0	2	2573.43	8135.79		57667.7	276	299	Empty	true
My Experiment	Uncategorized Sample	Column.control	102-2023-6-actiniaria	Malate dehydrogenase OS=Exaiptasia diaphana OX=2652724 PE=3 SV=1	A0A913X2K8		uniprotkb_Actiniaria_2023_11_27.fasta	35899.2	99.9 %	1	1	2	0.000211	0.106	GALEGCDVVAIPAGVPR	K	K	99.7 %	0.499	3.27	0	1	0	50.6	5.43	0.569	0.471	0	2	0	0	2	1680.87	7261.7		26812.1	93	109	Empty	true
My Experiment	Uncategorized Sample	Column.control	102-2023-6-actiniaria	Malate dehydrogenase OS=Exaiptasia diaphana OX=2652724 PE=3 SV=1	A0A913X2K8		uniprotkb_Actiniaria_2023_11_27.fasta	35899.2	99.9 %	1	1	2	0.000211	0.106	VAVLGAAGGIGQPMSLLLK	K	Q	99.3 %	0.359	1.94	0	1	0	24.5	2.37	0.343	0.211	0	1	0	0	2	1811.05	8094.29		3966.91	32	50	Empty	true
My Experiment	Uncategorized Sample	Column.control	102-2023-6-actiniaria	Uncharacterized protein LOC116298266 OS=Actinia tenebrosa OX=6105 GN=LOC116298266 PE=4 SV=1	A0A6P8I4W3		uniprotkb_Actiniaria_2023_11_27.fasta	63128.7	100.0 %	2	2	6	0.000634	0.0627	DHVFPLMEEGYKDLVQ	K	V	99.7 %						57.8	5.47	0.495	0.719	0	0	1	0	1	1919.92	7513.91		223262	208	223	Empty	true
My Experiment	Uncategorized Sample	Column.control	102-2023-6-actiniaria	Uncharacterized protein LOC116298266 OS=Actinia tenebrosa OX=6105 GN=LOC116298266 PE=4 SV=1	A0A6P8I4W3		uniprotkb_Actiniaria_2023_11_27.fasta	63128.7	100.0 %	2	2	6	0.000634	0.0627	NAAIILGTDDIMGTIEEGK	K	L	99.7 %	0.559	6.01	0	1	0	82.2	14.1	0.653	0.632	0	5	0	0	2	1976.98	7897.91		108262	502	520	Empty	true
My Experiment	Uncategorized Sample	Column.control	102-2023-6-actiniaria	Calmodulin-like protein 12 OS=Actinia tenebrosa OX=6105 GN=LOC116309061 PE=4 SV=1	A0A6P8J6M5		uniprotkb_Actiniaria_2023_11_27.fasta	50007.9	100.0 %	2	2	9	0.000951	0.0738	EADIDGDGQVNYEEFVK	R	M	99.7 %	0.591	4.39	0	1	0	73.8	13.3	0.551	0.647	0	8	0	0	2	1927.86	7154.49		384771	426	442	Empty	true
My Experiment	Uncategorized Sample	Column.control	102-2023-6-actiniaria	Calmodulin-like protein 12 OS=Actinia tenebrosa OX=6105 GN=LOC116309061 PE=4 SV=1	A0A6P8J6M5		uniprotkb_Actiniaria_2023_11_27.fasta	50007.9	100.0 %	2	2	9	0.000951	0.0738	VFDKDGNGFISAAELR	R	H	99.7 %	0.281	2.45	0	1	0	37.8	3.7	0.0688	0.531	0	0	1	0	2	1739.86	7135.54		23562.6	92	107	Empty	true
My Experiment	Uncategorized Sample	Column.control	102-2023-6-actiniaria	Vicilin-like seed storage protein At2g18540 isoform X2 OS=Actinia tenebrosa OX=6105 GN=LOC116309075 PE=4 SV=1	A0A6P8JD26		uniprotkb_Actiniaria_2023_11_27.fasta	50429.6	100.0 %	2	2	5	0.000528	0.0399	LRNELQTAEAENELAIK	K	E	99.7 %	0.15	4.15	0	1	0	57	4.52	0.446	0.647	0	0	2	0	2	1942.02	6744.31		18672.9	262	278	Empty	true
My Experiment	Uncategorized Sample	Column.control	102-2023-6-actiniaria	Vicilin-like seed storage protein At2g18540 isoform X2 OS=Actinia tenebrosa OX=6105 GN=LOC116309075 PE=4 SV=1	A0A6P8JD26		uniprotkb_Actiniaria_2023_11_27.fasta	50429.6	100.0 %	2	2	5	0.000528	0.0399	NELQTAEAENELAIK	R	E	99.7 %	0.188	5.53	0	1	0	57	5.8	0.491	0.6	0	3	0	0	2	1672.84	6594.48		20582.6	264	278	Empty	true
My Experiment	Uncategorized Sample	Column.control	102-2023-6-actiniaria	Fructose-bisphosphate aldolase OS=Actinia tenebrosa OX=6105 GN=LOC116288771 PE=3 SV=1	A0A6P8H7K2		uniprotkb_Actiniaria_2023_11_27.fasta	38882.7	100.0 %	3	3	5	0.000528	0.0752	NSISGVILFEETLYQK	R	A	99.7 %	0.371	2.7	0	1	0	36.6	3.2	0.443	0.375	0	1	0	0	2	1840.97	8106.81		4327.46	69	84	Empty	true
My Experiment	Uncategorized Sample	Column.control	102-2023-6-actiniaria	Fructose-bisphosphate aldolase OS=Actinia tenebrosa OX=6105 GN=LOC116288771 PE=3 SV=1	A0A6P8H7K2		uniprotkb_Actiniaria_2023_11_27.fasta	38882.7	100.0 %	3	3	5	0.000528	0.0752	SISGVILFEETLYQK	N	A	99.7 %						52.6	6.21	0.466	0.567	0	2	0	0	1	1726.93	8089.91		14788.2	70	84	Empty	true
My Experiment	Uncategorized Sample	Column.control	102-2023-6-actiniaria	Fructose-bisphosphate aldolase OS=Actinia tenebrosa OX=6105 GN=LOC116288771 PE=3 SV=1	A0A6P8H7K2		uniprotkb_Actiniaria_2023_11_27.fasta	38882.7	100.0 %	3	3	5	0.000528	0.0752	VTEAVLSAQYK	K	A	99.7 %	0.405	2.2	0	1	0	31.4	2.51	0.398	0.5	0	2	0	0	2	1208.65	5276.76		10136.8	202	212	Empty	true
My Experiment	Uncategorized Sample	Column.control	102-2023-6-actiniaria	Glyceraldehyde-3-phosphate dehydrogenase OS=Actinia tenebrosa OX=6105 GN=LOC116300146 PE=3 SV=1	A0A6P8I9T7		uniprotkb_Actiniaria_2023_11_27.fasta	36368	100.0 %	3	4	6	0.000634	0.137	FGINGFGR	K	I	99.7 %	0.351	1.44	0	1	0	34.5	3.15	0.362	0.688	0	2	0	0	2	868.431	6197.59		5043.93	5	12	Empty	true
My Experiment	Uncategorized Sample	Column.control	102-2023-6-actiniaria	Glyceraldehyde-3-phosphate dehydrogenase OS=Actinia tenebrosa OX=6105 GN=LOC116300146 PE=3 SV=1	A0A6P8I9T7		uniprotkb_Actiniaria_2023_11_27.fasta	36368	100.0 %	3	4	6	0.000634	0.137	LVAWYDNEYGYSHR	K	V	99.7 %	0.324	2.26	0	1	0	39.9	2.74	0.398	0.571	0	0	2	0	2	1772.8	6531.95		40671.6	310	323	Empty	true
My Experiment	Uncategorized Sample	Column.control	102-2023-6-actiniaria	Glyceraldehyde-3-phosphate dehydrogenase OS=Actinia tenebrosa OX=6105 GN=LOC116300146 PE=3 SV=1	A0A6P8I9T7		uniprotkb_Actiniaria_2023_11_27.fasta	36368	100.0 %	3	4	6	0.000634	0.137	VINDNFGIEEGLMTTIHAYTATQK	K	T	99.6 %	0.49	4.15	0	1	0	53.9	4.39	0.43	0.438	0	0	2	0	2	2682.31	8205.75		140727	162	185	Empty	true
My Experiment	Uncategorized Sample	Column.control	102-2023-6-actiniaria	Heat shock protein 60 OS=Exaiptasia diaphana OX=2652724 PE=3 SV=1	A0A913XXE1		uniprotkb_Actiniaria_2023_11_27.fasta	62724	100.0 %	1	1	1	0.000106	0.0478	TAITDAAGVASLLTTAETVIVDAPKDEK	R	D	99.7 %	0.0334	1.59	0	1	0	38.3	3.46	0.279	0.268	0	0	1	0	2	2800.48	8528.24		5348.37	537	564	Empty	true
My Experiment	Uncategorized Sample	Column.control	102-2023-6-actiniaria	Aminopeptidase W07G4.4 OS=Actinia tenebrosa OX=6105 GN=LOC116302420 PE=3 SV=1	A0A6P8IMG4		uniprotkb_Actiniaria_2023_11_27.fasta	55332.4	100.0 %	2	2	4	0.000423	0.0409	IDQTLLLVGK	K	G	99.7 %	0.425	2.88	0	1	0	50.5	3.96	0.41	0.8	0	2	0	0	2	1099.67	6700.79		20008.2	253	262	Empty	true
My Experiment	Uncategorized Sample	Column.control	102-2023-6-actiniaria	Aminopeptidase W07G4.4 OS=Actinia tenebrosa OX=6105 GN=LOC116302420 PE=3 SV=1	A0A6P8IMG4		uniprotkb_Actiniaria_2023_11_27.fasta	55332.4	100.0 %	2	2	4	0.000423	0.0409	MAAPNVETYVR	R	K	99.7 %	0.503	2.76	0	1	0	58.5	8.74	0.626	0.818	0	2	0	0	2	1250.62	5909.12		38813.9	189	199	Empty	true
My Experiment	Uncategorized Sample	Column.control	102-2023-6-actiniaria	Superoxide dismutase [Cu-Zn] OS=Anemonia viridis OX=51769 GN=CuZnSODb PE=2 SV=2	Q8I807		uniprotkb_Actiniaria_2023_11_27.fasta	15616.4	100.0 %	4	4	9	0.000951	0.412	AVCCLIGEVK	K	G	99.7 %	0.398	2.33	0	1	0	45.2	2.92	0.321	0.75	0	2	0	0	2	1148.58	5617.6		36986.6	5	14	Empty	true
My Experiment	Uncategorized Sample	Column.control	102-2023-6-actiniaria	Superoxide dismutase [Cu-Zn] OS=Anemonia viridis OX=51769 GN=CuZnSODb PE=2 SV=2	Q8I807		uniprotkb_Actiniaria_2023_11_27.fasta	15616.4	100.0 %	4	4	9	0.000951	0.412	HVGDLGNIVAGK	R	D	99.7 %	0.547	3.4	0	1	0	61.8	9.34	0.629	0.792	0	4	0	0	2	1179.65	5318.88		47656.1	79	90	Empty	true
My Experiment	Uncategorized Sample	Column.control	102-2023-6-actiniaria	Superoxide dismutase [Cu-Zn] OS=Anemonia viridis OX=51769 GN=CuZnSODb PE=2 SV=2	Q8I807		uniprotkb_Actiniaria_2023_11_27.fasta	15616.4	100.0 %	4	4	9	0.000951	0.412	QVTLLGEHSVVGR	S	S	96.0 %	0.282	2.42	0	1	0	27	0.409	0.133	0.5	0	0	2	0	1	1394.78	5603.06		46058	102	114	Empty	true
My Experiment	Uncategorized Sample	Column.control	102-2023-6-actiniaria	Superoxide dismutase [Cu-Zn] OS=Anemonia viridis OX=51769 GN=CuZnSODb PE=2 SV=2	Q8I807		uniprotkb_Actiniaria_2023_11_27.fasta	15616.4	100.0 %	4	4	9	0.000951	0.412	SVVVHVGEDDLGKGGHDDSLTTGHAGGR	R	L	99.7 %	0.524	4.88	0	1	0	64.2	7.66	0.461	0.5	0	0	0	1	2	2772.33	5366.98		14431.3	115	142	Empty	true
My Experiment	Uncategorized Sample	Column.control	102-2023-6-actiniaria	Tropomyosin-1-like OS=Actinia tenebrosa OX=6105 GN=LOC116306804 PE=3 SV=1	A0A6P8J419		uniprotkb_Actiniaria_2023_11_27.fasta	29106.4	99.5 %	1	1	2	0.000211	0.0357	IQLVEIEAK	R	R	98.6 %	0.162	1.34	0	1	0	26.4	1.17	0.265	0.5	0	2	0	0	2	1042.61	5945.48		8303.93	56	64	Empty	true
My Experiment	Uncategorized Sample	Column.control	102-2023-6-actiniaria	Tropomyosin OS=Exaiptasia diaphana OX=2652724 PE=3 SV=1	A0A913Y901		uniprotkb_Actiniaria_2023_11_27.fasta	27673.1	100.0 %	4	5	13	0.00137	0.227	LQELENELEEAEAR	K	A	99.7 %	0.476	4.57	0	1	0	65.9	10.1	0.577	0.714	0	5	0	0	2	1672.8	7106.58		33306.9	127	140	Empty	true	A0A6P8IPS3
My Experiment	Uncategorized Sample	Column.control	102-2023-6-actiniaria	Tropomyosin OS=Exaiptasia diaphana OX=2652724 PE=3 SV=1	A0A913Y901		uniprotkb_Actiniaria_2023_11_27.fasta	27673.1	100.0 %	4	5	13	0.00137	0.227	QLEEEVTLVGNNLR	K	S	99.7 %	0.496	4.28	0	1	0	64.3	8.96	0.577	0.714	0	2	0	0	2	1613.85	7178.04		68234.1	150	163	Empty	true	A0A6P8IPS3
My Experiment	Uncategorized Sample	Column.control	102-2023-6-actiniaria	Tropomyosin OS=Exaiptasia diaphana OX=2652724 PE=3 SV=1	A0A913Y901		uniprotkb_Actiniaria_2023_11_27.fasta	27673.1	100.0 %	4	5	13	0.00137	0.227	QLQQLEDDLDAAESK	K	L	99.7 %	0.447	3.94	0	1	0	62.2	8.42	0.559	0.633	0	4	0	0	2	1702.81	7141.01		42900.3	49	63	Empty	true	A0A6P8IPS3
My Experiment	Uncategorized Sample	Column.control	102-2023-6-actiniaria	Tropomyosin OS=Exaiptasia diaphana OX=2652724 PE=3 SV=1	A0A913Y901		uniprotkb_Actiniaria_2023_11_27.fasta	27673.1	100.0 %	4	5	13	0.00137	0.227	SLESQLEEAEER	R	A	99.7 %	0.264	3.36	0	1	0	58	6.66	0.484	0.75	0	2	0	0	2	1419.66	6560.64		8762.74	185	196	Empty	true
My Experiment	Uncategorized Sample	Column.control	102-2023-6-actiniaria	Gelsolin-like protein 1 OS=Actinia tenebrosa OX=6105 GN=LOC116300251 PE=4 SV=1	A0A6P8IEX9		uniprotkb_Actiniaria_2023_11_27.fasta	42552	100.0 %	2	2	2	0.000211	0.0623	TVELDTLLDDKPIQHR	K	E	99.2 %	0.229	2.24	0	1	0	33.8	1.7	0.361	0.344	0	0	1	0	2	1893.01	7204.52		16514.4	114	129	Empty	true
My Experiment	Uncategorized Sample	Column.control	102-2023-6-actiniaria	Gelsolin-like protein 1 OS=Actinia tenebrosa OX=6105 GN=LOC116300251 PE=4 SV=1	A0A6P8IEX9		uniprotkb_Actiniaria_2023_11_27.fasta	42552	100.0 %	2	2	2	0.000211	0.0623	VGLQIWR	K	I	98.2 %	0.0689	2.16	0	1	0	33.8	1.59	0.275	0.857	0	1	0	0	2	871.515	6631.97		27224.6	46	52	Empty	true	A0A6P8IA30
My Experiment	Uncategorized Sample	Column.control	102-2023-6-actiniaria	Counting factor 60-like OS=Actinia tenebrosa OX=6105 GN=LOC116299823 PE=4 SV=1	A0A6P8I8L1		uniprotkb_Actiniaria_2023_11_27.fasta	51583.4	100.0 %	1	1	1	0.000106	0.0357	AGIGFLVNDMWQAMQK	K	I	99.7 %	0.495	2.74	0	1	0	34.1	4.48	0.437	0.312	0	1	0	0	2	1808.88	8418.29		4262.4	307	322	Empty	true
My Experiment	Uncategorized Sample	Column.control	102-2023-6-actiniaria	Failed axon connections protein OS=Exaiptasia diaphana OX=2652724 PE=3 SV=1	A0A913XQ18		uniprotkb_Actiniaria_2023_11_27.fasta	45215.1	99.9 %	1	1	1	0.000106	0.0476	LPFIEYQGDKVQDANFCIK	K	Y	95.3 %	0.452	3.9	0	1	0	42.1	3.07	0.0285	0.447	0	0	1	0	2	2286.11	7615.22		58135.1	110	128	Empty	true
My Experiment	Uncategorized Sample	Column.control	102-2023-6-actiniaria	Nucleoside diphosphate kinase OS=Actinia tenebrosa OX=6105 GN=LOC116296968 PE=3 SV=1	A0A6P8I8H1		uniprotkb_Actiniaria_2023_11_27.fasta	17029.7	100.0 %	1	1	4	0.000423	0.0861	HLSSKPFYAGLCK	K	F	99.7 %	0.493	2.97	0	1	0	44.9	3.6	0.457	0.769	0	0	4	0	2	1507.77	5390.09		226965	55	67	Empty	true
My Experiment	Uncategorized Sample	Column.control	102-2023-6-actiniaria	Uncharacterized protein OS=Exaiptasia diaphana OX=2652724 PE=4 SV=1	A0A913XCC0		uniprotkb_Actiniaria_2023_11_27.fasta	12573.2	98.5 %	1	1	1	0.000106	0.138	KKENSTTATTSLQEK	K	I	98.0 %	0.274	3.39	0	1	0	38.1	1.46	0.0341	0.6	0	0	1	0	2	1666.85	7504.99		266151	74	88	Empty	true
My Experiment	Uncategorized Sample	Column.control	102-2023-6-actiniaria	Major antigen-like OS=Actinia tenebrosa OX=6105 GN=LOC116302485 PE=4 SV=1	A0A6P8ILG1		uniprotkb_Actiniaria_2023_11_27.fasta	327680	100.0 %	6	6	10	0.00106	0.0261	ENELQAELLNAYK	R	M	99.7 %	0.526	4.32	0	1	0	60.9	7.62	0.585	0.731	0	1	0	0	2	1534.77	7460.97		51174.2	2555	2567	Empty	true
My Experiment	Uncategorized Sample	Column.control	102-2023-6-actiniaria	Major antigen-like OS=Actinia tenebrosa OX=6105 GN=LOC116302485 PE=4 SV=1	A0A6P8ILG1		uniprotkb_Actiniaria_2023_11_27.fasta	327680	100.0 %	6	6	10	0.00106	0.0261	ERNEELEDELTVLQHR	R	M	98.2 %	0.267	2.51	0	1	0	31.2	1.11	0.247	0.406	0	0	1	0	2	2009.99	7165.84		6514.37	2623	2638	Empty	true
My Experiment	Uncategorized Sample	Column.control	102-2023-6-actiniaria	Major antigen-like OS=Actinia tenebrosa OX=6105 GN=LOC116302485 PE=4 SV=1	A0A6P8ILG1		uniprotkb_Actiniaria_2023_11_27.fasta	327680	100.0 %	6	6	10	0.00106	0.0261	EVFGDMEAAYR	K	R	99.7 %	0.555	2.58	0	1	0	43.5	3.57	0.6	0.591	0	3	0	0	2	1287.57	6105.84		19746.8	60	70	Empty	true
My Experiment	Uncategorized Sample	Column.control	102-2023-6-actiniaria	Major antigen-like OS=Actinia tenebrosa OX=6105 GN=LOC116302485 PE=4 SV=1	A0A6P8ILG1		uniprotkb_Actiniaria_2023_11_27.fasta	327680	100.0 %	6	6	10	0.00106	0.0261	IKDLTDEIVNAR	K	H	99.7 %	0.175	2.97	0	1	0	55.1	2.41	0.312	0.958	0	0	1	0	2	1386.76	5739.76		8988.47	2164	2175	Empty	true
My Experiment	Uncategorized Sample	Column.control	102-2023-6-actiniaria	Major antigen-like OS=Actinia tenebrosa OX=6105 GN=LOC116302485 PE=4 SV=1	A0A6P8ILG1		uniprotkb_Actiniaria_2023_11_27.fasta	327680	100.0 %	6	6	10	0.00106	0.0261	VNDLESLYEITAK	K	E	99.7 %	0.359	2.19	0	1	0	28.3	3.01	0.343	0.346	0	2	0	0	2	1494.77	7522.57		2229.24	460	472	Empty	true
My Experiment	Uncategorized Sample	Column.control	102-2023-6-actiniaria	Major antigen-like OS=Actinia tenebrosa OX=6105 GN=LOC116302485 PE=4 SV=1	A0A6P8ILG1		uniprotkb_Actiniaria_2023_11_27.fasta	327680	100.0 %	6	6	10	0.00106	0.0261	YYEIETLYK	R	A	99.7 %	0.354	2.57	0	1	0	41.6	5.42	0.599	0.778	0	2	0	0	2	1221.6	6847.23		58964.2	1230	1238	Empty	true
My Experiment	Uncategorized Sample	Column.control	102-2023-6-actiniaria	Actin OS=Exaiptasia diaphana OX=2652724 PE=3 SV=1	A0A913Y8A7		uniprotkb_Actiniaria_2023_11_27.fasta	41816.7	100.0 %	2	3	5	0.000528	0.319	AVFPSIVGR	R	P	99.2 %						36.3	3.59	0.344	0.667	0	27	0	0	1	945.552	5985.57		555250	30	38	Empty	false	A7SEA7,A0A913XAC8,A0A6P8IXP3,A7S0V7,A7SEB1
My Experiment	Uncategorized Sample	Column.control	102-2023-6-actiniaria	Actin OS=Exaiptasia diaphana OX=2652724 PE=3 SV=1	A0A913Y8A7		uniprotkb_Actiniaria_2023_11_27.fasta	41816.7	100.0 %	2	3	5	0.000528	0.319	AVFPSIVGRPR	R	H	99.7 %	0.184	2.2	0	1	0	40.6	3.36	0.473	0.545	0	13	0	0	2	1198.71	3956.3		140900	30	40	Empty	false	A7SEA7,A0A913XAC8,A0A6P8IXP3,A7S0V7,A7SEB1
My Experiment	Uncategorized Sample	Column.control	102-2023-6-actiniaria	Actin OS=Exaiptasia diaphana OX=2652724 PE=3 SV=1	A0A913Y8A7		uniprotkb_Actiniaria_2023_11_27.fasta	41816.7	100.0 %	2	3	5	0.000528	0.319	DEDVAALVVDNGSGMCK	A	A	99.7 %						69.4	11.3	0.507	0.618	0	4	0	0	1	1837.79	7487		56127.1	3	19	Empty	true	A0A913XAC8
My Experiment	Uncategorized Sample	Column.control	102-2023-6-actiniaria	Actin OS=Exaiptasia diaphana OX=2652724 PE=3 SV=1	A0A913Y8A7		uniprotkb_Actiniaria_2023_11_27.fasta	41816.7	100.0 %	2	3	5	0.000528	0.319	DLYANTVLSGGSTMYPGIADR	K	M	99.7 %	0.147	3.9	0	1	0	57	8.57	0.0754	0.429	0	2	0	0	2	2201.05	7556.26		240014	293	313	Empty	false	A0A913XAC8,A0A6P8IXP3,A7S0V7
My Experiment	Uncategorized Sample	Column.control	102-2023-6-actiniaria	Actin OS=Exaiptasia diaphana OX=2652724 PE=3 SV=1	A0A913Y8A7		uniprotkb_Actiniaria_2023_11_27.fasta	41816.7	100.0 %	2	3	5	0.000528	0.319	ELPDGQVITIGNER	Y	F	99.7 %						51	5.64	0.518	0.571	0	11	0	0	1	1540.8	6492.33		179388	242	255	Empty	false	A7SEA7,A0A913XAC8,A0A6P8IXP3,A7S0V7,A7SEB1
My Experiment	Uncategorized Sample	Column.control	102-2023-6-actiniaria	Actin OS=Exaiptasia diaphana OX=2652724 PE=3 SV=1	A0A913Y8A7		uniprotkb_Actiniaria_2023_11_27.fasta	41816.7	100.0 %	2	3	5	0.000528	0.319	FPSIVGRPR	V	H	99.7 %						46.3	4.35	0.374	0.833	0	17	0	0	1	1028.6	5768.16		629835	32	40	Empty	false	A7SEA7,A0A913XAC8,A0A6P8IXP3,A7S0V7,A7SEB1
My Experiment	Uncategorized Sample	Column.control	102-2023-6-actiniaria	Actin OS=Exaiptasia diaphana OX=2652724 PE=3 SV=1	A0A913Y8A7		uniprotkb_Actiniaria_2023_11_27.fasta	41816.7	100.0 %	2	3	5	0.000528	0.319	GYSFTTTAER	R	E	99.7 %	0.358	1.91	0	1	0	32.8	2.28	0.409	0.55	0	2	0	0	2	1132.53	5173.18		11247.2	198	207	Empty	false	A7SEA7,A0A913XAC8,A0A6P8IXP3,A7S0V7,A7SEB1
My Experiment	Uncategorized Sample	Column.control	102-2023-6-actiniaria	Actin OS=Exaiptasia diaphana OX=2652724 PE=3 SV=1	A0A913Y8A7		uniprotkb_Actiniaria_2023_11_27.fasta	41816.7	100.0 %	2	3	5	0.000528	0.319	HQGVMVGMGQK	R	D	99.7 %	0.373	2.97	0	1	0	49.8	9.21	0.56	0.727	0	48	0	0	2	1171.57	4360.83		904267	41	51	Empty	false	A7SEA7,A0A913XAC8,A0A6P8IXP3,A7S0V7,A7SEB1
My Experiment	Uncategorized Sample	Column.control	102-2023-6-actiniaria	Actin OS=Exaiptasia diaphana OX=2652724 PE=3 SV=1	A0A913Y8A7		uniprotkb_Actiniaria_2023_11_27.fasta	41816.7	100.0 %	2	3	5	0.000528	0.319	IWHHTFYNELR	K	V	99.0 %	0.271	2.58	0	1	0	33.2	1.24	0.241	0.727	0	0	2	0	2	1515.75	5520.69		30791.3	86	96	Empty	false	A7SEA7,A0A913XAC8,A0A6P8IXP3,A7S0V7,A7SEB1
My Experiment	Uncategorized Sample	Column.control	102-2023-6-actiniaria	Actin OS=Exaiptasia diaphana OX=2652724 PE=3 SV=1	A0A913Y8A7		uniprotkb_Actiniaria_2023_11_27.fasta	41816.7	100.0 %	2	3	5	0.000528	0.319	LCYVALDFEQEMQTAAASSSLEK	K	S	99.7 %	0.126	5.04	0	1	0	58.4	6.32	0.202	0.522	0	0	1	0	2	2607.2	8103.64		8789.06	217	239	Empty	true
My Experiment	Uncategorized Sample	Column.control	102-2023-6-actiniaria	Actin OS=Exaiptasia diaphana OX=2652724 PE=3 SV=1	A0A913Y8A7		uniprotkb_Actiniaria_2023_11_27.fasta	41816.7	100.0 %	2	3	5	0.000528	0.319	PSIVGRPR	F	H	98.9 %						38.6	3.54	0.22	0.812	0	6	0	0	1	881.532	5784.75		217639	33	40	Empty	false	A7SEA7,A0A913XAC8,A0A6P8IXP3,A7S0V7,A7SEB1
My Experiment	Uncategorized Sample	Column.control	102-2023-6-actiniaria	Actin OS=Exaiptasia diaphana OX=2652724 PE=3 SV=1	A0A913Y8A7		uniprotkb_Actiniaria_2023_11_27.fasta	41816.7	100.0 %	2	3	5	0.000528	0.319	SYELPDGQVITIGNER	K	F	99.7 %	0.568	5.11	0	1	0	80.9	13.9	0.708	0.719	0	5	0	0	2	1790.89	7434.53		161175	240	255	Empty	false	A7SEA7,A0A913XAC8,A0A6P8IXP3,A7S0V7,A7SEB1
My Experiment	Uncategorized Sample	Column.control	102-2023-6-actiniaria	Sodium channel toxin protein (Fragment) OS=Anemonia sulcata OX=6108 GN=NaTx PE=2 SV=1	A0A0S1M175		uniprotkb_Actiniaria_2023_11_27.fasta	5372	100.0 %	2	2	10	0.00106	0.647	GNSLSGTLWLTGGCPSGWHNCR	R	G	99.7 %	0.522	4.03	0	1	0	57.1	5.57	0.559	0.432	0	0	1	0	2	2417.09	7465.46		390031	18	39	Empty	true
My Experiment	Uncategorized Sample	Column.control	102-2023-6-actiniaria	Sodium channel toxin protein (Fragment) OS=Anemonia sulcata OX=6108 GN=NaTx PE=2 SV=1	A0A0S1M175		uniprotkb_Actiniaria_2023_11_27.fasta	5372	100.0 %	2	2	10	0.00106	0.647	GSGPFIGYCCK	R	-	99.7 %	0.501	2.74	0	1	0	34.1	4.01	0.554	0.5	0	9	0	0	2	1245.54	5344.15		170896	40	50	Empty	true
My Experiment	Uncategorized Sample	Column.control	102-2023-6-actiniaria	Gelsolin-like protein 1 isoform X2 OS=Actinia tenebrosa OX=6105 GN=LOC116300252 PE=4 SV=1	A0A6P8IA30		uniprotkb_Actiniaria_2023_11_27.fasta	41652.1	86.2 %	0	0	0	0	0.0191	VGLQIWR	K	I	98.2 %	0.0689	2.16	0	1	0	33.8	1.59	0.275	0.857	0	1	0	0	2	871.515	6631.97		27224.6	46	52	Empty	false	A0A6P8IEX9
My Experiment	Uncategorized Sample	Column.control	102-2023-6-actiniaria	Actin OS=Nematostella vectensis OX=45351 GN=NEMVEDRAFT_v1g210933 PE=3 SV=1	A7SEA7		uniprotkb_Actiniaria_2023_11_27.fasta	41805.9	94.3 %	0	0	0	0	0.157	AVFPSIVGR	R	P	99.2 %						36.3	3.59	0.344	0.667	0	27	0	0	1	945.552	5985.57		555250	30	38	Empty	false	A0A913Y8A7,A0A913XAC8,A0A6P8IXP3,A7S0V7,A7SEB1
My Experiment	Uncategorized Sample	Column.control	102-2023-6-actiniaria	Actin OS=Nematostella vectensis OX=45351 GN=NEMVEDRAFT_v1g210933 PE=3 SV=1	A7SEA7		uniprotkb_Actiniaria_2023_11_27.fasta	41805.9	94.3 %	0	0	0	0	0.157	AVFPSIVGRPR	R	H	99.7 %	0.184	2.2	0	1	0	40.6	3.36	0.473	0.545	0	13	0	0	2	1198.71	3956.3		140900	30	40	Empty	false	A0A913Y8A7,A0A913XAC8,A0A6P8IXP3,A7S0V7,A7SEB1
My Experiment	Uncategorized Sample	Column.control	102-2023-6-actiniaria	Actin OS=Nematostella vectensis OX=45351 GN=NEMVEDRAFT_v1g210933 PE=3 SV=1	A7SEA7		uniprotkb_Actiniaria_2023_11_27.fasta	41805.9	94.3 %	0	0	0	0	0.157	ELPDGQVITIGNER	Y	F	99.7 %						51	5.64	0.518	0.571	0	11	0	0	1	1540.8	6492.33		179388	242	255	Empty	false	A0A913Y8A7,A0A913XAC8,A0A6P8IXP3,A7S0V7,A7SEB1
My Experiment	Uncategorized Sample	Column.control	102-2023-6-actiniaria	Actin OS=Nematostella vectensis OX=45351 GN=NEMVEDRAFT_v1g210933 PE=3 SV=1	A7SEA7		uniprotkb_Actiniaria_2023_11_27.fasta	41805.9	94.3 %	0	0	0	0	0.157	FPSIVGRPR	V	H	99.7 %						46.3	4.35	0.374	0.833	0	17	0	0	1	1028.6	5768.16		629835	32	40	Empty	false	A0A913Y8A7,A0A913XAC8,A0A6P8IXP3,A7S0V7,A7SEB1
My Experiment	Uncategorized Sample	Column.control	102-2023-6-actiniaria	Actin OS=Nematostella vectensis OX=45351 GN=NEMVEDRAFT_v1g210933 PE=3 SV=1	A7SEA7		uniprotkb_Actiniaria_2023_11_27.fasta	41805.9	94.3 %	0	0	0	0	0.157	GYSFTTTAER	R	E	99.7 %	0.358	1.91	0	1	0	32.8	2.28	0.409	0.55	0	2	0	0	2	1132.53	5173.18		11247.2	198	207	Empty	false	A0A913Y8A7,A0A913XAC8,A0A6P8IXP3,A7S0V7,A7SEB1
My Experiment	Uncategorized Sample	Column.control	102-2023-6-actiniaria	Actin OS=Nematostella vectensis OX=45351 GN=NEMVEDRAFT_v1g210933 PE=3 SV=1	A7SEA7		uniprotkb_Actiniaria_2023_11_27.fasta	41805.9	94.3 %	0	0	0	0	0.157	HQGVMVGMGQK	R	D	99.7 %	0.373	2.97	0	1	0	49.8	9.21	0.56	0.727	0	48	0	0	2	1171.57	4360.83		904267	41	51	Empty	false	A0A913Y8A7,A0A913XAC8,A0A6P8IXP3,A7S0V7,A7SEB1
My Experiment	Uncategorized Sample	Column.control	102-2023-6-actiniaria	Actin OS=Nematostella vectensis OX=45351 GN=NEMVEDRAFT_v1g210933 PE=3 SV=1	A7SEA7		uniprotkb_Actiniaria_2023_11_27.fasta	41805.9	94.3 %	0	0	0	0	0.157	IWHHTFYNELR	K	V	99.0 %	0.271	2.58	0	1	0	33.2	1.24	0.241	0.727	0	0	2	0	2	1515.75	5520.69		30791.3	86	96	Empty	false	A0A913Y8A7,A0A913XAC8,A0A6P8IXP3,A7S0V7,A7SEB1
My Experiment	Uncategorized Sample	Column.control	102-2023-6-actiniaria	Actin OS=Nematostella vectensis OX=45351 GN=NEMVEDRAFT_v1g210933 PE=3 SV=1	A7SEA7		uniprotkb_Actiniaria_2023_11_27.fasta	41805.9	94.3 %	0	0	0	0	0.157	PSIVGRPR	F	H	98.9 %						38.6	3.54	0.22	0.812	0	6	0	0	1	881.532	5784.75		217639	33	40	Empty	false	A0A913Y8A7,A0A913XAC8,A0A6P8IXP3,A7S0V7,A7SEB1
My Experiment	Uncategorized Sample	Column.control	102-2023-6-actiniaria	Actin OS=Nematostella vectensis OX=45351 GN=NEMVEDRAFT_v1g210933 PE=3 SV=1	A7SEA7		uniprotkb_Actiniaria_2023_11_27.fasta	41805.9	94.3 %	0	0	0	0	0.157	SYELPDGQVITIGNER	K	F	99.7 %	0.568	5.11	0	1	0	80.9	13.9	0.708	0.719	0	5	0	0	2	1790.89	7434.53		161175	240	255	Empty	false	A0A913Y8A7,A0A913XAC8,A0A6P8IXP3,A7S0V7,A7SEB1
My Experiment	Uncategorized Sample	Column.control	102-2023-6-actiniaria	Uncharacterized protein OS=Nematostella vectensis OX=45351 GN=NEMVEDRAFT_v1g242065 PE=3 SV=1	A7S0V7		uniprotkb_Actiniaria_2023_11_27.fasta	41795.8	98.8 %	1	1	1	0.000106	0.293	AVFPSIVGR	R	P	99.2 %						36.3	3.59	0.344	0.667	0	27	0	0	1	945.552	5985.57		555250	29	37	Empty	false	A0A913Y8A7,A7SEA7,A0A913XAC8,A0A6P8IXP3,A7SEB1
My Experiment	Uncategorized Sample	Column.control	102-2023-6-actiniaria	Uncharacterized protein OS=Nematostella vectensis OX=45351 GN=NEMVEDRAFT_v1g242065 PE=3 SV=1	A7S0V7		uniprotkb_Actiniaria_2023_11_27.fasta	41795.8	98.8 %	1	1	1	0.000106	0.293	AVFPSIVGRPR	R	H	99.7 %	0.184	2.2	0	1	0	40.6	3.36	0.473	0.545	0	13	0	0	2	1198.71	3956.3		140900	29	39	Empty	false	A0A913Y8A7,A7SEA7,A0A913XAC8,A0A6P8IXP3,A7SEB1
My Experiment	Uncategorized Sample	Column.control	102-2023-6-actiniaria	Uncharacterized protein OS=Nematostella vectensis OX=45351 GN=NEMVEDRAFT_v1g242065 PE=3 SV=1	A7S0V7		uniprotkb_Actiniaria_2023_11_27.fasta	41795.8	98.8 %	1	1	1	0.000106	0.293	DLYANTVLSGGSTMYPGIADR	K	M	99.7 %	0.147	3.9	0	1	0	57	8.57	0.0754	0.429	0	2	0	0	2	2201.05	7556.26		240014	292	312	Empty	false	A0A913Y8A7,A0A913XAC8,A0A6P8IXP3
My Experiment	Uncategorized Sample	Column.control	102-2023-6-actiniaria	Uncharacterized protein OS=Nematostella vectensis OX=45351 GN=NEMVEDRAFT_v1g242065 PE=3 SV=1	A7S0V7		uniprotkb_Actiniaria_2023_11_27.fasta	41795.8	98.8 %	1	1	1	0.000106	0.293	ELPDGQVITIGNER	Y	F	99.7 %						51	5.64	0.518	0.571	0	11	0	0	1	1540.8	6492.33		179388	241	254	Empty	false	A0A913Y8A7,A7SEA7,A0A913XAC8,A0A6P8IXP3,A7SEB1
My Experiment	Uncategorized Sample	Column.control	102-2023-6-actiniaria	Uncharacterized protein OS=Nematostella vectensis OX=45351 GN=NEMVEDRAFT_v1g242065 PE=3 SV=1	A7S0V7		uniprotkb_Actiniaria_2023_11_27.fasta	41795.8	98.8 %	1	1	1	0.000106	0.293	FPSIVGRPR	V	H	99.7 %						46.3	4.35	0.374	0.833	0	17	0	0	1	1028.6	5768.16		629835	31	39	Empty	false	A0A913Y8A7,A7SEA7,A0A913XAC8,A0A6P8IXP3,A7SEB1
My Experiment	Uncategorized Sample	Column.control	102-2023-6-actiniaria	Uncharacterized protein OS=Nematostella vectensis OX=45351 GN=NEMVEDRAFT_v1g242065 PE=3 SV=1	A7S0V7		uniprotkb_Actiniaria_2023_11_27.fasta	41795.8	98.8 %	1	1	1	0.000106	0.293	GYSFTTTAER	R	E	99.7 %	0.358	1.91	0	1	0	32.8	2.28	0.409	0.55	0	2	0	0	2	1132.53	5173.18		11247.2	197	206	Empty	false	A0A913Y8A7,A7SEA7,A0A913XAC8,A0A6P8IXP3,A7SEB1
My Experiment	Uncategorized Sample	Column.control	102-2023-6-actiniaria	Uncharacterized protein OS=Nematostella vectensis OX=45351 GN=NEMVEDRAFT_v1g242065 PE=3 SV=1	A7S0V7		uniprotkb_Actiniaria_2023_11_27.fasta	41795.8	98.8 %	1	1	1	0.000106	0.293	HQGVMVGMGQK	R	D	99.7 %	0.373	2.97	0	1	0	49.8	9.21	0.56	0.727	0	48	0	0	2	1171.57	4360.83		904267	40	50	Empty	false	A0A913Y8A7,A7SEA7,A0A913XAC8,A0A6P8IXP3,A7SEB1
My Experiment	Uncategorized Sample	Column.control	102-2023-6-actiniaria	Uncharacterized protein OS=Nematostella vectensis OX=45351 GN=NEMVEDRAFT_v1g242065 PE=3 SV=1	A7S0V7		uniprotkb_Actiniaria_2023_11_27.fasta	41795.8	98.8 %	1	1	1	0.000106	0.293	IWHHTFYNELR	K	V	99.0 %	0.271	2.58	0	1	0	33.2	1.24	0.241	0.727	0	0	2	0	2	1515.75	5520.69		30791.3	85	95	Empty	false	A0A913Y8A7,A7SEA7,A0A913XAC8,A0A6P8IXP3,A7SEB1
My Experiment	Uncategorized Sample	Column.control	102-2023-6-actiniaria	Uncharacterized protein OS=Nematostella vectensis OX=45351 GN=NEMVEDRAFT_v1g242065 PE=3 SV=1	A7S0V7		uniprotkb_Actiniaria_2023_11_27.fasta	41795.8	98.8 %	1	1	1	0.000106	0.293	PSIVGRPR	F	H	98.9 %						38.6	3.54	0.22	0.812	0	6	0	0	1	881.532	5784.75		217639	32	39	Empty	false	A0A913Y8A7,A7SEA7,A0A913XAC8,A0A6P8IXP3,A7SEB1
My Experiment	Uncategorized Sample	Column.control	102-2023-6-actiniaria	Uncharacterized protein OS=Nematostella vectensis OX=45351 GN=NEMVEDRAFT_v1g242065 PE=3 SV=1	A7S0V7		uniprotkb_Actiniaria_2023_11_27.fasta	41795.8	98.8 %	1	1	1	0.000106	0.293	SYELPDGQVITIGNER	K	F	99.7 %	0.568	5.11	0	1	0	80.9	13.9	0.708	0.719	0	5	0	0	2	1790.89	7434.53		161175	239	254	Empty	false	A0A913Y8A7,A7SEA7,A0A913XAC8,A0A6P8IXP3,A7SEB1
My Experiment	Uncategorized Sample	Column.control	102-2023-6-actiniaria	Uncharacterized protein OS=Nematostella vectensis OX=45351 GN=NEMVEDRAFT_v1g242065 PE=3 SV=1	A7S0V7		uniprotkb_Actiniaria_2023_11_27.fasta	41795.8	98.8 %	1	1	1	0.000106	0.293	TTGIVMDSGDGVTHTVPIYEGYALPHAIIR	R	L	98.1 %	0.46	3.54	0	1	0	51.8	2.89	0.309	0.45	0	0	0	1	2	3199.61	7799.35		28266.7	148	177	Empty	true
My Experiment	Uncategorized Sample	Column.control	102-2023-6-actiniaria	Actin, cytoplasmic-like OS=Actinia tenebrosa OX=6105 GN=LOC116305986 PE=3 SV=1	A0A6P8IXP3		uniprotkb_Actiniaria_2023_11_27.fasta	41847.8	100.0 %	12	12	135	0.0143	0.338	AVFPSIVGR	R	P	99.2 %						36.3	3.59	0.344	0.667	0	27	0	0	1	945.552	5985.57		555250	30	38	Empty	true	A0A913Y8A7,A7SEA7,A0A913XAC8,A7S0V7,A7SEB1
My Experiment	Uncategorized Sample	Column.control	102-2023-6-actiniaria	Actin, cytoplasmic-like OS=Actinia tenebrosa OX=6105 GN=LOC116305986 PE=3 SV=1	A0A6P8IXP3		uniprotkb_Actiniaria_2023_11_27.fasta	41847.8	100.0 %	12	12	135	0.0143	0.338	AVFPSIVGRPR	R	H	99.7 %	0.184	2.2	0	1	0	40.6	3.36	0.473	0.545	0	13	0	0	2	1198.71	3956.3		140900	30	40	Empty	true	A0A913Y8A7,A7SEA7,A0A913XAC8,A7S0V7,A7SEB1
My Experiment	Uncategorized Sample	Column.control	102-2023-6-actiniaria	Actin, cytoplasmic-like OS=Actinia tenebrosa OX=6105 GN=LOC116305986 PE=3 SV=1	A0A6P8IXP3		uniprotkb_Actiniaria_2023_11_27.fasta	41847.8	100.0 %	12	12	135	0.0143	0.338	DLYANTVLSGGSTMYPGIADR	K	M	99.7 %	0.147	3.9	0	1	0	57	8.57	0.0754	0.429	0	2	0	0	2	2201.05	7556.26		240014	293	313	Empty	true	A0A913Y8A7,A0A913XAC8,A7S0V7
My Experiment	Uncategorized Sample	Column.control	102-2023-6-actiniaria	Actin, cytoplasmic-like OS=Actinia tenebrosa OX=6105 GN=LOC116305986 PE=3 SV=1	A0A6P8IXP3		uniprotkb_Actiniaria_2023_11_27.fasta	41847.8	100.0 %	12	12	135	0.0143	0.338	EEDVAALVIDNGSGMCK	A	A	98.7 %						34.7	3.16	0.441	0.353	0	1	0	0	1	1865.83	7707.7		5159.76	3	19	Empty	true
My Experiment	Uncategorized Sample	Column.control	102-2023-6-actiniaria	Actin, cytoplasmic-like OS=Actinia tenebrosa OX=6105 GN=LOC116305986 PE=3 SV=1	A0A6P8IXP3		uniprotkb_Actiniaria_2023_11_27.fasta	41847.8	100.0 %	12	12	135	0.0143	0.338	ELPDGQVITIGNER	Y	F	99.7 %						51	5.64	0.518	0.571	0	11	0	0	1	1540.8	6492.33		179388	242	255	Empty	true	A0A913Y8A7,A7SEA7,A0A913XAC8,A7S0V7,A7SEB1
My Experiment	Uncategorized Sample	Column.control	102-2023-6-actiniaria	Actin, cytoplasmic-like OS=Actinia tenebrosa OX=6105 GN=LOC116305986 PE=3 SV=1	A0A6P8IXP3		uniprotkb_Actiniaria_2023_11_27.fasta	41847.8	100.0 %	12	12	135	0.0143	0.338	FPSIVGRPR	V	H	99.7 %						46.3	4.35	0.374	0.833	0	17	0	0	1	1028.6	5768.16		629835	32	40	Empty	true	A0A913Y8A7,A7SEA7,A0A913XAC8,A7S0V7,A7SEB1
My Experiment	Uncategorized Sample	Column.control	102-2023-6-actiniaria	Actin, cytoplasmic-like OS=Actinia tenebrosa OX=6105 GN=LOC116305986 PE=3 SV=1	A0A6P8IXP3		uniprotkb_Actiniaria_2023_11_27.fasta	41847.8	100.0 %	12	12	135	0.0143	0.338	GYSFTTTAER	R	E	99.7 %	0.358	1.91	0	1	0	32.8	2.28	0.409	0.55	0	2	0	0	2	1132.53	5173.18		11247.2	198	207	Empty	true	A0A913Y8A7,A7SEA7,A0A913XAC8,A7S0V7,A7SEB1
My Experiment	Uncategorized Sample	Column.control	102-2023-6-actiniaria	Actin, cytoplasmic-like OS=Actinia tenebrosa OX=6105 GN=LOC116305986 PE=3 SV=1	A0A6P8IXP3		uniprotkb_Actiniaria_2023_11_27.fasta	41847.8	100.0 %	12	12	135	0.0143	0.338	HQGVMVGMGQK	R	D	99.7 %	0.373	2.97	0	1	0	49.8	9.21	0.56	0.727	0	48	0	0	2	1171.57	4360.83		904267	41	51	Empty	true	A0A913Y8A7,A7SEA7,A0A913XAC8,A7S0V7,A7SEB1
My Experiment	Uncategorized Sample	Column.control	102-2023-6-actiniaria	Actin, cytoplasmic-like OS=Actinia tenebrosa OX=6105 GN=LOC116305986 PE=3 SV=1	A0A6P8IXP3		uniprotkb_Actiniaria_2023_11_27.fasta	41847.8	100.0 %	12	12	135	0.0143	0.338	IWHHTFYNELR	K	V	99.0 %	0.271	2.58	0	1	0	33.2	1.24	0.241	0.727	0	0	2	0	2	1515.75	5520.69		30791.3	86	96	Empty	true	A0A913Y8A7,A7SEA7,A0A913XAC8,A7S0V7,A7SEB1
My Experiment	Uncategorized Sample	Column.control	102-2023-6-actiniaria	Actin, cytoplasmic-like OS=Actinia tenebrosa OX=6105 GN=LOC116305986 PE=3 SV=1	A0A6P8IXP3		uniprotkb_Actiniaria_2023_11_27.fasta	41847.8	100.0 %	12	12	135	0.0143	0.338	PSIVGRPR	F	H	98.9 %						38.6	3.54	0.22	0.812	0	6	0	0	1	881.532	5784.75		217639	33	40	Empty	true	A0A913Y8A7,A7SEA7,A0A913XAC8,A7S0V7,A7SEB1
My Experiment	Uncategorized Sample	Column.control	102-2023-6-actiniaria	Actin, cytoplasmic-like OS=Actinia tenebrosa OX=6105 GN=LOC116305986 PE=3 SV=1	A0A6P8IXP3		uniprotkb_Actiniaria_2023_11_27.fasta	41847.8	100.0 %	12	12	135	0.0143	0.338	SYELPDGQVITIGNER	K	F	99.7 %	0.568	5.11	0	1	0	80.9	13.9	0.708	0.719	0	5	0	0	2	1790.89	7434.53		161175	240	255	Empty	true	A0A913Y8A7,A7SEA7,A0A913XAC8,A7S0V7,A7SEB1
My Experiment	Uncategorized Sample	Column.control	102-2023-6-actiniaria	Actin, cytoplasmic-like OS=Actinia tenebrosa OX=6105 GN=LOC116305986 PE=3 SV=1	A0A6P8IXP3		uniprotkb_Actiniaria_2023_11_27.fasta	41847.8	100.0 %	12	12	135	0.0143	0.338	TTGIVMDSGDGVTHTVPIYEGYALPHAILR	R	L	98.4 %	0.498	3.88	0	1	0	51.8	3.04	0.311	0.467	0	0	0	1	2	3199.61	7796.86		31825.3	149	178	Empty	true	A0A913XAC8,A7SEB1
My Experiment	Uncategorized Sample	Column.control	102-2023-6-actiniaria	Toxin Bcg III 31.16 (Fragment) OS=Bunodosoma cangicum OX=138296 PE=1 SV=1	P86461		uniprotkb_Actiniaria_2023_11_27.fasta	3992.5	98.5 %	1	1	1	0.000106	0.632	GTTCYCGSTLGIYWFAVSSCPSGR	-	G	99.7 %	0.423	2.88	0	1	0	38.3	3.77	0.345	0.312	0	0	1	0	2	2687.17	8049.07		6351.34	1	24	Empty	true
My Experiment	Uncategorized Sample	Column.control	102-2023-6-actiniaria	Actin OS=Nematostella vectensis OX=45351 GN=NEMVEDRAFT_v1g169611 PE=3 SV=1	A7SEB1		uniprotkb_Actiniaria_2023_11_27.fasta	41643.6	98.5 %	1	3	4	0.000423	0.283	AVFPSIVGR	R	P	99.2 %						36.3	3.59	0.344	0.667	0	27	0	0	1	945.552	5985.57		555250	29	37	Empty	false	A0A913Y8A7,A7SEA7,A0A913XAC8,A0A6P8IXP3,A7S0V7
My Experiment	Uncategorized Sample	Column.control	102-2023-6-actiniaria	Actin OS=Nematostella vectensis OX=45351 GN=NEMVEDRAFT_v1g169611 PE=3 SV=1	A7SEB1		uniprotkb_Actiniaria_2023_11_27.fasta	41643.6	98.5 %	1	3	4	0.000423	0.283	AVFPSIVGRPR	R	H	99.7 %	0.184	2.2	0	1	0	40.6	3.36	0.473	0.545	0	13	0	0	2	1198.71	3956.3		140900	29	39	Empty	false	A0A913Y8A7,A7SEA7,A0A913XAC8,A0A6P8IXP3,A7S0V7
My Experiment	Uncategorized Sample	Column.control	102-2023-6-actiniaria	Actin OS=Nematostella vectensis OX=45351 GN=NEMVEDRAFT_v1g169611 PE=3 SV=1	A7SEB1		uniprotkb_Actiniaria_2023_11_27.fasta	41643.6	98.5 %	1	3	4	0.000423	0.283	EDDVAALVVDNGSGMCK	M	A	99.7 %						77.9	13.6	0	0.676	0	4	0	0	1	1838.78	7501.1		315179	2	18	Empty	true
My Experiment	Uncategorized Sample	Column.control	102-2023-6-actiniaria	Actin OS=Nematostella vectensis OX=45351 GN=NEMVEDRAFT_v1g169611 PE=3 SV=1	A7SEB1		uniprotkb_Actiniaria_2023_11_27.fasta	41643.6	98.5 %	1	3	4	0.000423	0.283	ELPDGQVITIGNER	Y	F	99.7 %						51	5.64	0.518	0.571	0	11	0	0	1	1540.8	6492.33		179388	241	254	Empty	false	A0A913Y8A7,A7SEA7,A0A913XAC8,A0A6P8IXP3,A7S0V7
My Experiment	Uncategorized Sample	Column.control	102-2023-6-actiniaria	Actin OS=Nematostella vectensis OX=45351 GN=NEMVEDRAFT_v1g169611 PE=3 SV=1	A7SEB1		uniprotkb_Actiniaria_2023_11_27.fasta	41643.6	98.5 %	1	3	4	0.000423	0.283	FPSIVGRPR	V	H	99.7 %						46.3	4.35	0.374	0.833	0	17	0	0	1	1028.6	5768.16		629835	31	39	Empty	false	A0A913Y8A7,A7SEA7,A0A913XAC8,A0A6P8IXP3,A7S0V7
My Experiment	Uncategorized Sample	Column.control	102-2023-6-actiniaria	Actin OS=Nematostella vectensis OX=45351 GN=NEMVEDRAFT_v1g169611 PE=3 SV=1	A7SEB1		uniprotkb_Actiniaria_2023_11_27.fasta	41643.6	98.5 %	1	3	4	0.000423	0.283	GYSFTTTAER	R	E	99.7 %	0.358	1.91	0	1	0	32.8	2.28	0.409	0.55	0	2	0	0	2	1132.53	5173.18		11247.2	197	206	Empty	false	A0A913Y8A7,A7SEA7,A0A913XAC8,A0A6P8IXP3,A7S0V7
My Experiment	Uncategorized Sample	Column.control	102-2023-6-actiniaria	Actin OS=Nematostella vectensis OX=45351 GN=NEMVEDRAFT_v1g169611 PE=3 SV=1	A7SEB1		uniprotkb_Actiniaria_2023_11_27.fasta	41643.6	98.5 %	1	3	4	0.000423	0.283	HQGVMVGMGQK	R	D	99.7 %	0.373	2.97	0	1	0	49.8	9.21	0.56	0.727	0	48	0	0	2	1171.57	4360.83		904267	40	50	Empty	false	A0A913Y8A7,A7SEA7,A0A913XAC8,A0A6P8IXP3,A7S0V7
My Experiment	Uncategorized Sample	Column.control	102-2023-6-actiniaria	Actin OS=Nematostella vectensis OX=45351 GN=NEMVEDRAFT_v1g169611 PE=3 SV=1	A7SEB1		uniprotkb_Actiniaria_2023_11_27.fasta	41643.6	98.5 %	1	3	4	0.000423	0.283	IWHHTFYNELR	K	V	99.0 %	0.271	2.58	0	1	0	33.2	1.24	0.241	0.727	0	0	2	0	2	1515.75	5520.69		30791.3	85	95	Empty	false	A0A913Y8A7,A7SEA7,A0A913XAC8,A0A6P8IXP3,A7S0V7
My Experiment	Uncategorized Sample	Column.control	102-2023-6-actiniaria	Actin OS=Nematostella vectensis OX=45351 GN=NEMVEDRAFT_v1g169611 PE=3 SV=1	A7SEB1		uniprotkb_Actiniaria_2023_11_27.fasta	41643.6	98.5 %	1	3	4	0.000423	0.283	PSIVGRPR	F	H	98.9 %						38.6	3.54	0.22	0.812	0	6	0	0	1	881.532	5784.75		217639	32	39	Empty	false	A0A913Y8A7,A7SEA7,A0A913XAC8,A0A6P8IXP3,A7S0V7
My Experiment	Uncategorized Sample	Column.control	102-2023-6-actiniaria	Actin OS=Nematostella vectensis OX=45351 GN=NEMVEDRAFT_v1g169611 PE=3 SV=1	A7SEB1		uniprotkb_Actiniaria_2023_11_27.fasta	41643.6	98.5 %	1	3	4	0.000423	0.283	SYELPDGQVITIGNER	K	F	99.7 %	0.568	5.11	0	1	0	80.9	13.9	0.708	0.719	0	5	0	0	2	1790.89	7434.53		161175	239	254	Empty	false	A0A913Y8A7,A7SEA7,A0A913XAC8,A0A6P8IXP3,A7S0V7
My Experiment	Uncategorized Sample	Column.control	102-2023-6-actiniaria	Actin OS=Nematostella vectensis OX=45351 GN=NEMVEDRAFT_v1g169611 PE=3 SV=1	A7SEB1		uniprotkb_Actiniaria_2023_11_27.fasta	41643.6	98.5 %	1	3	4	0.000423	0.283	TTGIVMDSGDGVTHTVPIYEGYALPHAILR	R	L	98.4 %	0.498	3.88	0	1	0	51.8	3.04	0.311	0.467	0	0	0	1	2	3199.61	7796.86		31825.3	148	177	Empty	false	A0A913XAC8,A0A6P8IXP3
My Experiment	Uncategorized Sample	Column.control	102-2023-6-actiniaria	Actin OS=Exaiptasia diaphana OX=2652724 PE=3 SV=1	A0A913XAC8		uniprotkb_Actiniaria_2023_11_27.fasta	41968.5	50.6 %	0	0	0	0	0.338	AVFPSIVGR	R	P	99.2 %						36.3	3.59	0.344	0.667	0	27	0	0	1	945.552	5985.57		555250	30	38	Empty	false	A0A913Y8A7,A7SEA7,A0A6P8IXP3,A7S0V7,A7SEB1
My Experiment	Uncategorized Sample	Column.control	102-2023-6-actiniaria	Actin OS=Exaiptasia diaphana OX=2652724 PE=3 SV=1	A0A913XAC8		uniprotkb_Actiniaria_2023_11_27.fasta	41968.5	50.6 %	0	0	0	0	0.338	AVFPSIVGRPR	R	H	99.7 %	0.184	2.2	0	1	0	40.6	3.36	0.473	0.545	0	13	0	0	2	1198.71	3956.3		140900	30	40	Empty	false	A0A913Y8A7,A7SEA7,A0A6P8IXP3,A7S0V7,A7SEB1
My Experiment	Uncategorized Sample	Column.control	102-2023-6-actiniaria	Actin OS=Exaiptasia diaphana OX=2652724 PE=3 SV=1	A0A913XAC8		uniprotkb_Actiniaria_2023_11_27.fasta	41968.5	50.6 %	0	0	0	0	0.338	DEDVAALVVDNGSGMCK	A	A	99.7 %						69.4	11.3	0.507	0.618	0	4	0	0	1	1837.79	7487		56127.1	3	19	Empty	false	A0A913Y8A7
My Experiment	Uncategorized Sample	Column.control	102-2023-6-actiniaria	Actin OS=Exaiptasia diaphana OX=2652724 PE=3 SV=1	A0A913XAC8		uniprotkb_Actiniaria_2023_11_27.fasta	41968.5	50.6 %	0	0	0	0	0.338	DLYANTVLSGGSTMYPGIADR	K	M	99.7 %	0.147	3.9	0	1	0	57	8.57	0.0754	0.429	0	2	0	0	2	2201.05	7556.26		240014	293	313	Empty	false	A0A913Y8A7,A0A6P8IXP3,A7S0V7
My Experiment	Uncategorized Sample	Column.control	102-2023-6-actiniaria	Actin OS=Exaiptasia diaphana OX=2652724 PE=3 SV=1	A0A913XAC8		uniprotkb_Actiniaria_2023_11_27.fasta	41968.5	50.6 %	0	0	0	0	0.338	ELPDGQVITIGNER	Y	F	99.7 %						51	5.64	0.518	0.571	0	11	0	0	1	1540.8	6492.33		179388	242	255	Empty	false	A0A913Y8A7,A7SEA7,A0A6P8IXP3,A7S0V7,A7SEB1
My Experiment	Uncategorized Sample	Column.control	102-2023-6-actiniaria	Actin OS=Exaiptasia diaphana OX=2652724 PE=3 SV=1	A0A913XAC8		uniprotkb_Actiniaria_2023_11_27.fasta	41968.5	50.6 %	0	0	0	0	0.338	FPSIVGRPR	V	H	99.7 %						46.3	4.35	0.374	0.833	0	17	0	0	1	1028.6	5768.16		629835	32	40	Empty	false	A0A913Y8A7,A7SEA7,A0A6P8IXP3,A7S0V7,A7SEB1
My Experiment	Uncategorized Sample	Column.control	102-2023-6-actiniaria	Actin OS=Exaiptasia diaphana OX=2652724 PE=3 SV=1	A0A913XAC8		uniprotkb_Actiniaria_2023_11_27.fasta	41968.5	50.6 %	0	0	0	0	0.338	GYSFTTTAER	R	E	99.7 %	0.358	1.91	0	1	0	32.8	2.28	0.409	0.55	0	2	0	0	2	1132.53	5173.18		11247.2	198	207	Empty	false	A0A913Y8A7,A7SEA7,A0A6P8IXP3,A7S0V7,A7SEB1
My Experiment	Uncategorized Sample	Column.control	102-2023-6-actiniaria	Actin OS=Exaiptasia diaphana OX=2652724 PE=3 SV=1	A0A913XAC8		uniprotkb_Actiniaria_2023_11_27.fasta	41968.5	50.6 %	0	0	0	0	0.338	HQGVMVGMGQK	R	D	99.7 %	0.373	2.97	0	1	0	49.8	9.21	0.56	0.727	0	48	0	0	2	1171.57	4360.83		904267	41	51	Empty	false	A0A913Y8A7,A7SEA7,A0A6P8IXP3,A7S0V7,A7SEB1
My Experiment	Uncategorized Sample	Column.control	102-2023-6-actiniaria	Actin OS=Exaiptasia diaphana OX=2652724 PE=3 SV=1	A0A913XAC8		uniprotkb_Actiniaria_2023_11_27.fasta	41968.5	50.6 %	0	0	0	0	0.338	IWHHTFYNELR	K	V	99.0 %	0.271	2.58	0	1	0	33.2	1.24	0.241	0.727	0	0	2	0	2	1515.75	5520.69		30791.3	86	96	Empty	false	A0A913Y8A7,A7SEA7,A0A6P8IXP3,A7S0V7,A7SEB1
My Experiment	Uncategorized Sample	Column.control	102-2023-6-actiniaria	Actin OS=Exaiptasia diaphana OX=2652724 PE=3 SV=1	A0A913XAC8		uniprotkb_Actiniaria_2023_11_27.fasta	41968.5	50.6 %	0	0	0	0	0.338	PSIVGRPR	F	H	98.9 %						38.6	3.54	0.22	0.812	0	6	0	0	1	881.532	5784.75		217639	33	40	Empty	false	A0A913Y8A7,A7SEA7,A0A6P8IXP3,A7S0V7,A7SEB1
My Experiment	Uncategorized Sample	Column.control	102-2023-6-actiniaria	Actin OS=Exaiptasia diaphana OX=2652724 PE=3 SV=1	A0A913XAC8		uniprotkb_Actiniaria_2023_11_27.fasta	41968.5	50.6 %	0	0	0	0	0.338	SYELPDGQVITIGNER	K	F	99.7 %	0.568	5.11	0	1	0	80.9	13.9	0.708	0.719	0	5	0	0	2	1790.89	7434.53		161175	240	255	Empty	false	A0A913Y8A7,A7SEA7,A0A6P8IXP3,A7S0V7,A7SEB1
My Experiment	Uncategorized Sample	Column.control	102-2023-6-actiniaria	Actin OS=Exaiptasia diaphana OX=2652724 PE=3 SV=1	A0A913XAC8		uniprotkb_Actiniaria_2023_11_27.fasta	41968.5	50.6 %	0	0	0	0	0.338	TTGIVMDSGDGVTHTVPIYEGYALPHAILR	R	L	98.4 %	0.498	3.88	0	1	0	51.8	3.04	0.311	0.467	0	0	0	1	2	3199.61	7796.86		31825.3	149	178	Empty	false	A0A6P8IXP3,A7SEB1
My Experiment	Uncategorized Sample	Column.control	102-2023-6-actiniaria	Thioredoxin domain-containing protein OS=Exaiptasia diaphana OX=2652724 PE=4 SV=1	A0A913YD01		uniprotkb_Actiniaria_2023_11_27.fasta	27106.2	99.9 %	1	1	8	0.000845	0.0658	GGIGQINLPILSDLTK	K	Q	99.7 %	0.346	4.89	0	1	0	55.1	7.66	0.514	0.531	0	8	0	0	2	1638.94	8268.77		235978	139	154	Empty	true
My Experiment	Uncategorized Sample	Column.Temp.Const.	102-2023-7-actiniaria	Fructose-bisphosphate aldolase OS=Actinia tenebrosa OX=6105 GN=LOC116288771 PE=3 SV=1	A0A6P8H7K2		uniprotkb_Actiniaria_2023_11_27.fasta	38882.7	100.0 %	9	11	42	0.00682	0.287	DQGIIPGIK	K	V	99.7 %	0.0689	2.51	0	1	0	31	1.62	0.335	0.556	0	4	0	0	2	940.547	4379.4		331075	97	105	Empty	true
My Experiment	Uncategorized Sample	Column.Temp.Const.	102-2023-7-actiniaria	Fructose-bisphosphate aldolase OS=Actinia tenebrosa OX=6105 GN=LOC116288771 PE=3 SV=1	A0A6P8H7K2		uniprotkb_Actiniaria_2023_11_27.fasta	38882.7	100.0 %	9	11	42	0.00682	0.287	GLLAADESTGTMGK	K	R	99.7 %	0.603	4.9	0	1	0	65	11	0.738	0.714	0	2	0	0	2	1350.66	3936.15		359439	26	39	Empty	true
My Experiment	Uncategorized Sample	Column.Temp.Const.	102-2023-7-actiniaria	Fructose-bisphosphate aldolase OS=Actinia tenebrosa OX=6105 GN=LOC116288771 PE=3 SV=1	A0A6P8H7K2		uniprotkb_Actiniaria_2023_11_27.fasta	38882.7	100.0 %	9	11	42	0.00682	0.287	IAEAIVAPGK	R	G	99.7 %	0.44	3.1	0	1	0	42.7	4.18	0.508	0.7	0	9	0	0	2	968.578	3704.04		1299590	16	25	Empty	true	A0A913WT73
My Experiment	Uncategorized Sample	Column.Temp.Const.	102-2023-7-actiniaria	Fructose-bisphosphate aldolase OS=Actinia tenebrosa OX=6105 GN=LOC116288771 PE=3 SV=1	A0A6P8H7K2		uniprotkb_Actiniaria_2023_11_27.fasta	38882.7	100.0 %	9	11	42	0.00682	0.287	ITDHTPSELAMK	K	E	99.7 %	0.277	2.35	0	1	0	50.5	5.48	0.55	0.667	0	3	2	0	2	1342.67	3790.26		1116780	151	162	Empty	true
My Experiment	Uncategorized Sample	Column.Temp.Const.	102-2023-7-actiniaria	Fructose-bisphosphate aldolase OS=Actinia tenebrosa OX=6105 GN=LOC116288771 PE=3 SV=1	A0A6P8H7K2		uniprotkb_Actiniaria_2023_11_27.fasta	38882.7	100.0 %	9	11	42	0.00682	0.287	LANIGVENTEENRR	R	Q	99.0 %	0.0973	2.08	0	1	0	29	1.54	0.293	0.393	0	0	4	0	2	1614.82	3669.77		720285	41	54	Empty	true
My Experiment	Uncategorized Sample	Column.Temp.Const.	102-2023-7-actiniaria	Fructose-bisphosphate aldolase OS=Actinia tenebrosa OX=6105 GN=LOC116288771 PE=3 SV=1	A0A6P8H7K2		uniprotkb_Actiniaria_2023_11_27.fasta	38882.7	100.0 %	9	11	42	0.00682	0.287	LTFSFGR	K	A	98.8 %	0.358	1.95	0	1	0	32.2	2.62	0.295	0.786	0	7	0	0	2	827.441	5763.76		300052	295	301	Empty	true	A0A913WT73
My Experiment	Uncategorized Sample	Column.Temp.Const.	102-2023-7-actiniaria	Fructose-bisphosphate aldolase OS=Actinia tenebrosa OX=6105 GN=LOC116288771 PE=3 SV=1	A0A6P8H7K2		uniprotkb_Actiniaria_2023_11_27.fasta	38882.7	100.0 %	9	11	42	0.00682	0.287	MDAPLTPELK	-	A	99.7 %						50.5	7.51	0.614	0.8	0	6	0	0	2	1156.59	6960.1		227070	1	10	Empty	true	A0A913WT73
My Experiment	Uncategorized Sample	Column.Temp.Const.	102-2023-7-actiniaria	Fructose-bisphosphate aldolase OS=Actinia tenebrosa OX=6105 GN=LOC116288771 PE=3 SV=1	A0A6P8H7K2		uniprotkb_Actiniaria_2023_11_27.fasta	38882.7	100.0 %	9	11	42	0.00682	0.287	NSISGVILFEETLYQK	R	A	99.7 %	0.496	4.85	0	1	0	73.5	12	0.671	0.688	0	3	0	0	2	1840.97	9317.4		27996.5	69	84	Empty	true
My Experiment	Uncategorized Sample	Column.Temp.Const.	102-2023-7-actiniaria	Fructose-bisphosphate aldolase OS=Actinia tenebrosa OX=6105 GN=LOC116288771 PE=3 SV=1	A0A6P8H7K2		uniprotkb_Actiniaria_2023_11_27.fasta	38882.7	100.0 %	9	11	42	0.00682	0.287	VTEAVLSAQYK	K	A	99.7 %	0.49	4.34	0	1	0	56.1	8.4	0.547	0.818	0	2	0	0	2	1208.65	3896.82		534040	202	212	Empty	true
My Experiment	Uncategorized Sample	Column.Temp.Const.	102-2023-7-actiniaria	Glyceraldehyde-3-phosphate dehydrogenase OS=Actinia tenebrosa OX=6105 GN=LOC116300146 PE=3 SV=1	A0A6P8I9T7		uniprotkb_Actiniaria_2023_11_27.fasta	36368	100.0 %	2	3	12	0.00195	0.14	FGINGFGR	K	I	99.7 %	0.32	2.91	0	1	0	30.7	3.21	0.277	0.688	0	9	0	0	2	868.431	4479.54		725879	5	12	Empty	true
My Experiment	Uncategorized Sample	Column.Temp.Const.	102-2023-7-actiniaria	Glyceraldehyde-3-phosphate dehydrogenase OS=Actinia tenebrosa OX=6105 GN=LOC116300146 PE=3 SV=1	A0A6P8I9T7		uniprotkb_Actiniaria_2023_11_27.fasta	36368	100.0 %	2	3	12	0.00195	0.14	GAHQNVIPASTGAAK	R	A	99.7 %	0.586	2.35	0	1	0	34.5	5.62	0.493	0.4	0	32	0	0	2	1421.75	3119.63		98371.5	200	214	Empty	false	C7SP37,A7S5Y2
My Experiment	Uncategorized Sample	Column.Temp.Const.	102-2023-7-actiniaria	Glyceraldehyde-3-phosphate dehydrogenase OS=Actinia tenebrosa OX=6105 GN=LOC116300146 PE=3 SV=1	A0A6P8I9T7		uniprotkb_Actiniaria_2023_11_27.fasta	36368	100.0 %	2	3	12	0.00195	0.14	VINDNFGIEEGLMTTIHAYTATQK	K	T	99.7 %	0.501	3.29	0	1	0	59.9	5.89	0.462	0.458	0	0	3	0	2	2682.31	9401.81		291697	162	185	Empty	true
My Experiment	Uncategorized Sample	Column.Temp.Const.	102-2023-7-actiniaria	Tropomyosin OS=Exaiptasia diaphana OX=2652724 PE=3 SV=1	A0A913Y901		uniprotkb_Actiniaria_2023_11_27.fasta	27673.1	100.0 %	2	2	8	0.0013	0.12	LQELENELEEAEAR	K	A	99.7 %	0.478	4.65	0	1	0	70.4	10.5	0.553	0.75	0	6	0	0	2	1672.8	7026.41		39137.5	127	140	Empty	true	A0A6P8IPS3
My Experiment	Uncategorized Sample	Column.Temp.Const.	102-2023-7-actiniaria	Tropomyosin OS=Exaiptasia diaphana OX=2652724 PE=3 SV=1	A0A913Y901		uniprotkb_Actiniaria_2023_11_27.fasta	27673.1	100.0 %	2	2	8	0.0013	0.12	QLQQLEDDLDAAESK	K	L	99.7 %						57.7	8.52	0.452	0.6	0	2	0	0	2	1685.79	9263.79		10228.4	49	63	Empty	true	A0A6P8IPS3
My Experiment	Uncategorized Sample	Column.Temp.Const.	102-2023-7-actiniaria	Protein disulfide-isomerase OS=Actinia tenebrosa OX=6105 GN=LOC116295368 PE=3 SV=1	A0A6P8I2E5		uniprotkb_Actiniaria_2023_11_27.fasta	57520.1	100.0 %	1	1	5	0.000811	0.0155	FVQDFLDK	K	K	99.7 %	0.0405	1.6	0	1	0	41.1	3.06	0.35	0.875	0	5	0	0	2	1011.51	5019.96		60723.9	339	346	Empty	true
My Experiment	Uncategorized Sample	Column.Temp.Const.	102-2023-7-actiniaria	Tropomyosin-like OS=Actinia tenebrosa OX=6105 GN=LOC116303629 PE=3 SV=1	A0A6P8IPS3		uniprotkb_Actiniaria_2023_11_27.fasta	27887.3	10.7 %	0	0	0	0	0.12	LQELENELEEAEAR	R	A	99.7 %	0.478	4.65	0	1	0	70.4	10.5	0.553	0.75	0	6	0	0	2	1672.8	7026.41		39137.5	127	140	Empty	false	A0A913Y901
My Experiment	Uncategorized Sample	Column.Temp.Const.	102-2023-7-actiniaria	Tropomyosin-like OS=Actinia tenebrosa OX=6105 GN=LOC116303629 PE=3 SV=1	A0A6P8IPS3		uniprotkb_Actiniaria_2023_11_27.fasta	27887.3	10.7 %	0	0	0	0	0.12	QLQQLEDDLDAAESK	K	L	99.7 %						57.7	8.52	0.452	0.6	0	2	0	0	2	1685.79	9263.79		10228.4	49	63	Empty	false	A0A913Y901
My Experiment	Uncategorized Sample	Column.Temp.Const.	102-2023-7-actiniaria	Glyceraldehyde-3-phosphate dehydrogenase OS=Nematostella vectensis OX=45351 GN=NEMVEDRAFT_v1g243086 PE=3 SV=1	A7S5Y2		uniprotkb_Actiniaria_2023_11_27.fasta	36523.4	100.0 %	2	2	33	0.00536	0.117	GAHQNVIPASTGAAK	R	A	99.7 %	0.586	2.35	0	1	0	34.5	5.62	0.493	0.4	0	32	0	0	2	1421.75	3119.63		98371.5	199	213	Empty	true	C7SP37,A0A6P8I9T7
My Experiment	Uncategorized Sample	Column.Temp.Const.	102-2023-7-actiniaria	Glyceraldehyde-3-phosphate dehydrogenase OS=Nematostella vectensis OX=45351 GN=NEMVEDRAFT_v1g243086 PE=3 SV=1	A7S5Y2		uniprotkb_Actiniaria_2023_11_27.fasta	36523.4	100.0 %	2	2	33	0.00536	0.117	VINDNFGLEEGLMTTIHAYTATQK	K	T	99.7 %	0.306	2.3	0	1	0	39	2.31	0.395	0.292	0	0	1	0	2	2666.31	9409.16		15833.5	161	184	Empty	true
My Experiment	Uncategorized Sample	Column.Temp.Const.	102-2023-7-actiniaria	Uncharacterized protein OS=Exaiptasia diaphana OX=2652724 PE=4 SV=1	A0A913XCC0		uniprotkb_Actiniaria_2023_11_27.fasta	12573.2	100.0 %	2	2	2	0.000325	0.138	KKENSTTA	K	T	95.7 %						29	1.66	0.176	0.688	0	1	0	0	1	878.458	7585.21		9725.65	74	81	Empty	true
My Experiment	Uncategorized Sample	Column.Temp.Const.	102-2023-7-actiniaria	Uncharacterized protein OS=Exaiptasia diaphana OX=2652724 PE=4 SV=1	A0A913XCC0		uniprotkb_Actiniaria_2023_11_27.fasta	12573.2	100.0 %	2	2	2	0.000325	0.138	KKENSTTATTSLQEK	K	I	99.5 %	0.102	2.45	0	1	0	40.3	2.96	0.072	0.633	0	0	1	0	2	1666.85	8695.48		27382.4	74	88	Empty	true
My Experiment	Uncategorized Sample	Column.Temp.Const.	102-2023-7-actiniaria	Uncharacterized protein OS=Nematostella vectensis OX=45351 GN=NEMVEDRAFT_v1g242065 PE=3 SV=1	A7S0V7		uniprotkb_Actiniaria_2023_11_27.fasta	41795.8	99.9 %	1	2	2	0.000325	0.443	ANTVLSGGSTMYPGIADR	Y	M	95.6 %						28.4	2.7	0.243	0.278	0	2	0	0	1	1809.88	6504.67		100409	295	312	Empty	false	A0A913Y8A7,A0A913XAC8,A0A6P8IXP3
My Experiment	Uncategorized Sample	Column.Temp.Const.	102-2023-7-actiniaria	Uncharacterized protein OS=Nematostella vectensis OX=45351 GN=NEMVEDRAFT_v1g242065 PE=3 SV=1	A7S0V7		uniprotkb_Actiniaria_2023_11_27.fasta	41795.8	99.9 %	1	2	2	0.000325	0.443	AVFPSIVGR	R	P	99.7 %						37.7	3.18	0.467	0.667	0	10	0	0	1	945.552	5649.9		796076	29	37	Empty	false	A0A913Y8A7,A7SEA7,A0A913XAC8,A0A6P8IXP3,A7SEB1
My Experiment	Uncategorized Sample	Column.Temp.Const.	102-2023-7-actiniaria	Uncharacterized protein OS=Nematostella vectensis OX=45351 GN=NEMVEDRAFT_v1g242065 PE=3 SV=1	A7S0V7		uniprotkb_Actiniaria_2023_11_27.fasta	41795.8	99.9 %	1	2	2	0.000325	0.443	AVFPSIVGRPR	R	H	99.7 %	0.181	1.92	0	1	0	41	3.35	0.434	0.545	0	6	0	0	2	1198.71	4465.04		212635	29	39	Empty	false	A0A913Y8A7,A7SEA7,A0A913XAC8,A0A6P8IXP3,A7SEB1
My Experiment	Uncategorized Sample	Column.Temp.Const.	102-2023-7-actiniaria	Uncharacterized protein OS=Nematostella vectensis OX=45351 GN=NEMVEDRAFT_v1g242065 PE=3 SV=1	A7S0V7		uniprotkb_Actiniaria_2023_11_27.fasta	41795.8	99.9 %	1	2	2	0.000325	0.443	DLTDYLMK	R	I	99.7 %	0.126	2.66	0	1	0	42.4	2.92	0.392	0.875	0	6	0	0	2	998.486	6814.78		568988	184	191	Empty	false	A0A913Y8A7,A7SEA7,A0A913XAC8,A0A6P8IXP3,A7SEB1
My Experiment	Uncategorized Sample	Column.Temp.Const.	102-2023-7-actiniaria	Uncharacterized protein OS=Nematostella vectensis OX=45351 GN=NEMVEDRAFT_v1g242065 PE=3 SV=1	A7S0V7		uniprotkb_Actiniaria_2023_11_27.fasta	41795.8	99.9 %	1	2	2	0.000325	0.443	DLYANTVLSGGSTMYPGIADR	K	M	99.7 %	0.576	5.98	0	1	0	83.3	12.8	0.659	0.571	0	4	0	0	2	2217.05	8788.72		73785.8	292	312	Empty	false	A0A913Y8A7,A0A913XAC8,A0A6P8IXP3
My Experiment	Uncategorized Sample	Column.Temp.Const.	102-2023-7-actiniaria	Uncharacterized protein OS=Nematostella vectensis OX=45351 GN=NEMVEDRAFT_v1g242065 PE=3 SV=1	A7S0V7		uniprotkb_Actiniaria_2023_11_27.fasta	41795.8	99.9 %	1	2	2	0.000325	0.443	ELPDGQVITIGNER	Y	F	99.7 %						55.3	8.29	0.629	0.607	0	4	0	0	1	1540.8	6112.76		556505	241	254	Empty	false	A0A913Y8A7,A7SEA7,A0A913XAC8,A0A6P8IXP3,A7SEB1
My Experiment	Uncategorized Sample	Column.Temp.Const.	102-2023-7-actiniaria	Uncharacterized protein OS=Nematostella vectensis OX=45351 GN=NEMVEDRAFT_v1g242065 PE=3 SV=1	A7S0V7		uniprotkb_Actiniaria_2023_11_27.fasta	41795.8	99.9 %	1	2	2	0.000325	0.443	FPSIVGRPR	V	H	99.7 %						47.6	5.38	0.557	0.833	0	8	0	0	1	1028.6	4468.04		1235650	31	39	Empty	false	A0A913Y8A7,A7SEA7,A0A913XAC8,A0A6P8IXP3,A7SEB1
My Experiment	Uncategorized Sample	Column.Temp.Const.	102-2023-7-actiniaria	Uncharacterized protein OS=Nematostella vectensis OX=45351 GN=NEMVEDRAFT_v1g242065 PE=3 SV=1	A7S0V7		uniprotkb_Actiniaria_2023_11_27.fasta	41795.8	99.9 %	1	2	2	0.000325	0.443	GIVTNWDDMEK	H	I	99.7 %						57.5	6.47	0.621	0.818	0	4	0	0	1	1307.59	5912.49		63354.5	74	84	Empty	false	A0A913Y8A7,A7SEA7,A0A913XAC8,A0A6P8IXP3,A7SEB1
My Experiment	Uncategorized Sample	Column.Temp.Const.	102-2023-7-actiniaria	Uncharacterized protein OS=Nematostella vectensis OX=45351 GN=NEMVEDRAFT_v1g242065 PE=3 SV=1	A7S0V7		uniprotkb_Actiniaria_2023_11_27.fasta	41795.8	99.9 %	1	2	2	0.000325	0.443	GMESAGIHETTYNSIMK	L	C	99.4 %						41.7	2.89	0.398	0.529	0	0	2	0	1	1868.85	4233.27		173818	268	284	Empty	false	A0A913Y8A7,A0A6P8IXP3,A7SEB1
My Experiment	Uncategorized Sample	Column.Temp.Const.	102-2023-7-actiniaria	Uncharacterized protein OS=Nematostella vectensis OX=45351 GN=NEMVEDRAFT_v1g242065 PE=3 SV=1	A7S0V7		uniprotkb_Actiniaria_2023_11_27.fasta	41795.8	99.9 %	1	2	2	0.000325	0.443	GYSFTTTAER	R	E	99.7 %	0.541	2.71	0	1	0	47.1	4.64	0.512	0.8	0	5	0	0	2	1132.53	3762.35		1004100	197	206	Empty	false	A0A913Y8A7,A7SEA7,A0A913XAC8,A0A6P8IXP3,A7SEB1
My Experiment	Uncategorized Sample	Column.Temp.Const.	102-2023-7-actiniaria	Uncharacterized protein OS=Nematostella vectensis OX=45351 GN=NEMVEDRAFT_v1g242065 PE=3 SV=1	A7S0V7		uniprotkb_Actiniaria_2023_11_27.fasta	41795.8	99.9 %	1	2	2	0.000325	0.443	IWHHTFYNELR	K	V	99.7 %	0.285	3.46	0	1	0	43.6	2.89	0.415	0.864	0	0	6	0	2	1515.75	10452.1		1477450	85	95	Empty	false	A0A913Y8A7,A7SEA7,A0A913XAC8,A0A6P8IXP3,A7SEB1
My Experiment	Uncategorized Sample	Column.Temp.Const.	102-2023-7-actiniaria	Uncharacterized protein OS=Nematostella vectensis OX=45351 GN=NEMVEDRAFT_v1g242065 PE=3 SV=1	A7S0V7		uniprotkb_Actiniaria_2023_11_27.fasta	41795.8	99.9 %	1	2	2	0.000325	0.443	LLTEAPLNPK	V	A	99.7 %						46.6	3.09	0.431	0.75	0	4	0	0	1	1095.64	3988.18		2038500	104	113	Empty	false	A0A913Y8A7,A7SEA7,A0A913XAC8,A0A6P8IXP3,A7SEB1
My Experiment	Uncategorized Sample	Column.Temp.Const.	102-2023-7-actiniaria	Uncharacterized protein OS=Nematostella vectensis OX=45351 GN=NEMVEDRAFT_v1g242065 PE=3 SV=1	A7S0V7		uniprotkb_Actiniaria_2023_11_27.fasta	41795.8	99.9 %	1	2	2	0.000325	0.443	LSGGSTMYPGIADR	V	M	99.7 %						47.3	4.55	0.461	0.536	0	2	0	0	1	1424.68	4049.01		720083	299	312	Empty	false	A0A913Y8A7,A0A913XAC8,A0A6P8IXP3
My Experiment	Uncategorized Sample	Column.Temp.Const.	102-2023-7-actiniaria	Uncharacterized protein OS=Nematostella vectensis OX=45351 GN=NEMVEDRAFT_v1g242065 PE=3 SV=1	A7S0V7		uniprotkb_Actiniaria_2023_11_27.fasta	41795.8	99.9 %	1	2	2	0.000325	0.443	PSIVGRPR	F	H	98.6 %						46.6	4.64	0.24	0.938	0	6	0	0	1	881.532	4444.68		602063	32	39	Empty	false	A0A913Y8A7,A7SEA7,A0A913XAC8,A0A6P8IXP3,A7SEB1
My Experiment	Uncategorized Sample	Column.Temp.Const.	102-2023-7-actiniaria	Uncharacterized protein OS=Nematostella vectensis OX=45351 GN=NEMVEDRAFT_v1g242065 PE=3 SV=1	A7S0V7		uniprotkb_Actiniaria_2023_11_27.fasta	41795.8	99.9 %	1	2	2	0.000325	0.443	QEYDESGPSIVHR	K	K	99.7 %	0.446	2.88	0	1	0	64.1	8.52	0.64	0.731	0	4	2	0	2	1499.68	3920.8		1171670	360	372	Empty	true	A0A913XAC8,A7SEB1
My Experiment	Uncategorized Sample	Column.Temp.Const.	102-2023-7-actiniaria	Uncharacterized protein OS=Nematostella vectensis OX=45351 GN=NEMVEDRAFT_v1g242065 PE=3 SV=1	A7S0V7		uniprotkb_Actiniaria_2023_11_27.fasta	41795.8	99.9 %	1	2	2	0.000325	0.443	SGGSTMYPGIADR	L	M	99.7 %						39	5.17	0.518	0.5	0	2	0	0	1	1311.6	3873.62		433481	300	312	Empty	false	A0A913Y8A7,A0A913XAC8,A0A6P8IXP3
My Experiment	Uncategorized Sample	Column.Temp.Const.	102-2023-7-actiniaria	Uncharacterized protein OS=Nematostella vectensis OX=45351 GN=NEMVEDRAFT_v1g242065 PE=3 SV=1	A7S0V7		uniprotkb_Actiniaria_2023_11_27.fasta	41795.8	99.9 %	1	2	2	0.000325	0.443	SYELPDGQVITIGNER	K	F	99.7 %	0.513	4.37	0	1	0	76.3	13.2	0.709	0.688	0	7	0	0	2	1790.89	8604.41		133402	239	254	Empty	false	A0A913Y8A7,A7SEA7,A0A913XAC8,A0A6P8IXP3,A7SEB1
My Experiment	Uncategorized Sample	Column.Temp.Const.	102-2023-7-actiniaria	Uncharacterized protein OS=Nematostella vectensis OX=45351 GN=NEMVEDRAFT_v1g242065 PE=3 SV=1	A7S0V7		uniprotkb_Actiniaria_2023_11_27.fasta	41795.8	99.9 %	1	2	2	0.000325	0.443	TEAPLNPK	L	A	98.2 %						34.3	2.34	0.222	0.688	0	4	0	0	1	869.473	2565.46		34544.5	106	113	Empty	false	A0A913Y8A7,A7SEA7,A0A913XAC8,A0A6P8IXP3,A7SEB1
My Experiment	Uncategorized Sample	Column.Temp.Const.	102-2023-7-actiniaria	Uncharacterized protein OS=Nematostella vectensis OX=45351 GN=NEMVEDRAFT_v1g242065 PE=3 SV=1	A7S0V7		uniprotkb_Actiniaria_2023_11_27.fasta	41795.8	99.9 %	1	2	2	0.000325	0.443	TTGIVMDSGDGVTHTVPIYEGYALPHAIIR	R	L	99.7 %	0.479	4.31	0	1	0	55.6	3.29	0.385	0.467	0	0	1	1	2	3199.61	9053.09		118214	148	177	Empty	true
My Experiment	Uncategorized Sample	Column.Temp.Const.	102-2023-7-actiniaria	Uncharacterized protein OS=Nematostella vectensis OX=45351 GN=NEMVEDRAFT_v1g242065 PE=3 SV=1	A7S0V7		uniprotkb_Actiniaria_2023_11_27.fasta	41795.8	99.9 %	1	2	2	0.000325	0.443	VAPEEHPVLLTEAPLNPK	R	A	99.7 %	0.498	4.32	0	1	0	58	9.46	0.662	0.5	0	2	4	0	2	1954.06	6778.46		448202	96	113	Empty	false	A0A913Y8A7,A7SEA7,A0A913XAC8,A0A6P8IXP3,A7SEB1
My Experiment	Uncategorized Sample	Column.Temp.Const.	102-2023-7-actiniaria	Aminopeptidase W07G4.4 OS=Actinia tenebrosa OX=6105 GN=LOC116302420 PE=3 SV=1	A0A6P8IMG4		uniprotkb_Actiniaria_2023_11_27.fasta	55332.4	100.0 %	5	8	45	0.0073	0.15	AMGPNYSIVLDNGPAAK	R	K	99.7 %	0.56	5.07	0	1	0	70.4	10.3	0.716	0.618	0	11	1	0	2	1733.85	6945.91		376129	384	400	Empty	true
My Experiment	Uncategorized Sample	Column.Temp.Const.	102-2023-7-actiniaria	Aminopeptidase W07G4.4 OS=Actinia tenebrosa OX=6105 GN=LOC116302420 PE=3 SV=1	A0A6P8IMG4		uniprotkb_Actiniaria_2023_11_27.fasta	55332.4	100.0 %	5	8	45	0.0073	0.15	IDQTLLLVGK	K	G	99.7 %	0.375	3.73	0	1	0	50.6	6.52	0.549	0.8	0	4	0	0	2	1099.67	6165.65		339487	253	262	Empty	true
My Experiment	Uncategorized Sample	Column.Temp.Const.	102-2023-7-actiniaria	Aminopeptidase W07G4.4 OS=Actinia tenebrosa OX=6105 GN=LOC116302420 PE=3 SV=1	A0A6P8IMG4		uniprotkb_Actiniaria_2023_11_27.fasta	55332.4	100.0 %	5	8	45	0.0073	0.15	LIQLEYVGEGK	R	I	99.7 %	0.415	4.08	0	1	0	61.8	8.32	0.447	0.864	0	2	0	0	2	1248.68	6092.21		128042	242	252	Empty	true
My Experiment	Uncategorized Sample	Column.Temp.Const.	102-2023-7-actiniaria	Aminopeptidase W07G4.4 OS=Actinia tenebrosa OX=6105 GN=LOC116302420 PE=3 SV=1	A0A6P8IMG4		uniprotkb_Actiniaria_2023_11_27.fasta	55332.4	100.0 %	5	8	45	0.0073	0.15	MAAPNVETYVR	R	K	99.7 %	0.514	2.95	0	1	0	63	10.9	0.719	0.864	0	26	0	0	2	1250.62	4865.85		832149	189	199	Empty	true
My Experiment	Uncategorized Sample	Column.Temp.Const.	102-2023-7-actiniaria	Aminopeptidase W07G4.4 OS=Actinia tenebrosa OX=6105 GN=LOC116302420 PE=3 SV=1	A0A6P8IMG4		uniprotkb_Actiniaria_2023_11_27.fasta	55332.4	100.0 %	5	8	45	0.0073	0.15	SAGSDVLLFPLSEGPPFVIHAPTGPVNR	K	D	98.7 %	0.166	3.02	0	1	0	34.7	1.01	0.216	0.25	0	0	1	0	2	2875.5	9393.08		17990.1	55	82	Empty	true
My Experiment	Uncategorized Sample	Column.Temp.Const.	102-2023-7-actiniaria	Actin OS=Exaiptasia diaphana OX=2652724 PE=3 SV=1	A0A913Y8A7		uniprotkb_Actiniaria_2023_11_27.fasta	41816.7	100.0 %	2	3	11	0.00179	0.436	ANTVLSGGSTMYPGIADR	Y	M	95.6 %						28.4	2.7	0.243	0.278	0	2	0	0	1	1809.88	6504.67		100409	296	313	Empty	false	A0A913XAC8,A0A6P8IXP3,A7S0V7
My Experiment	Uncategorized Sample	Column.Temp.Const.	102-2023-7-actiniaria	Actin OS=Exaiptasia diaphana OX=2652724 PE=3 SV=1	A0A913Y8A7		uniprotkb_Actiniaria_2023_11_27.fasta	41816.7	100.0 %	2	3	11	0.00179	0.436	AVFPSIVGR	R	P	99.7 %						37.7	3.18	0.467	0.667	0	10	0	0	1	945.552	5649.9		796076	30	38	Empty	false	A7SEA7,A0A913XAC8,A0A6P8IXP3,A7S0V7,A7SEB1
My Experiment	Uncategorized Sample	Column.Temp.Const.	102-2023-7-actiniaria	Actin OS=Exaiptasia diaphana OX=2652724 PE=3 SV=1	A0A913Y8A7		uniprotkb_Actiniaria_2023_11_27.fasta	41816.7	100.0 %	2	3	11	0.00179	0.436	AVFPSIVGRPR	R	H	99.7 %	0.181	1.92	0	1	0	41	3.35	0.434	0.545	0	6	0	0	2	1198.71	4465.04		212635	30	40	Empty	false	A7SEA7,A0A913XAC8,A0A6P8IXP3,A7S0V7,A7SEB1
My Experiment	Uncategorized Sample	Column.Temp.Const.	102-2023-7-actiniaria	Actin OS=Exaiptasia diaphana OX=2652724 PE=3 SV=1	A0A913Y8A7		uniprotkb_Actiniaria_2023_11_27.fasta	41816.7	100.0 %	2	3	11	0.00179	0.436	DEDVAALVVDNGSGMCK	A	A	99.7 %						78	12.7	0	0.676	0	3	0	0	1	1837.79	8694.26		64839.4	3	19	Empty	true	A0A913XAC8
My Experiment	Uncategorized Sample	Column.Temp.Const.	102-2023-7-actiniaria	Actin OS=Exaiptasia diaphana OX=2652724 PE=3 SV=1	A0A913Y8A7		uniprotkb_Actiniaria_2023_11_27.fasta	41816.7	100.0 %	2	3	11	0.00179	0.436	DLTDYLMK	R	I	99.7 %	0.126	2.66	0	1	0	42.4	2.92	0.392	0.875	0	6	0	0	2	998.486	6814.78		568988	185	192	Empty	false	A7SEA7,A0A913XAC8,A0A6P8IXP3,A7S0V7,A7SEB1
My Experiment	Uncategorized Sample	Column.Temp.Const.	102-2023-7-actiniaria	Actin OS=Exaiptasia diaphana OX=2652724 PE=3 SV=1	A0A913Y8A7		uniprotkb_Actiniaria_2023_11_27.fasta	41816.7	100.0 %	2	3	11	0.00179	0.436	DLYANTVLSGGSTMYPGIADR	K	M	99.7 %	0.576	5.98	0	1	0	83.3	12.8	0.659	0.571	0	4	0	0	2	2217.05	8788.72		73785.8	293	313	Empty	false	A0A913XAC8,A0A6P8IXP3,A7S0V7
My Experiment	Uncategorized Sample	Column.Temp.Const.	102-2023-7-actiniaria	Actin OS=Exaiptasia diaphana OX=2652724 PE=3 SV=1	A0A913Y8A7		uniprotkb_Actiniaria_2023_11_27.fasta	41816.7	100.0 %	2	3	11	0.00179	0.436	EIANLAPPTMK	K	I	99.7 %	0.386	2.7	0	1	0	34.3	2.82	0.338	0.545	0	8	0	0	2	1184.63	4335.34		832637	317	327	Empty	true
My Experiment	Uncategorized Sample	Column.Temp.Const.	102-2023-7-actiniaria	Actin OS=Exaiptasia diaphana OX=2652724 PE=3 SV=1	A0A913Y8A7		uniprotkb_Actiniaria_2023_11_27.fasta	41816.7	100.0 %	2	3	11	0.00179	0.436	ELPDGQVITIGNER	Y	F	99.7 %						55.3	8.29	0.629	0.607	0	4	0	0	1	1540.8	6112.76		556505	242	255	Empty	false	A7SEA7,A0A913XAC8,A0A6P8IXP3,A7S0V7,A7SEB1
My Experiment	Uncategorized Sample	Column.Temp.Const.	102-2023-7-actiniaria	Actin OS=Exaiptasia diaphana OX=2652724 PE=3 SV=1	A0A913Y8A7		uniprotkb_Actiniaria_2023_11_27.fasta	41816.7	100.0 %	2	3	11	0.00179	0.436	FPSIVGRPR	V	H	99.7 %						47.6	5.38	0.557	0.833	0	8	0	0	1	1028.6	4468.04		1235650	32	40	Empty	false	A7SEA7,A0A913XAC8,A0A6P8IXP3,A7S0V7,A7SEB1
My Experiment	Uncategorized Sample	Column.Temp.Const.	102-2023-7-actiniaria	Actin OS=Exaiptasia diaphana OX=2652724 PE=3 SV=1	A0A913Y8A7		uniprotkb_Actiniaria_2023_11_27.fasta	41816.7	100.0 %	2	3	11	0.00179	0.436	GIVTNWDDMEK	H	I	99.7 %						57.5	6.47	0.621	0.818	0	4	0	0	1	1307.59	5912.49		63354.5	75	85	Empty	false	A7SEA7,A0A913XAC8,A0A6P8IXP3,A7S0V7,A7SEB1
My Experiment	Uncategorized Sample	Column.Temp.Const.	102-2023-7-actiniaria	Actin OS=Exaiptasia diaphana OX=2652724 PE=3 SV=1	A0A913Y8A7		uniprotkb_Actiniaria_2023_11_27.fasta	41816.7	100.0 %	2	3	11	0.00179	0.436	GMESAGIHETTYNSIMK	L	C	99.4 %						41.7	2.89	0.398	0.529	0	0	2	0	1	1868.85	4233.27		173818	269	285	Empty	false	A0A6P8IXP3,A7S0V7,A7SEB1
My Experiment	Uncategorized Sample	Column.Temp.Const.	102-2023-7-actiniaria	Actin OS=Exaiptasia diaphana OX=2652724 PE=3 SV=1	A0A913Y8A7		uniprotkb_Actiniaria_2023_11_27.fasta	41816.7	100.0 %	2	3	11	0.00179	0.436	GYSFTTTAER	R	E	99.7 %	0.541	2.71	0	1	0	47.1	4.64	0.512	0.8	0	5	0	0	2	1132.53	3762.35		1004100	198	207	Empty	false	A7SEA7,A0A913XAC8,A0A6P8IXP3,A7S0V7,A7SEB1
My Experiment	Uncategorized Sample	Column.Temp.Const.	102-2023-7-actiniaria	Actin OS=Exaiptasia diaphana OX=2652724 PE=3 SV=1	A0A913Y8A7		uniprotkb_Actiniaria_2023_11_27.fasta	41816.7	100.0 %	2	3	11	0.00179	0.436	IWHHTFYNELR	K	V	99.7 %	0.285	3.46	0	1	0	43.6	2.89	0.415	0.864	0	0	6	0	2	1515.75	10452.1		1477450	86	96	Empty	false	A7SEA7,A0A913XAC8,A0A6P8IXP3,A7S0V7,A7SEB1
My Experiment	Uncategorized Sample	Column.Temp.Const.	102-2023-7-actiniaria	Actin OS=Exaiptasia diaphana OX=2652724 PE=3 SV=1	A0A913Y8A7		uniprotkb_Actiniaria_2023_11_27.fasta	41816.7	100.0 %	2	3	11	0.00179	0.436	LLTEAPLNPK	V	A	99.7 %						46.6	3.09	0.431	0.75	0	4	0	0	1	1095.64	3988.18		2038500	105	114	Empty	false	A7SEA7,A0A913XAC8,A0A6P8IXP3,A7S0V7,A7SEB1
My Experiment	Uncategorized Sample	Column.Temp.Const.	102-2023-7-actiniaria	Actin OS=Exaiptasia diaphana OX=2652724 PE=3 SV=1	A0A913Y8A7		uniprotkb_Actiniaria_2023_11_27.fasta	41816.7	100.0 %	2	3	11	0.00179	0.436	LSGGSTMYPGIADR	V	M	99.7 %						47.3	4.55	0.461	0.536	0	2	0	0	1	1424.68	4049.01		720083	300	313	Empty	false	A0A913XAC8,A0A6P8IXP3,A7S0V7
My Experiment	Uncategorized Sample	Column.Temp.Const.	102-2023-7-actiniaria	Actin OS=Exaiptasia diaphana OX=2652724 PE=3 SV=1	A0A913Y8A7		uniprotkb_Actiniaria_2023_11_27.fasta	41816.7	100.0 %	2	3	11	0.00179	0.436	PSIVGRPR	F	H	98.6 %						46.6	4.64	0.24	0.938	0	6	0	0	1	881.532	4444.68		602063	33	40	Empty	false	A7SEA7,A0A913XAC8,A0A6P8IXP3,A7S0V7,A7SEB1
My Experiment	Uncategorized Sample	Column.Temp.Const.	102-2023-7-actiniaria	Actin OS=Exaiptasia diaphana OX=2652724 PE=3 SV=1	A0A913Y8A7		uniprotkb_Actiniaria_2023_11_27.fasta	41816.7	100.0 %	2	3	11	0.00179	0.436	QEYDESGPAIVHR	K	K	99.7 %	0.35	2.33	0	1	0	57.8	6.96	0.64	0.692	0	3	2	0	2	1483.68	3922.57		481397	361	373	Empty	false	A7SEA7,A0A6P8IXP3
My Experiment	Uncategorized Sample	Column.Temp.Const.	102-2023-7-actiniaria	Actin OS=Exaiptasia diaphana OX=2652724 PE=3 SV=1	A0A913Y8A7		uniprotkb_Actiniaria_2023_11_27.fasta	41816.7	100.0 %	2	3	11	0.00179	0.436	SGGSTMYPGIADR	L	M	99.7 %						39	5.17	0.518	0.5	0	2	0	0	1	1311.6	3873.62		433481	301	313	Empty	false	A0A913XAC8,A0A6P8IXP3,A7S0V7
My Experiment	Uncategorized Sample	Column.Temp.Const.	102-2023-7-actiniaria	Actin OS=Exaiptasia diaphana OX=2652724 PE=3 SV=1	A0A913Y8A7		uniprotkb_Actiniaria_2023_11_27.fasta	41816.7	100.0 %	2	3	11	0.00179	0.436	SYELPDGQVITIGNER	K	F	99.7 %	0.513	4.37	0	1	0	76.3	13.2	0.709	0.688	0	7	0	0	2	1790.89	8604.41		133402	240	255	Empty	false	A7SEA7,A0A913XAC8,A0A6P8IXP3,A7S0V7,A7SEB1
My Experiment	Uncategorized Sample	Column.Temp.Const.	102-2023-7-actiniaria	Actin OS=Exaiptasia diaphana OX=2652724 PE=3 SV=1	A0A913Y8A7		uniprotkb_Actiniaria_2023_11_27.fasta	41816.7	100.0 %	2	3	11	0.00179	0.436	TEAPLNPK	L	A	98.2 %						34.3	2.34	0.222	0.688	0	4	0	0	1	869.473	2565.46		34544.5	107	114	Empty	false	A7SEA7,A0A913XAC8,A0A6P8IXP3,A7S0V7,A7SEB1
My Experiment	Uncategorized Sample	Column.Temp.Const.	102-2023-7-actiniaria	Actin OS=Exaiptasia diaphana OX=2652724 PE=3 SV=1	A0A913Y8A7		uniprotkb_Actiniaria_2023_11_27.fasta	41816.7	100.0 %	2	3	11	0.00179	0.436	VAPEEHPVLLTEAPLNPK	R	A	99.7 %	0.498	4.32	0	1	0	58	9.46	0.662	0.5	0	2	4	0	2	1954.06	6778.46		448202	97	114	Empty	false	A7SEA7,A0A913XAC8,A0A6P8IXP3,A7S0V7,A7SEB1
My Experiment	Uncategorized Sample	Column.Temp.Const.	102-2023-7-actiniaria	Acidic mammalian chitinase-like OS=Actinia tenebrosa OX=6105 GN=LOC116307680 PE=3 SV=1	A0A6P8J1N3		uniprotkb_Actiniaria_2023_11_27.fasta	49993.8	99.9 %	1	1	2	0.000325	0.0795	IAQILDLINLMAYDLR	K	G	99.7 %	0.576	3.65	0	1	0	46.2	7.31	0.513	0.469	0	2	0	0	2	1875.04	10144.9		7979.98	203	218	Empty	true
My Experiment	Uncategorized Sample	Column.Temp.Const.	102-2023-7-actiniaria	Acidic mammalian chitinase-like OS=Actinia tenebrosa OX=6105 GN=LOC116307680 PE=3 SV=1	A0A6P8J1N3		uniprotkb_Actiniaria_2023_11_27.fasta	49993.8	99.9 %	1	1	2	0.000325	0.0795	KVFIDSSIK	R	L	98.8 %	0.179	1.93	0	1	0	22.7	0.638	0.225	0.444	0	1	0	0	2	1036.6	3785.66		87309.1	117	125	Empty	false	A0A913XU02
My Experiment	Uncategorized Sample	Column.Temp.Const.	102-2023-7-actiniaria	Acidic mammalian chitinase-like OS=Actinia tenebrosa OX=6105 GN=LOC116307680 PE=3 SV=1	A0A6P8J1N3		uniprotkb_Actiniaria_2023_11_27.fasta	49993.8	99.9 %	1	1	2	0.000325	0.0795	LLLTAAVAAGK	R	G	99.7 %	0.453	2.94	0	1	0	53.9	7.85	0.607	0.773	0	13	0	0	2	1027.65	5160.36		229213	181	191	Empty	false	A0A913XU02
My Experiment	Uncategorized Sample	Column.Temp.Const.	102-2023-7-actiniaria	Malate dehydrogenase OS=Nematostella vectensis OX=45351 GN=NEMVEDRAFT_v1g248519 PE=3 SV=1	A7T1J0		uniprotkb_Actiniaria_2023_11_27.fasta	35952.8	100.0 %	1	2	5	0.000811	0.0381	NLGMGKLSDYEQK	K	K	99.7 %	0.37	2.97	0	1	0	47.2	2.7	0.422	0.577	0	5	0	0	2	1482.73	4351.99		185322	307	319	Empty	true
My Experiment	Uncategorized Sample	Column.Temp.Const.	102-2023-7-actiniaria	ZP domain-containing protein-like OS=Actinia tenebrosa OX=6105 GN=LOC116286477 PE=4 SV=1	A0A6P8H8V9		uniprotkb_Actiniaria_2023_11_27.fasta	43139	100.0 %	1	2	8	0.0013	0.023	AMQAEFPFK	R	C	99.7 %	0.297	2.57	0	1	0	41.1	2.62	0.355	0.778	0	8	0	0	2	1068.52	6092.63		887485	134	142	Empty	true
My Experiment	Uncategorized Sample	Column.Temp.Const.	102-2023-7-actiniaria	ZP domain-containing protein-like OS=Actinia tenebrosa OX=6105 GN=LOC116301744 PE=4 SV=1	A0A6P8IIX3		uniprotkb_Actiniaria_2023_11_27.fasta	41846.5	100.0 %	2	2	3	0.000487	0.0554	EHTAEMPFQCSYLR	R	K	99.7 %	0.195	3.59	0	1	0	48.5	5.34	0.0763	0.714	0	0	1	0	2	1768.78	6393.28		22396.9	128	141	Empty	true
My Experiment	Uncategorized Sample	Column.Temp.Const.	102-2023-7-actiniaria	ZP domain-containing protein-like OS=Actinia tenebrosa OX=6105 GN=LOC116301744 PE=4 SV=1	A0A6P8IIX3		uniprotkb_Actiniaria_2023_11_27.fasta	41846.5	100.0 %	2	2	3	0.000487	0.0554	FSLAAFR	R	F	98.8 %	0.322	2.5	0	1	0	32	1.64	0.306	0.786	0	2	0	0	2	811.446	6591.93		308285	252	258	Empty	true
My Experiment	Uncategorized Sample	Column.Temp.Const.	102-2023-7-actiniaria	Heat shock cognate 71 kDa protein OS=Actinia tenebrosa OX=6105 GN=LOC116288647 PE=3 SV=1	A0A6P8HFH9		uniprotkb_Actiniaria_2023_11_27.fasta	71226.2	100.0 %	2	2	8	0.0013	0.0355	ELEGVCNPIITK	K	L	99.7 %	0.375	3.84	0	1	0	52.6	4.64	0.572	0.708	0	4	0	0	2	1372.71	4546.66		62588.9	598	609	Empty	true	A7T144
My Experiment	Uncategorized Sample	Column.Temp.Const.	102-2023-7-actiniaria	Heat shock cognate 71 kDa protein OS=Actinia tenebrosa OX=6105 GN=LOC116288647 PE=3 SV=1	A0A6P8HFH9		uniprotkb_Actiniaria_2023_11_27.fasta	71226.2	100.0 %	2	2	8	0.0013	0.0355	NSLESYAYNMK	K	Q	99.7 %	0.401	3.96	0	1	0	56.8	9.08	0.6	0.818	0	4	0	0	2	1319.59	4427.91		95228.6	540	550	Empty	true
My Experiment	Uncategorized Sample	Column.Temp.Const.	102-2023-7-actiniaria	Peroxiredoxin-1-like isoform X2 OS=Actinia tenebrosa OX=6105 GN=LOC116290923 PE=3 SV=1	A0A6P8HDY8,A0A6P8HMN3		uniprotkb_Actiniaria_2023_11_27.fasta	27148.2	100.0 %	4	6	28	0.00454	0.32	AVIQKPAPPFAGTAVNK	K	H	99.7 %	0.535	5.36	0	1	0	66.3	9.7	0.507	0.765	0	3	7	0	2	1708.97	4087.31		1574440	4	20	Empty	true
My Experiment	Uncategorized Sample	Column.Temp.Const.	102-2023-7-actiniaria	Peroxiredoxin-1-like isoform X2 OS=Actinia tenebrosa OX=6105 GN=LOC116290923 PE=3 SV=1	A0A6P8HDY8,A0A6P8HMN3		uniprotkb_Actiniaria_2023_11_27.fasta	27148.2	100.0 %	4	6	28	0.00454	0.32	HGEVCPAGWRPGSDTIVPEPGK	K	S	99.7 %	0.42	3.65	0	1	0	54.9	5.89	0.492	0.5	0	0	1	0	2	2346.13	6223.4		47947.1	167	188	Empty	true
My Experiment	Uncategorized Sample	Column.Temp.Const.	102-2023-7-actiniaria	Peroxiredoxin-1-like isoform X2 OS=Actinia tenebrosa OX=6105 GN=LOC116290923 PE=3 SV=1	A0A6P8HDY8,A0A6P8HMN3		uniprotkb_Actiniaria_2023_11_27.fasta	27148.2	100.0 %	4	6	28	0.00454	0.32	HGEVCPAGWRPGSDTIVPEPGKSDK	K	Y	97.9 %	0.217	2.05	0	1	0	26.8	0.77	0.16	0.28	0	0	0	2	2	2676.28	5205.99		19142.9	167	191	Empty	true
My Experiment	Uncategorized Sample	Column.Temp.Const.	102-2023-7-actiniaria	Peroxiredoxin-1-like isoform X2 OS=Actinia tenebrosa OX=6105 GN=LOC116290923 PE=3 SV=1	A0A6P8HDY8,A0A6P8HMN3		uniprotkb_Actiniaria_2023_11_27.fasta	27148.2	100.0 %	4	6	28	0.00454	0.32	LIQAFQFTDK	R	H	99.7 %	0.222	3.95	0	1	0	56.8	7.59	0.482	0.9	0	6	0	0	2	1210.65	6701.78		700831	157	166	Empty	false	A0A913YD01
My Experiment	Uncategorized Sample	Column.Temp.Const.	102-2023-7-actiniaria	Peroxiredoxin-1-like isoform X2 OS=Actinia tenebrosa OX=6105 GN=LOC116290923 PE=3 SV=1	A0A6P8HDY8,A0A6P8HMN3		uniprotkb_Actiniaria_2023_11_27.fasta	27148.2	100.0 %	4	6	28	0.00454	0.32	QITVNDLPVGR	R	S	99.7 %	0.491	2.83	0	1	0	49.5	4.62	0.457	0.682	0	15	0	0	2	1211.67	5180.93		251094	139	149	Empty	true
My Experiment	Uncategorized Sample	Column.Temp.Const.	102-2023-7-actiniaria	Vitellogenin-1-like isoform X3 OS=Actinia tenebrosa OX=6105 GN=LOC116292966 PE=4 SV=1	A0A6P8HMF1,A0A6P8HU09,A0A6P8HU87		uniprotkb_Actiniaria_2023_11_27.fasta	165177	100.0 %	5	5	29	0.00471	0.0354	ENMIGQIMYK	K	A	99.7 %	0.444	3.06	0	1	0	41.5	3.8	0.386	0.7	0	6	0	0	2	1226.59	6438.97		676600	1086	1095	Empty	true
My Experiment	Uncategorized Sample	Column.Temp.Const.	102-2023-7-actiniaria	Vitellogenin-1-like isoform X3 OS=Actinia tenebrosa OX=6105 GN=LOC116292966 PE=4 SV=1	A0A6P8HMF1,A0A6P8HU09,A0A6P8HU87		uniprotkb_Actiniaria_2023_11_27.fasta	165177	100.0 %	5	5	29	0.00471	0.0354	IMISLVFVPK	R	V	99.7 %	0.322	3.19	0	1	0	46.9	5.62	0.501	0.75	0	3	0	0	2	1162.69	9124.26		31853.2	410	419	Empty	true
My Experiment	Uncategorized Sample	Column.Temp.Const.	102-2023-7-actiniaria	Vitellogenin-1-like isoform X3 OS=Actinia tenebrosa OX=6105 GN=LOC116292966 PE=4 SV=1	A0A6P8HMF1,A0A6P8HU09,A0A6P8HU87		uniprotkb_Actiniaria_2023_11_27.fasta	165177	100.0 %	5	5	29	0.00471	0.0354	IVQLEVSTSER	K	E	99.7 %	0.461	3.83	0	1	0	49.6	6.96	0.583	0.727	0	6	0	0	2	1260.68	3994.13		1639800	74	84	Empty	true
My Experiment	Uncategorized Sample	Column.Temp.Const.	102-2023-7-actiniaria	Vitellogenin-1-like isoform X3 OS=Actinia tenebrosa OX=6105 GN=LOC116292966 PE=4 SV=1	A0A6P8HMF1,A0A6P8HU09,A0A6P8HU87		uniprotkb_Actiniaria_2023_11_27.fasta	165177	100.0 %	5	5	29	0.00471	0.0354	SLGYVPYLR	K	H	99.7 %	0.364	2.32	0	1	0	27.8	2.09	0.41	0.5	0	5	0	0	2	1067.59	6582.21		1291330	225	233	Empty	true
My Experiment	Uncategorized Sample	Column.Temp.Const.	102-2023-7-actiniaria	Vitellogenin-1-like isoform X3 OS=Actinia tenebrosa OX=6105 GN=LOC116292966 PE=4 SV=1	A0A6P8HMF1,A0A6P8HU09,A0A6P8HU87		uniprotkb_Actiniaria_2023_11_27.fasta	165177	100.0 %	5	5	29	0.00471	0.0354	SNQVASWVISK	R	L	99.7 %	0.406	3.78	0	1	0	63.8	10.3	0.426	0.909	0	9	0	0	2	1218.65	4850.51		422135	599	609	Empty	true
My Experiment	Uncategorized Sample	Column.Temp.Const.	102-2023-7-actiniaria	Filamin-A-like OS=Actinia tenebrosa OX=6105 GN=LOC116305872 PE=3 SV=1	A0A6P8IWE9		uniprotkb_Actiniaria_2023_11_27.fasta	314417	100.0 %	8	8	29	0.00471	0.0407	AVLGQPNSFTVNASNAGR	R	G	99.7 %	0.506	4.35	0	1	0	75.1	10	0.663	0.611	0	11	0	0	2	1802.91	4695.42		92511.9	2847	2864	Empty	true
My Experiment	Uncategorized Sample	Column.Temp.Const.	102-2023-7-actiniaria	Filamin-A-like OS=Actinia tenebrosa OX=6105 GN=LOC116305872 PE=3 SV=1	A0A6P8IWE9		uniprotkb_Actiniaria_2023_11_27.fasta	314417	100.0 %	8	8	29	0.00471	0.0407	FADEHIPGSPFTAK	K	A	99.4 %	0.0847	2.15	0	1	0	44.2	1.89	0.31	0.679	0	0	2	0	2	1516.74	5761.83		32018.3	1206	1219	Empty	true
My Experiment	Uncategorized Sample	Column.Temp.Const.	102-2023-7-actiniaria	Filamin-A-like OS=Actinia tenebrosa OX=6105 GN=LOC116305872 PE=3 SV=1	A0A6P8IWE9		uniprotkb_Actiniaria_2023_11_27.fasta	314417	100.0 %	8	8	29	0.00471	0.0407	FADEHVTGSPFK	K	A	99.7 %	0.416	3.49	0	1	0	31.6	1.85	0.297	0.667	0	0	2	0	2	1334.64	3946.2		764098	2408	2419	Empty	true
My Experiment	Uncategorized Sample	Column.Temp.Const.	102-2023-7-actiniaria	Filamin-A-like OS=Actinia tenebrosa OX=6105 GN=LOC116305872 PE=3 SV=1	A0A6P8IWE9		uniprotkb_Actiniaria_2023_11_27.fasta	314417	100.0 %	8	8	29	0.00471	0.0407	GAGIDSLGFAVEGPAQAEIKCH	K	D	94.5 %						26.2	2.64	0.405	0.159	0	1	0	0	1	2227.08	8264.03		2629.74	587	608	Empty	true
My Experiment	Uncategorized Sample	Column.Temp.Const.	102-2023-7-actiniaria	Filamin-A-like OS=Actinia tenebrosa OX=6105 GN=LOC116305872 PE=3 SV=1	A0A6P8IWE9		uniprotkb_Actiniaria_2023_11_27.fasta	314417	100.0 %	8	8	29	0.00471	0.0407	GSLMVGVEGPAIPAK	R	E	99.7 %	0.44	4.09	0	1	0	58.7	6.85	0.574	0.6	0	4	0	0	2	1425.78	6711.12		104153	2865	2879	Empty	true
My Experiment	Uncategorized Sample	Column.Temp.Const.	102-2023-7-actiniaria	Filamin-A-like OS=Actinia tenebrosa OX=6105 GN=LOC116305872 PE=3 SV=1	A0A6P8IWE9		uniprotkb_Actiniaria_2023_11_27.fasta	314417	100.0 %	8	8	29	0.00471	0.0407	HIPGSPFHVTV	K	-	99.6 %	0.272	1.58	0	1	0	25	1.96	0.312	0.318	0	4	0	0	2	1190.63	6172.82		390587	2913	2923	Empty	true
My Experiment	Uncategorized Sample	Column.Temp.Const.	102-2023-7-actiniaria	Filamin-A-like OS=Actinia tenebrosa OX=6105 GN=LOC116305872 PE=3 SV=1	A0A6P8IWE9		uniprotkb_Actiniaria_2023_11_27.fasta	314417	100.0 %	8	8	29	0.00471	0.0407	VHGPGVDTDNPLYSK	K	A	99.7 %	0.433	4.46	0	1	0	58.6	7.51	0.473	0.767	0	0	2	0	2	1598.78	3941.14		309691	1231	1245	Empty	true
My Experiment	Uncategorized Sample	Column.Temp.Const.	102-2023-7-actiniaria	Filamin-A-like OS=Actinia tenebrosa OX=6105 GN=LOC116305872 PE=3 SV=1	A0A6P8IWE9		uniprotkb_Actiniaria_2023_11_27.fasta	314417	100.0 %	8	8	29	0.00471	0.0407	YEGQPIPGSPFK	K	F	99.7 %	0.427	2.6	0	1	0	44.1	3.36	0.483	0.583	0	3	0	0	2	1319.66	4549.55		66806.2	1597	1608	Empty	true
My Experiment	Uncategorized Sample	Column.Temp.Const.	102-2023-7-actiniaria	Protein LONG AFTER FAR-RED 3-like OS=Actinia tenebrosa OX=6105 GN=LOC116297822 PE=4 SV=1	A0A6P8I2F3		uniprotkb_Actiniaria_2023_11_27.fasta	64092.9	99.9 %	1	1	2	0.000325	0.0193	ALEEQWDEYAR	K	C	99.7 %	0.229	3.51	0	1	0	60.9	9.11	0.397	0.864	0	2	0	0	2	1409.63	5499.87		21290	215	225	Empty	true
My Experiment	Uncategorized Sample	Column.Temp.Const.	102-2023-7-actiniaria	Gelsolin-like protein 1 OS=Actinia tenebrosa OX=6105 GN=LOC116300251 PE=4 SV=1	A0A6P8IEX9		uniprotkb_Actiniaria_2023_11_27.fasta	42552	100.0 %	2	2	2	0.000325	0.0786	DSNLALFGSDLEK	K	N	99.1 %	0.115	2.15	0	1	0	28.4	2.08	0.113	0.385	0	1	0	0	2	1408.7	7959.97		1667.02	14	26	Empty	true
My Experiment	Uncategorized Sample	Column.Temp.Const.	102-2023-7-actiniaria	Gelsolin-like protein 1 OS=Actinia tenebrosa OX=6105 GN=LOC116300251 PE=4 SV=1	A0A6P8IEX9		uniprotkb_Actiniaria_2023_11_27.fasta	42552	100.0 %	2	2	2	0.000325	0.0786	TVELDTLLDDKPIQHR	K	E	97.0 %	0.0267	1.45	0	1	0	22.8	0.357	0.105	0.375	0	0	0	1	2	1893.01	7490.7		4377.65	114	129	Empty	true
My Experiment	Uncategorized Sample	Column.Temp.Const.	102-2023-7-actiniaria	Uncharacterized protein LOC116297541 OS=Actinia tenebrosa OX=6105 GN=LOC116297541 PE=4 SV=1	A0A6P8I287		uniprotkb_Actiniaria_2023_11_27.fasta	32355.8	100.0 %	1	1	3	0.000487	0.0557	CMGIPCSTNTPCGPYR	K	L	99.7 %	0.533	3.49	0	1	0	56.5	9.26	0.0956	0.531	0	3	0	0	2	1871.75	4498		70081.8	68	83	Empty	true
My Experiment	Uncategorized Sample	Column.Temp.Const.	102-2023-7-actiniaria	Heat shock protein 70 OS=Nematostella vectensis OX=45351 GN=NEMVEDRAFT_v1g195315 PE=3 SV=1	A7T144		uniprotkb_Actiniaria_2023_11_27.fasta	71404.1	93.1 %	0	0	0	0	0.0184	ELEGVCNPIITK	K	L	99.7 %	0.375	3.84	0	1	0	52.6	4.64	0.572	0.708	0	4	0	0	2	1372.71	4546.66		62588.9	599	610	Empty	false	A0A6P8HFH9
My Experiment	Uncategorized Sample	Column.Temp.Const.	102-2023-7-actiniaria	Nucleoside diphosphate kinase OS=Actinia tenebrosa OX=6105 GN=LOC116296968 PE=3 SV=1	A0A6P8I8H1		uniprotkb_Actiniaria_2023_11_27.fasta	17029.7	99.4 %	1	1	4	0.000649	0.0861	HLSSKPFYAGLCK	K	F	99.7 %	0.514	2.7	0	1	0	37.6	2.72	0.338	0.615	0	0	4	0	2	1507.77	3988.54		2519410	55	67	Empty	true
My Experiment	Uncategorized Sample	Column.Temp.Const.	102-2023-7-actiniaria	Major antigen-like OS=Actinia tenebrosa OX=6105 GN=LOC116302485 PE=4 SV=1	A0A6P8ILG1		uniprotkb_Actiniaria_2023_11_27.fasta	327680	100.0 %	8	10	13	0.00211	0.0381	ERNEELEDELTVLQHR	R	M	99.7 %	0.336	1.66	0	1	0	30.4	3.8	0.398	0.344	0	0	1	0	2	2009.99	7297.57		3722.28	2623	2638	Empty	true
My Experiment	Uncategorized Sample	Column.Temp.Const.	102-2023-7-actiniaria	Major antigen-like OS=Actinia tenebrosa OX=6105 GN=LOC116302485 PE=4 SV=1	A0A6P8ILG1		uniprotkb_Actiniaria_2023_11_27.fasta	327680	100.0 %	8	10	13	0.00211	0.0381	EVFGDMEAAYR	K	R	99.7 %	0.568	1.95	0	1	0	46.7	5.2	0.55	0.545	0	2	0	0	2	1287.57	5521.42		7771.61	60	70	Empty	true
My Experiment	Uncategorized Sample	Column.Temp.Const.	102-2023-7-actiniaria	Major antigen-like OS=Actinia tenebrosa OX=6105 GN=LOC116302485 PE=4 SV=1	A0A6P8ILG1		uniprotkb_Actiniaria_2023_11_27.fasta	327680	100.0 %	8	10	13	0.00211	0.0381	INALEDELQNEAK	K	T	99.7 %	0.343	3.77	0	1	0	53.5	5.8	0.589	0.654	0	2	0	0	2	1486.74	5645.17		10862.8	2234	2246	Empty	true
My Experiment	Uncategorized Sample	Column.Temp.Const.	102-2023-7-actiniaria	Major antigen-like OS=Actinia tenebrosa OX=6105 GN=LOC116302485 PE=4 SV=1	A0A6P8ILG1		uniprotkb_Actiniaria_2023_11_27.fasta	327680	100.0 %	8	10	13	0.00211	0.0381	LASDATSWQNK	R	F	99.7 %	0.447	1.77	0	1	0	35.7	2.7	0.412	0.545	0	1	0	0	2	1220.59	3608.32		33979.1	2422	2432	Empty	true
My Experiment	Uncategorized Sample	Column.Temp.Const.	102-2023-7-actiniaria	Major antigen-like OS=Actinia tenebrosa OX=6105 GN=LOC116302485 PE=4 SV=1	A0A6P8ILG1		uniprotkb_Actiniaria_2023_11_27.fasta	327680	100.0 %	8	10	13	0.00211	0.0381	LRDLQQNFDAQVAEHAER	K	K	99.4 %	0.308	2.68	0	1	0	33.9	1.26	0.265	0.389	0	0	1	2	2	2140.05	5690.96		52984.5	2276	2293	Empty	true
My Experiment	Uncategorized Sample	Column.Temp.Const.	102-2023-7-actiniaria	Major antigen-like OS=Actinia tenebrosa OX=6105 GN=LOC116302485 PE=4 SV=1	A0A6P8ILG1		uniprotkb_Actiniaria_2023_11_27.fasta	327680	100.0 %	8	10	13	0.00211	0.0381	SDALKDDIITLQK	K	K	99.7 %	0.346	3.32	0	1	0	57.1	6.89	0.504	0.885	0	0	1	0	2	1459.8	5766.29		15211.1	2597	2609	Empty	true
My Experiment	Uncategorized Sample	Column.Temp.Const.	102-2023-7-actiniaria	Major antigen-like OS=Actinia tenebrosa OX=6105 GN=LOC116302485 PE=4 SV=1	A0A6P8ILG1		uniprotkb_Actiniaria_2023_11_27.fasta	327680	100.0 %	8	10	13	0.00211	0.0381	SQERENELQAELLNAYK	R	M	99.7 %	0.346	2.62	0	1	0	37.1	2.46	0.385	0.382	0	0	1	0	2	2035.01	8218.18		4463.21	2551	2567	Empty	true
My Experiment	Uncategorized Sample	Column.Temp.Const.	102-2023-7-actiniaria	Major antigen-like OS=Actinia tenebrosa OX=6105 GN=LOC116302485 PE=4 SV=1	A0A6P8ILG1		uniprotkb_Actiniaria_2023_11_27.fasta	327680	100.0 %	8	10	13	0.00211	0.0381	YYEIETLYK	R	A	99.7 %	0.342	2.91	0	1	0	45.4	6.43	0.632	0.833	0	2	0	0	2	1221.6	6449.55		135240	1230	1238	Empty	true
My Experiment	Uncategorized Sample	Column.Temp.Const.	102-2023-7-actiniaria	Fructose-bisphosphate aldolase OS=Exaiptasia diaphana OX=2652724 PE=3 SV=1	A0A913WT73		uniprotkb_Actiniaria_2023_11_27.fasta	38716.2	100.0 %	2	3	7	0.00114	0.192	GILAADESTGTMGK	K	R	99.7 %	0.561	1.97	0	1	0	64.5	11.7	0.724	0.714	0	5	0	0	2	1350.66	3927.3		1197100	26	39	Empty	true
My Experiment	Uncategorized Sample	Column.Temp.Const.	102-2023-7-actiniaria	Fructose-bisphosphate aldolase OS=Exaiptasia diaphana OX=2652724 PE=3 SV=1	A0A913WT73		uniprotkb_Actiniaria_2023_11_27.fasta	38716.2	100.0 %	2	3	7	0.00114	0.192	IAEAIVAPGK	R	G	99.7 %	0.44	3.1	0	1	0	42.7	4.18	0.508	0.7	0	9	0	0	2	968.578	3704.04		1299590	16	25	Empty	false	A0A6P8H7K2
My Experiment	Uncategorized Sample	Column.Temp.Const.	102-2023-7-actiniaria	Fructose-bisphosphate aldolase OS=Exaiptasia diaphana OX=2652724 PE=3 SV=1	A0A913WT73		uniprotkb_Actiniaria_2023_11_27.fasta	38716.2	100.0 %	2	3	7	0.00114	0.192	LTFSFGR	A	A	98.8 %	0.358	1.95	0	1	0	32.2	2.62	0.295	0.786	0	7	0	0	1	827.441	5763.76		300052	295	301	Empty	false	A0A6P8H7K2
My Experiment	Uncategorized Sample	Column.Temp.Const.	102-2023-7-actiniaria	Fructose-bisphosphate aldolase OS=Exaiptasia diaphana OX=2652724 PE=3 SV=1	A0A913WT73		uniprotkb_Actiniaria_2023_11_27.fasta	38716.2	100.0 %	2	3	7	0.00114	0.192	MDAPLTPELK	-	A	99.7 %						50.5	7.51	0.614	0.8	0	6	0	0	2	1156.59	6960.1		227070	1	10	Empty	false	A0A6P8H7K2
My Experiment	Uncategorized Sample	Column.Temp.Const.	102-2023-7-actiniaria	Fructose-bisphosphate aldolase OS=Exaiptasia diaphana OX=2652724 PE=3 SV=1	A0A913WT73		uniprotkb_Actiniaria_2023_11_27.fasta	38716.2	100.0 %	2	3	7	0.00114	0.192	YATICQQNGLVPIVEPEVLCDGEHTLER	R	A	99.7 %	0.543	5.81	0	1	0	55.1	5.24	0.555	0.375	0	0	2	0	2	3240.57	9102.83		69678.8	171	198	Empty	true
My Experiment	Uncategorized Sample	Column.Temp.Const.	102-2023-7-actiniaria	Uncharacterized protein LOC116298266 OS=Actinia tenebrosa OX=6105 GN=LOC116298266 PE=4 SV=1	A0A6P8I4W3		uniprotkb_Actiniaria_2023_11_27.fasta	63128.7	100.0 %	2	2	8	0.0013	0.0394	EFSDDQVIVYK	K	D	99.7 %	0.432	2.92	0	1	0	46.8	4.52	0.459	0.682	0	7	0	0	2	1342.65	4413.16		163289	293	303	Empty	true
My Experiment	Uncategorized Sample	Column.Temp.Const.	102-2023-7-actiniaria	Uncharacterized protein LOC116298266 OS=Actinia tenebrosa OX=6105 GN=LOC116298266 PE=4 SV=1	A0A6P8I4W3		uniprotkb_Actiniaria_2023_11_27.fasta	63128.7	100.0 %	2	2	8	0.0013	0.0394	TTVEHAGYFTK	G	K	94.6 %						26.1	1.59	0.31	0.364	0	1	0	0	1	1253.62	3562.85		1662.14	388	398	Empty	true
My Experiment	Uncategorized Sample	Column.Temp.Const.	102-2023-7-actiniaria	Triosephosphate isomerase OS=Actinia tenebrosa OX=6105 GN=LOC116304410 PE=3 SV=1	A0A6P8IS64		uniprotkb_Actiniaria_2023_11_27.fasta	27024.6	100.0 %	2	2	3	0.000487	0.113	NIFGENDELIGEK	R	V	99.7 %	0.336	3.07	0	1	0	50.4	5.47	0.466	0.615	0	2	0	0	2	1477.72	6367.46		23890.4	99	111	Empty	true
My Experiment	Uncategorized Sample	Column.Temp.Const.	102-2023-7-actiniaria	Triosephosphate isomerase OS=Actinia tenebrosa OX=6105 GN=LOC116304410 PE=3 SV=1	A0A6P8IS64		uniprotkb_Actiniaria_2023_11_27.fasta	27024.6	100.0 %	2	2	3	0.000487	0.113	TATPQQAQEVHQQLR	K	D	99.7 %	0.269	2.07	0	1	0	40.6	1.96	0.333	0.5	0	0	1	0	2	1734.89	3614.85		131312	174	188	Empty	true
My Experiment	Uncategorized Sample	Column.Temp.Const.	102-2023-7-actiniaria	Actin OS=Nematostella vectensis OX=45351 GN=NEMVEDRAFT_v1g169611 PE=3 SV=1	A7SEB1		uniprotkb_Actiniaria_2023_11_27.fasta	41643.6	99.4 %	1	1	1	0.000162	0.461	AVFPSIVGR	R	P	99.7 %						37.7	3.18	0.467	0.667	0	10	0	0	1	945.552	5649.9		796076	29	37	Empty	false	A0A913Y8A7,A7SEA7,A0A913XAC8,A0A6P8IXP3,A7S0V7
My Experiment	Uncategorized Sample	Column.Temp.Const.	102-2023-7-actiniaria	Actin OS=Nematostella vectensis OX=45351 GN=NEMVEDRAFT_v1g169611 PE=3 SV=1	A7SEB1		uniprotkb_Actiniaria_2023_11_27.fasta	41643.6	99.4 %	1	1	1	0.000162	0.461	AVFPSIVGRPR	R	H	99.7 %	0.181	1.92	0	1	0	41	3.35	0.434	0.545	0	6	0	0	2	1198.71	4465.04		212635	29	39	Empty	false	A0A913Y8A7,A7SEA7,A0A913XAC8,A0A6P8IXP3,A7S0V7
My Experiment	Uncategorized Sample	Column.Temp.Const.	102-2023-7-actiniaria	Actin OS=Nematostella vectensis OX=45351 GN=NEMVEDRAFT_v1g169611 PE=3 SV=1	A7SEB1		uniprotkb_Actiniaria_2023_11_27.fasta	41643.6	99.4 %	1	1	1	0.000162	0.461	DLTDYLMK	R	I	99.7 %	0.126	2.66	0	1	0	42.4	2.92	0.392	0.875	0	6	0	0	2	998.486	6814.78		568988	184	191	Empty	false	A0A913Y8A7,A7SEA7,A0A913XAC8,A0A6P8IXP3,A7S0V7
My Experiment	Uncategorized Sample	Column.Temp.Const.	102-2023-7-actiniaria	Actin OS=Nematostella vectensis OX=45351 GN=NEMVEDRAFT_v1g169611 PE=3 SV=1	A7SEB1		uniprotkb_Actiniaria_2023_11_27.fasta	41643.6	99.4 %	1	1	1	0.000162	0.461	EDDVAALVVDNGSGMCK	M	A	99.7 %						77.9	13.9	0	0.676	0	1	0	0	1	1837.79	8692.85		42942.2	2	18	Empty	true
My Experiment	Uncategorized Sample	Column.Temp.Const.	102-2023-7-actiniaria	Actin OS=Nematostella vectensis OX=45351 GN=NEMVEDRAFT_v1g169611 PE=3 SV=1	A7SEB1		uniprotkb_Actiniaria_2023_11_27.fasta	41643.6	99.4 %	1	1	1	0.000162	0.461	EISALAPPTMK	K	I	99.7 %	0.298	2.41	0	1	0	47.5	2.32	0.4	0.682	0	4	0	0	2	1157.62	4298.65		170833	316	326	Empty	false	A0A6P8IXP3
My Experiment	Uncategorized Sample	Column.Temp.Const.	102-2023-7-actiniaria	Actin OS=Nematostella vectensis OX=45351 GN=NEMVEDRAFT_v1g169611 PE=3 SV=1	A7SEB1		uniprotkb_Actiniaria_2023_11_27.fasta	41643.6	99.4 %	1	1	1	0.000162	0.461	ELPDGQVITIGNER	Y	F	99.7 %						55.3	8.29	0.629	0.607	0	4	0	0	1	1540.8	6112.76		556505	241	254	Empty	false	A0A913Y8A7,A7SEA7,A0A913XAC8,A0A6P8IXP3,A7S0V7
My Experiment	Uncategorized Sample	Column.Temp.Const.	102-2023-7-actiniaria	Actin OS=Nematostella vectensis OX=45351 GN=NEMVEDRAFT_v1g169611 PE=3 SV=1	A7SEB1		uniprotkb_Actiniaria_2023_11_27.fasta	41643.6	99.4 %	1	1	1	0.000162	0.461	FPSIVGRPR	V	H	99.7 %						47.6	5.38	0.557	0.833	0	8	0	0	1	1028.6	4468.04		1235650	31	39	Empty	false	A0A913Y8A7,A7SEA7,A0A913XAC8,A0A6P8IXP3,A7S0V7
My Experiment	Uncategorized Sample	Column.Temp.Const.	102-2023-7-actiniaria	Actin OS=Nematostella vectensis OX=45351 GN=NEMVEDRAFT_v1g169611 PE=3 SV=1	A7SEB1		uniprotkb_Actiniaria_2023_11_27.fasta	41643.6	99.4 %	1	1	1	0.000162	0.461	GIVTNWDDMEK	H	I	99.7 %						57.5	6.47	0.621	0.818	0	4	0	0	1	1307.59	5912.49		63354.5	74	84	Empty	false	A0A913Y8A7,A7SEA7,A0A913XAC8,A0A6P8IXP3,A7S0V7
My Experiment	Uncategorized Sample	Column.Temp.Const.	102-2023-7-actiniaria	Actin OS=Nematostella vectensis OX=45351 GN=NEMVEDRAFT_v1g169611 PE=3 SV=1	A7SEB1		uniprotkb_Actiniaria_2023_11_27.fasta	41643.6	99.4 %	1	1	1	0.000162	0.461	GMESAGIHETTYNSIMK	L	C	99.4 %						41.7	2.89	0.398	0.529	0	0	2	0	1	1868.85	4233.27		173818	268	284	Empty	false	A0A913Y8A7,A0A6P8IXP3,A7S0V7
My Experiment	Uncategorized Sample	Column.Temp.Const.	102-2023-7-actiniaria	Actin OS=Nematostella vectensis OX=45351 GN=NEMVEDRAFT_v1g169611 PE=3 SV=1	A7SEB1		uniprotkb_Actiniaria_2023_11_27.fasta	41643.6	99.4 %	1	1	1	0.000162	0.461	GYSFTTTAER	R	E	99.7 %	0.541	2.71	0	1	0	47.1	4.64	0.512	0.8	0	5	0	0	2	1132.53	3762.35		1004100	197	206	Empty	false	A0A913Y8A7,A7SEA7,A0A913XAC8,A0A6P8IXP3,A7S0V7
My Experiment	Uncategorized Sample	Column.Temp.Const.	102-2023-7-actiniaria	Actin OS=Nematostella vectensis OX=45351 GN=NEMVEDRAFT_v1g169611 PE=3 SV=1	A7SEB1		uniprotkb_Actiniaria_2023_11_27.fasta	41643.6	99.4 %	1	1	1	0.000162	0.461	IWHHTFYNELR	K	V	99.7 %	0.285	3.46	0	1	0	43.6	2.89	0.415	0.864	0	0	6	0	2	1515.75	10452.1		1477450	85	95	Empty	false	A0A913Y8A7,A7SEA7,A0A913XAC8,A0A6P8IXP3,A7S0V7
My Experiment	Uncategorized Sample	Column.Temp.Const.	102-2023-7-actiniaria	Actin OS=Nematostella vectensis OX=45351 GN=NEMVEDRAFT_v1g169611 PE=3 SV=1	A7SEB1		uniprotkb_Actiniaria_2023_11_27.fasta	41643.6	99.4 %	1	1	1	0.000162	0.461	LLTEAPLNPK	V	A	99.7 %						46.6	3.09	0.431	0.75	0	4	0	0	1	1095.64	3988.18		2038500	104	113	Empty	false	A0A913Y8A7,A7SEA7,A0A913XAC8,A0A6P8IXP3,A7S0V7
My Experiment	Uncategorized Sample	Column.Temp.Const.	102-2023-7-actiniaria	Actin OS=Nematostella vectensis OX=45351 GN=NEMVEDRAFT_v1g169611 PE=3 SV=1	A7SEB1		uniprotkb_Actiniaria_2023_11_27.fasta	41643.6	99.4 %	1	1	1	0.000162	0.461	PSIVGRPR	F	H	98.6 %						46.6	4.64	0.24	0.938	0	6	0	0	1	881.532	4444.68		602063	32	39	Empty	false	A0A913Y8A7,A7SEA7,A0A913XAC8,A0A6P8IXP3,A7S0V7
My Experiment	Uncategorized Sample	Column.Temp.Const.	102-2023-7-actiniaria	Actin OS=Nematostella vectensis OX=45351 GN=NEMVEDRAFT_v1g169611 PE=3 SV=1	A7SEB1		uniprotkb_Actiniaria_2023_11_27.fasta	41643.6	99.4 %	1	1	1	0.000162	0.461	QEYDESGPSIVHR	K	K	99.7 %	0.446	2.88	0	1	0	64.1	8.52	0.64	0.731	0	4	2	0	2	1499.68	3920.8		1171670	360	372	Empty	true	A0A913XAC8,A7S0V7
My Experiment	Uncategorized Sample	Column.Temp.Const.	102-2023-7-actiniaria	Actin OS=Nematostella vectensis OX=45351 GN=NEMVEDRAFT_v1g169611 PE=3 SV=1	A7SEB1		uniprotkb_Actiniaria_2023_11_27.fasta	41643.6	99.4 %	1	1	1	0.000162	0.461	SYELPDGQVITIGNER	K	F	99.7 %	0.513	4.37	0	1	0	76.3	13.2	0.709	0.688	0	7	0	0	2	1790.89	8604.41		133402	239	254	Empty	false	A0A913Y8A7,A7SEA7,A0A913XAC8,A0A6P8IXP3,A7S0V7
My Experiment	Uncategorized Sample	Column.Temp.Const.	102-2023-7-actiniaria	Actin OS=Nematostella vectensis OX=45351 GN=NEMVEDRAFT_v1g169611 PE=3 SV=1	A7SEB1		uniprotkb_Actiniaria_2023_11_27.fasta	41643.6	99.4 %	1	1	1	0.000162	0.461	TEAPLNPK	L	A	98.2 %						34.3	2.34	0.222	0.688	0	4	0	0	1	869.473	2565.46		34544.5	106	113	Empty	false	A0A913Y8A7,A7SEA7,A0A913XAC8,A0A6P8IXP3,A7S0V7
My Experiment	Uncategorized Sample	Column.Temp.Const.	102-2023-7-actiniaria	Actin OS=Nematostella vectensis OX=45351 GN=NEMVEDRAFT_v1g169611 PE=3 SV=1	A7SEB1		uniprotkb_Actiniaria_2023_11_27.fasta	41643.6	99.4 %	1	1	1	0.000162	0.461	TTGIVMDSGDGVTHTVPIYEGYALPHAILR	R	L	99.7 %	0.357	3.99	0	1	0	48.2	2.42	0.212	0.45	0	0	0	1	2	3199.61	9051.99		105443	148	177	Empty	false	A0A913XAC8,A0A6P8IXP3
My Experiment	Uncategorized Sample	Column.Temp.Const.	102-2023-7-actiniaria	Actin OS=Nematostella vectensis OX=45351 GN=NEMVEDRAFT_v1g169611 PE=3 SV=1	A7SEB1		uniprotkb_Actiniaria_2023_11_27.fasta	41643.6	99.4 %	1	1	1	0.000162	0.461	VAPEEHPVLLTEAPLNPK	R	A	99.7 %	0.498	4.32	0	1	0	58	9.46	0.662	0.5	0	2	4	0	2	1954.06	6778.46		448202	96	113	Empty	false	A0A913Y8A7,A7SEA7,A0A913XAC8,A0A6P8IXP3,A7S0V7
My Experiment	Uncategorized Sample	Column.Temp.Const.	102-2023-7-actiniaria	Endoplasmic reticulum chaperone BiP-like OS=Actinia tenebrosa OX=6105 GN=LOC116298213 PE=3 SV=1	A0A6P8IAZ2		uniprotkb_Actiniaria_2023_11_27.fasta	73733.5	100.0 %	1	1	4	0.000649	0.0164	NELESYAYSLK	K	N	99.7 %	0.278	3.82	0	1	0	50.2	3.28	0.416	0.727	0	4	0	0	2	1316.64	6500.59		126993	570	580	Empty	true
My Experiment	Uncategorized Sample	Column.Temp.Const.	102-2023-7-actiniaria	Actin OS=Nematostella vectensis OX=45351 GN=NEMVEDRAFT_v1g210933 PE=3 SV=1	A7SEA7		uniprotkb_Actiniaria_2023_11_27.fasta	41805.9	99.9 %	1	1	1	0.000162	0.322	AVFPSIVGR	R	P	99.7 %						37.7	3.18	0.467	0.667	0	10	0	0	1	945.552	5649.9		796076	30	38	Empty	false	A0A913Y8A7,A0A913XAC8,A0A6P8IXP3,A7S0V7,A7SEB1
My Experiment	Uncategorized Sample	Column.Temp.Const.	102-2023-7-actiniaria	Actin OS=Nematostella vectensis OX=45351 GN=NEMVEDRAFT_v1g210933 PE=3 SV=1	A7SEA7		uniprotkb_Actiniaria_2023_11_27.fasta	41805.9	99.9 %	1	1	1	0.000162	0.322	AVFPSIVGRPR	R	H	99.7 %	0.181	1.92	0	1	0	41	3.35	0.434	0.545	0	6	0	0	2	1198.71	4465.04		212635	30	40	Empty	false	A0A913Y8A7,A0A913XAC8,A0A6P8IXP3,A7S0V7,A7SEB1
My Experiment	Uncategorized Sample	Column.Temp.Const.	102-2023-7-actiniaria	Actin OS=Nematostella vectensis OX=45351 GN=NEMVEDRAFT_v1g210933 PE=3 SV=1	A7SEA7		uniprotkb_Actiniaria_2023_11_27.fasta	41805.9	99.9 %	1	1	1	0.000162	0.322	DLTDYLMK	R	I	99.7 %	0.126	2.66	0	1	0	42.4	2.92	0.392	0.875	0	6	0	0	2	998.486	6814.78		568988	185	192	Empty	false	A0A913Y8A7,A0A913XAC8,A0A6P8IXP3,A7S0V7,A7SEB1
My Experiment	Uncategorized Sample	Column.Temp.Const.	102-2023-7-actiniaria	Actin OS=Nematostella vectensis OX=45351 GN=NEMVEDRAFT_v1g210933 PE=3 SV=1	A7SEA7		uniprotkb_Actiniaria_2023_11_27.fasta	41805.9	99.9 %	1	1	1	0.000162	0.322	ELPDGQVITIGNER	Y	F	99.7 %						55.3	8.29	0.629	0.607	0	4	0	0	1	1540.8	6112.76		556505	242	255	Empty	false	A0A913Y8A7,A0A913XAC8,A0A6P8IXP3,A7S0V7,A7SEB1
My Experiment	Uncategorized Sample	Column.Temp.Const.	102-2023-7-actiniaria	Actin OS=Nematostella vectensis OX=45351 GN=NEMVEDRAFT_v1g210933 PE=3 SV=1	A7SEA7		uniprotkb_Actiniaria_2023_11_27.fasta	41805.9	99.9 %	1	1	1	0.000162	0.322	FPSIVGRPR	V	H	99.7 %						47.6	5.38	0.557	0.833	0	8	0	0	1	1028.6	4468.04		1235650	32	40	Empty	false	A0A913Y8A7,A0A913XAC8,A0A6P8IXP3,A7S0V7,A7SEB1
My Experiment	Uncategorized Sample	Column.Temp.Const.	102-2023-7-actiniaria	Actin OS=Nematostella vectensis OX=45351 GN=NEMVEDRAFT_v1g210933 PE=3 SV=1	A7SEA7		uniprotkb_Actiniaria_2023_11_27.fasta	41805.9	99.9 %	1	1	1	0.000162	0.322	GIVTNWDDMEK	H	I	99.7 %						57.5	6.47	0.621	0.818	0	4	0	0	1	1307.59	5912.49		63354.5	75	85	Empty	false	A0A913Y8A7,A0A913XAC8,A0A6P8IXP3,A7S0V7,A7SEB1
My Experiment	Uncategorized Sample	Column.Temp.Const.	102-2023-7-actiniaria	Actin OS=Nematostella vectensis OX=45351 GN=NEMVEDRAFT_v1g210933 PE=3 SV=1	A7SEA7		uniprotkb_Actiniaria_2023_11_27.fasta	41805.9	99.9 %	1	1	1	0.000162	0.322	GYSFTTTAER	R	E	99.7 %	0.541	2.71	0	1	0	47.1	4.64	0.512	0.8	0	5	0	0	2	1132.53	3762.35		1004100	198	207	Empty	false	A0A913Y8A7,A0A913XAC8,A0A6P8IXP3,A7S0V7,A7SEB1
My Experiment	Uncategorized Sample	Column.Temp.Const.	102-2023-7-actiniaria	Actin OS=Nematostella vectensis OX=45351 GN=NEMVEDRAFT_v1g210933 PE=3 SV=1	A7SEA7		uniprotkb_Actiniaria_2023_11_27.fasta	41805.9	99.9 %	1	1	1	0.000162	0.322	IWHHTFYNELR	K	V	99.7 %	0.285	3.46	0	1	0	43.6	2.89	0.415	0.864	0	0	6	0	2	1515.75	10452.1		1477450	86	96	Empty	false	A0A913Y8A7,A0A913XAC8,A0A6P8IXP3,A7S0V7,A7SEB1
My Experiment	Uncategorized Sample	Column.Temp.Const.	102-2023-7-actiniaria	Actin OS=Nematostella vectensis OX=45351 GN=NEMVEDRAFT_v1g210933 PE=3 SV=1	A7SEA7		uniprotkb_Actiniaria_2023_11_27.fasta	41805.9	99.9 %	1	1	1	0.000162	0.322	LCYVALDFEQEMQTAASSSSIEK	K	S	99.7 %	0.457	3.46	0	1	0	45.7	4.7	0.503	0.435	0	0	1	0	2	2623.19	9277.52		6883.56	217	239	Empty	true
My Experiment	Uncategorized Sample	Column.Temp.Const.	102-2023-7-actiniaria	Actin OS=Nematostella vectensis OX=45351 GN=NEMVEDRAFT_v1g210933 PE=3 SV=1	A7SEA7		uniprotkb_Actiniaria_2023_11_27.fasta	41805.9	99.9 %	1	1	1	0.000162	0.322	LLTEAPLNPK	V	A	99.7 %						46.6	3.09	0.431	0.75	0	4	0	0	1	1095.64	3988.18		2038500	105	114	Empty	false	A0A913Y8A7,A0A913XAC8,A0A6P8IXP3,A7S0V7,A7SEB1
My Experiment	Uncategorized Sample	Column.Temp.Const.	102-2023-7-actiniaria	Actin OS=Nematostella vectensis OX=45351 GN=NEMVEDRAFT_v1g210933 PE=3 SV=1	A7SEA7		uniprotkb_Actiniaria_2023_11_27.fasta	41805.9	99.9 %	1	1	1	0.000162	0.322	PSIVGRPR	F	H	98.6 %						46.6	4.64	0.24	0.938	0	6	0	0	1	881.532	4444.68		602063	33	40	Empty	false	A0A913Y8A7,A0A913XAC8,A0A6P8IXP3,A7S0V7,A7SEB1
My Experiment	Uncategorized Sample	Column.Temp.Const.	102-2023-7-actiniaria	Actin OS=Nematostella vectensis OX=45351 GN=NEMVEDRAFT_v1g210933 PE=3 SV=1	A7SEA7		uniprotkb_Actiniaria_2023_11_27.fasta	41805.9	99.9 %	1	1	1	0.000162	0.322	QEYDESGPAIVHR	K	K	99.7 %	0.35	2.33	0	1	0	57.8	6.96	0.64	0.692	0	3	2	0	2	1483.68	3922.57		481397	361	373	Empty	false	A0A913Y8A7,A0A6P8IXP3
My Experiment	Uncategorized Sample	Column.Temp.Const.	102-2023-7-actiniaria	Actin OS=Nematostella vectensis OX=45351 GN=NEMVEDRAFT_v1g210933 PE=3 SV=1	A7SEA7		uniprotkb_Actiniaria_2023_11_27.fasta	41805.9	99.9 %	1	1	1	0.000162	0.322	SYELPDGQVITIGNER	K	F	99.7 %	0.513	4.37	0	1	0	76.3	13.2	0.709	0.688	0	7	0	0	2	1790.89	8604.41		133402	240	255	Empty	false	A0A913Y8A7,A0A913XAC8,A0A6P8IXP3,A7S0V7,A7SEB1
My Experiment	Uncategorized Sample	Column.Temp.Const.	102-2023-7-actiniaria	Actin OS=Nematostella vectensis OX=45351 GN=NEMVEDRAFT_v1g210933 PE=3 SV=1	A7SEA7		uniprotkb_Actiniaria_2023_11_27.fasta	41805.9	99.9 %	1	1	1	0.000162	0.322	TEAPLNPK	L	A	98.2 %						34.3	2.34	0.222	0.688	0	4	0	0	1	869.473	2565.46		34544.5	107	114	Empty	false	A0A913Y8A7,A0A913XAC8,A0A6P8IXP3,A7S0V7,A7SEB1
My Experiment	Uncategorized Sample	Column.Temp.Const.	102-2023-7-actiniaria	Actin OS=Nematostella vectensis OX=45351 GN=NEMVEDRAFT_v1g210933 PE=3 SV=1	A7SEA7		uniprotkb_Actiniaria_2023_11_27.fasta	41805.9	99.9 %	1	1	1	0.000162	0.322	VAPEEHPVLLTEAPLNPK	R	A	99.7 %	0.498	4.32	0	1	0	58	9.46	0.662	0.5	0	2	4	0	2	1954.06	6778.46		448202	97	114	Empty	false	A0A913Y8A7,A0A913XAC8,A0A6P8IXP3,A7S0V7,A7SEB1
My Experiment	Uncategorized Sample	Column.Temp.Const.	102-2023-7-actiniaria	Neurexin-4 OS=Exaiptasia diaphana OX=2652724 PE=3 SV=1	A0A913WRN9		uniprotkb_Actiniaria_2023_11_27.fasta	131327	100.0 %	1	1	3	0.000487	0.00943	QFIEYLCTNSK	R	L	99.7 %	0.158	3.13	0	1	0	46.5	4.49	0.531	0.682	0	3	0	0	2	1402.67	5987		25650.6	526	536	Empty	true
My Experiment	Uncategorized Sample	Column.Temp.Const.	102-2023-7-actiniaria	Protein disulfide-isomerase (Fragment) OS=Nematostella vectensis OX=45351 GN=NEMVEDRAFT_v1g118540 PE=3 SV=1	A7SHH5		uniprotkb_Actiniaria_2023_11_27.fasta	53434.6	100.0 %	1	1	4	0.000649	0.0208	FQVQGYPTIK	K	F	99.5 %	0.277	2.61	0	1	0	39.4	2.29	0.0178	0.65	0	4	0	0	2	1180.64	4808.17		31256.2	94	103	Empty	true
My Experiment	Uncategorized Sample	Column.Temp.Const.	102-2023-7-actiniaria	Uncharacterized protein LOC116289514 OS=Actinia tenebrosa OX=6105 GN=LOC116289514 PE=4 SV=1	A0A6P8HIC5		uniprotkb_Actiniaria_2023_11_27.fasta	56459.6	100.0 %	2	2	2	0.000325	0.0637	GGNGHKGQDGGNGRPGTR	K	A	96.2 %	0.106	1.66	0	1	0	28.5	1.17	0.0596	0.389	0	0	1	0	2	1724.77	8889.35		15835.7	205	222	Empty	true
My Experiment	Uncategorized Sample	Column.Temp.Const.	102-2023-7-actiniaria	Uncharacterized protein LOC116289514 OS=Actinia tenebrosa OX=6105 GN=LOC116289514 PE=4 SV=1	A0A6P8HIC5		uniprotkb_Actiniaria_2023_11_27.fasta	56459.6	100.0 %	2	2	2	0.000325	0.0637	GVQGNGVGTNGDNGK	P	D	96.3 %						30.2	1.72	0.351	0.367	0	1	0	0	1	1373.64	6034.19		47027.8	166	180	Empty	true
My Experiment	Uncategorized Sample	Column.Temp.Const.	102-2023-7-actiniaria	Calmodulin-like protein 12 OS=Actinia tenebrosa OX=6105 GN=LOC116309061 PE=4 SV=1	A0A6P8J6M5		uniprotkb_Actiniaria_2023_11_27.fasta	50007.9	100.0 %	3	3	5	0.000811	0.0671	FDKDGDGTITTK	L	E	99.7 %						58.5	8.49	0.588	0.75	0	3	0	0	1	1297.63	3957.56		263673	20	31	Empty	true
My Experiment	Uncategorized Sample	Column.Temp.Const.	102-2023-7-actiniaria	Calmodulin-like protein 12 OS=Actinia tenebrosa OX=6105 GN=LOC116309061 PE=4 SV=1	A0A6P8J6M5		uniprotkb_Actiniaria_2023_11_27.fasta	50007.9	100.0 %	3	3	5	0.000811	0.0671	SLFDKDGDGTITTK	F	E	99.7 %						59.3	6.43	0.491	0.643	0	1	0	0	1	1497.74	3943.7		125985	18	31	Empty	true
My Experiment	Uncategorized Sample	Column.Temp.Const.	102-2023-7-actiniaria	Calmodulin-like protein 12 OS=Actinia tenebrosa OX=6105 GN=LOC116309061 PE=4 SV=1	A0A6P8J6M5		uniprotkb_Actiniaria_2023_11_27.fasta	50007.9	100.0 %	3	3	5	0.000811	0.0671	VFDKDGNGFISAAELR	R	H	99.7 %	0.372	3.63	0	1	0	70.7	9.8	0.0919	0.875	0	0	1	0	2	1739.86	7195.88		42529.9	92	107	Empty	true
My Experiment	Uncategorized Sample	Column.Temp.Const.	102-2023-7-actiniaria	Superoxide dismutase [Cu-Zn] OS=Anemonia viridis OX=51769 GN=CuZnSODb PE=2 SV=2	Q8I807		uniprotkb_Actiniaria_2023_11_27.fasta	15616.4	100.0 %	6	6	12	0.00195	0.588	AVCCLIGEVK	K	G	99.7 %	0.339	3.84	0	1	0	45.5	2.11	0.415	0.75	0	2	0	0	2	1148.58	4227.12		223881	5	14	Empty	true
My Experiment	Uncategorized Sample	Column.Temp.Const.	102-2023-7-actiniaria	Superoxide dismutase [Cu-Zn] OS=Anemonia viridis OX=51769 GN=CuZnSODb PE=2 SV=2	Q8I807		uniprotkb_Actiniaria_2023_11_27.fasta	15616.4	100.0 %	6	6	12	0.00195	0.588	HGFHIHQYGDNTNGCTSAGSHFNPFGK	K	T	99.7 %	0.655	7.1	0	1	0	69.5	9	0.00144	0.611	0	0	0	1	2	2988.29	6277.84		32287.2	42	68	Empty	true
My Experiment	Uncategorized Sample	Column.Temp.Const.	102-2023-7-actiniaria	Superoxide dismutase [Cu-Zn] OS=Anemonia viridis OX=51769 GN=CuZnSODb PE=2 SV=2	Q8I807		uniprotkb_Actiniaria_2023_11_27.fasta	15616.4	100.0 %	6	6	12	0.00195	0.588	HVGDLGNIVAGK	R	D	99.7 %	0.561	3.59	0	1	0	61.9	8.92	0.585	0.792	0	4	0	0	2	1179.65	3935.71		755232	79	90	Empty	true
My Experiment	Uncategorized Sample	Column.Temp.Const.	102-2023-7-actiniaria	Superoxide dismutase [Cu-Zn] OS=Anemonia viridis OX=51769 GN=CuZnSODb PE=2 SV=2	Q8I807		uniprotkb_Actiniaria_2023_11_27.fasta	15616.4	100.0 %	6	6	12	0.00195	0.588	QVTLLGEHSVVGR	S	S	99.7 %						73.1	12.2	0.502	0.846	0	2	0	0	1	1377.75	6755.57		57547.6	102	114	Empty	true
My Experiment	Uncategorized Sample	Column.Temp.Const.	102-2023-7-actiniaria	Superoxide dismutase [Cu-Zn] OS=Anemonia viridis OX=51769 GN=CuZnSODb PE=2 SV=2	Q8I807		uniprotkb_Actiniaria_2023_11_27.fasta	15616.4	100.0 %	6	6	12	0.00195	0.588	SVVVHVGEDDLGK	R	G	98.8 %	0.313	1.75	0	1	0	29.1	1.04	0.151	0.462	0	0	2	0	2	1353.7	3938.53		618318	115	127	Empty	true
My Experiment	Uncategorized Sample	Column.Temp.Const.	102-2023-7-actiniaria	Superoxide dismutase [Cu-Zn] OS=Anemonia viridis OX=51769 GN=CuZnSODb PE=2 SV=2	Q8I807		uniprotkb_Actiniaria_2023_11_27.fasta	15616.4	100.0 %	6	6	12	0.00195	0.588	SVVVHVGEDDLGKGGHDDSLTTGHAGGR	R	L	97.3 %	0.403	4.14	0	1	0					0	0	0	0	2	2772.33	3954.37		676441	115	142	Empty	true
My Experiment	Uncategorized Sample	Column.Temp.Const.	102-2023-7-actiniaria	Myosin heavy chain, striated muscle-like isoform X2 OS=Actinia tenebrosa OX=6105 GN=LOC116299520 PE=3 SV=1	A0A6P8IA49,A0A6P8IE54		uniprotkb_Actiniaria_2023_11_27.fasta	223045	100.0 %	1	1	2	0.000325	0.00724	LQETEEALNAALVK	K	A	99.7 %	0.465	5.18	0	1	0	73.9	11.1	0.522	0.786	0	2	0	0	2	1528.82	6379.83		37798.5	1387	1400	Empty	true
My Experiment	Uncategorized Sample	Column.Temp.Const.	102-2023-7-actiniaria	Thioredoxin domain-containing protein OS=Exaiptasia diaphana OX=2652724 PE=4 SV=1	A0A913YD01		uniprotkb_Actiniaria_2023_11_27.fasta	27106.2	100.0 %	3	3	15	0.00243	0.115	GGIGQINLPILSDLTK	K	Q	99.7 %	0.375	4.31	0	1	0	55.1	6.28	0.499	0.531	0	8	0	0	2	1638.94	9457.87		145110	139	154	Empty	true
My Experiment	Uncategorized Sample	Column.Temp.Const.	102-2023-7-actiniaria	Thioredoxin domain-containing protein OS=Exaiptasia diaphana OX=2652724 PE=4 SV=1	A0A913YD01		uniprotkb_Actiniaria_2023_11_27.fasta	27106.2	100.0 %	3	3	15	0.00243	0.115	KKGGIGQINLPILSDLTK	R	Q	99.7 %	0.27	2.89	0	1	0	45.2	2.77	0.414	0.528	0	0	1	0	2	1895.13	9138.07		13530.8	137	154	Empty	true
My Experiment	Uncategorized Sample	Column.Temp.Const.	102-2023-7-actiniaria	Thioredoxin domain-containing protein OS=Exaiptasia diaphana OX=2652724 PE=4 SV=1	A0A913YD01		uniprotkb_Actiniaria_2023_11_27.fasta	27106.2	100.0 %	3	3	15	0.00243	0.115	LIQAFQFTDK	R	H	99.7 %	0.222	3.95	0	1	0	56.8	7.59	0.482	0.9	0	6	0	0	2	1210.65	6701.78		700831	203	212	Empty	true
My Experiment	Uncategorized Sample	Column.Temp.Const.	102-2023-7-actiniaria	Actin OS=Exaiptasia diaphana OX=2652724 PE=3 SV=1	A0A913XAC8		uniprotkb_Actiniaria_2023_11_27.fasta	41968.5	100.0 %	2	2	3	0.000487	0.489	ANTVLSGGSTMYPGIADR	Y	M	95.6 %						28.4	2.7	0.243	0.278	0	2	0	0	1	1809.88	6504.67		100409	296	313	Empty	false	A0A913Y8A7,A0A6P8IXP3,A7S0V7
My Experiment	Uncategorized Sample	Column.Temp.Const.	102-2023-7-actiniaria	Actin OS=Exaiptasia diaphana OX=2652724 PE=3 SV=1	A0A913XAC8		uniprotkb_Actiniaria_2023_11_27.fasta	41968.5	100.0 %	2	2	3	0.000487	0.489	AVFPSIVGR	R	P	99.7 %						37.7	3.18	0.467	0.667	0	10	0	0	1	945.552	5649.9		796076	30	38	Empty	false	A0A913Y8A7,A7SEA7,A0A6P8IXP3,A7S0V7,A7SEB1
My Experiment	Uncategorized Sample	Column.Temp.Const.	102-2023-7-actiniaria	Actin OS=Exaiptasia diaphana OX=2652724 PE=3 SV=1	A0A913XAC8		uniprotkb_Actiniaria_2023_11_27.fasta	41968.5	100.0 %	2	2	3	0.000487	0.489	AVFPSIVGRPR	R	H	99.7 %	0.181	1.92	0	1	0	41	3.35	0.434	0.545	0	6	0	0	2	1198.71	4465.04		212635	30	40	Empty	false	A0A913Y8A7,A7SEA7,A0A6P8IXP3,A7S0V7,A7SEB1
My Experiment	Uncategorized Sample	Column.Temp.Const.	102-2023-7-actiniaria	Actin OS=Exaiptasia diaphana OX=2652724 PE=3 SV=1	A0A913XAC8		uniprotkb_Actiniaria_2023_11_27.fasta	41968.5	100.0 %	2	2	3	0.000487	0.489	DEDVAALVVDNGSGMCK	A	A	99.7 %						78	12.7	0	0.676	0	3	0	0	1	1837.79	8694.26		64839.4	3	19	Empty	false	A0A913Y8A7
My Experiment	Uncategorized Sample	Column.Temp.Const.	102-2023-7-actiniaria	Actin OS=Exaiptasia diaphana OX=2652724 PE=3 SV=1	A0A913XAC8		uniprotkb_Actiniaria_2023_11_27.fasta	41968.5	100.0 %	2	2	3	0.000487	0.489	DLTDYLMK	R	I	99.7 %	0.126	2.66	0	1	0	42.4	2.92	0.392	0.875	0	6	0	0	2	998.486	6814.78		568988	185	192	Empty	false	A0A913Y8A7,A7SEA7,A0A6P8IXP3,A7S0V7,A7SEB1
My Experiment	Uncategorized Sample	Column.Temp.Const.	102-2023-7-actiniaria	Actin OS=Exaiptasia diaphana OX=2652724 PE=3 SV=1	A0A913XAC8		uniprotkb_Actiniaria_2023_11_27.fasta	41968.5	100.0 %	2	2	3	0.000487	0.489	DLYANTVLSGGSTMYPGIADR	K	M	99.7 %	0.576	5.98	0	1	0	83.3	12.8	0.659	0.571	0	4	0	0	2	2217.05	8788.72		73785.8	293	313	Empty	false	A0A913Y8A7,A0A6P8IXP3,A7S0V7
My Experiment	Uncategorized Sample	Column.Temp.Const.	102-2023-7-actiniaria	Actin OS=Exaiptasia diaphana OX=2652724 PE=3 SV=1	A0A913XAC8		uniprotkb_Actiniaria_2023_11_27.fasta	41968.5	100.0 %	2	2	3	0.000487	0.489	ELPDGQVITIGNER	Y	F	99.7 %						55.3	8.29	0.629	0.607	0	4	0	0	1	1540.8	6112.76		556505	242	255	Empty	false	A0A913Y8A7,A7SEA7,A0A6P8IXP3,A7S0V7,A7SEB1
My Experiment	Uncategorized Sample	Column.Temp.Const.	102-2023-7-actiniaria	Actin OS=Exaiptasia diaphana OX=2652724 PE=3 SV=1	A0A913XAC8		uniprotkb_Actiniaria_2023_11_27.fasta	41968.5	100.0 %	2	2	3	0.000487	0.489	FPSIVGRPR	V	H	99.7 %						47.6	5.38	0.557	0.833	0	8	0	0	1	1028.6	4468.04		1235650	32	40	Empty	false	A0A913Y8A7,A7SEA7,A0A6P8IXP3,A7S0V7,A7SEB1
My Experiment	Uncategorized Sample	Column.Temp.Const.	102-2023-7-actiniaria	Actin OS=Exaiptasia diaphana OX=2652724 PE=3 SV=1	A0A913XAC8		uniprotkb_Actiniaria_2023_11_27.fasta	41968.5	100.0 %	2	2	3	0.000487	0.489	GIVTNWDDMEK	H	I	99.7 %						57.5	6.47	0.621	0.818	0	4	0	0	1	1307.59	5912.49		63354.5	75	85	Empty	false	A0A913Y8A7,A7SEA7,A0A6P8IXP3,A7S0V7,A7SEB1
My Experiment	Uncategorized Sample	Column.Temp.Const.	102-2023-7-actiniaria	Actin OS=Exaiptasia diaphana OX=2652724 PE=3 SV=1	A0A913XAC8		uniprotkb_Actiniaria_2023_11_27.fasta	41968.5	100.0 %	2	2	3	0.000487	0.489	GMESAGIHETCYNSIMK	L	C	99.7 %						61.4	8.48	0.536	0.735	0	0	2	0	1	1927.83	4199.94		484026	269	285	Empty	true
My Experiment	Uncategorized Sample	Column.Temp.Const.	102-2023-7-actiniaria	Actin OS=Exaiptasia diaphana OX=2652724 PE=3 SV=1	A0A913XAC8		uniprotkb_Actiniaria_2023_11_27.fasta	41968.5	100.0 %	2	2	3	0.000487	0.489	GYSFTTTAER	R	E	99.7 %	0.541	2.71	0	1	0	47.1	4.64	0.512	0.8	0	5	0	0	2	1132.53	3762.35		1004100	198	207	Empty	false	A0A913Y8A7,A7SEA7,A0A6P8IXP3,A7S0V7,A7SEB1
My Experiment	Uncategorized Sample	Column.Temp.Const.	102-2023-7-actiniaria	Actin OS=Exaiptasia diaphana OX=2652724 PE=3 SV=1	A0A913XAC8		uniprotkb_Actiniaria_2023_11_27.fasta	41968.5	100.0 %	2	2	3	0.000487	0.489	IWHHTFYNELR	K	V	99.7 %	0.285	3.46	0	1	0	43.6	2.89	0.415	0.864	0	0	6	0	2	1515.75	10452.1		1477450	86	96	Empty	false	A0A913Y8A7,A7SEA7,A0A6P8IXP3,A7S0V7,A7SEB1
My Experiment	Uncategorized Sample	Column.Temp.Const.	102-2023-7-actiniaria	Actin OS=Exaiptasia diaphana OX=2652724 PE=3 SV=1	A0A913XAC8		uniprotkb_Actiniaria_2023_11_27.fasta	41968.5	100.0 %	2	2	3	0.000487	0.489	LGMESAGIHETCYNSIMK	F	C	99.7 %						55.4	6.47	0.468	0.611	0	0	1	0	1	2040.92	6514.53		61334.1	268	285	Empty	true
My Experiment	Uncategorized Sample	Column.Temp.Const.	102-2023-7-actiniaria	Actin OS=Exaiptasia diaphana OX=2652724 PE=3 SV=1	A0A913XAC8		uniprotkb_Actiniaria_2023_11_27.fasta	41968.5	100.0 %	2	2	3	0.000487	0.489	LLTEAPLNPK	V	A	99.7 %						46.6	3.09	0.431	0.75	0	4	0	0	1	1095.64	3988.18		2038500	105	114	Empty	false	A0A913Y8A7,A7SEA7,A0A6P8IXP3,A7S0V7,A7SEB1
My Experiment	Uncategorized Sample	Column.Temp.Const.	102-2023-7-actiniaria	Actin OS=Exaiptasia diaphana OX=2652724 PE=3 SV=1	A0A913XAC8		uniprotkb_Actiniaria_2023_11_27.fasta	41968.5	100.0 %	2	2	3	0.000487	0.489	LSGGSTMYPGIADR	V	M	99.7 %						47.3	4.55	0.461	0.536	0	2	0	0	1	1424.68	4049.01		720083	300	313	Empty	false	A0A913Y8A7,A0A6P8IXP3,A7S0V7
My Experiment	Uncategorized Sample	Column.Temp.Const.	102-2023-7-actiniaria	Actin OS=Exaiptasia diaphana OX=2652724 PE=3 SV=1	A0A913XAC8		uniprotkb_Actiniaria_2023_11_27.fasta	41968.5	100.0 %	2	2	3	0.000487	0.489	PSIVGRPR	F	H	98.6 %						46.6	4.64	0.24	0.938	0	6	0	0	1	881.532	4444.68		602063	33	40	Empty	false	A0A913Y8A7,A7SEA7,A0A6P8IXP3,A7S0V7,A7SEB1
My Experiment	Uncategorized Sample	Column.Temp.Const.	102-2023-7-actiniaria	Actin OS=Exaiptasia diaphana OX=2652724 PE=3 SV=1	A0A913XAC8		uniprotkb_Actiniaria_2023_11_27.fasta	41968.5	100.0 %	2	2	3	0.000487	0.489	QEYDESGPSIVHR	K	K	99.7 %	0.446	2.88	0	1	0	64.1	8.52	0.64	0.731	0	4	2	0	2	1499.68	3920.8		1171670	361	373	Empty	true	A7S0V7,A7SEB1
My Experiment	Uncategorized Sample	Column.Temp.Const.	102-2023-7-actiniaria	Actin OS=Exaiptasia diaphana OX=2652724 PE=3 SV=1	A0A913XAC8		uniprotkb_Actiniaria_2023_11_27.fasta	41968.5	100.0 %	2	2	3	0.000487	0.489	SGGSTMYPGIADR	L	M	99.7 %						39	5.17	0.518	0.5	0	2	0	0	1	1311.6	3873.62		433481	301	313	Empty	false	A0A913Y8A7,A0A6P8IXP3,A7S0V7
My Experiment	Uncategorized Sample	Column.Temp.Const.	102-2023-7-actiniaria	Actin OS=Exaiptasia diaphana OX=2652724 PE=3 SV=1	A0A913XAC8		uniprotkb_Actiniaria_2023_11_27.fasta	41968.5	100.0 %	2	2	3	0.000487	0.489	SYELPDGQVITIGNER	K	F	99.7 %	0.513	4.37	0	1	0	76.3	13.2	0.709	0.688	0	7	0	0	2	1790.89	8604.41		133402	240	255	Empty	false	A0A913Y8A7,A7SEA7,A0A6P8IXP3,A7S0V7,A7SEB1
My Experiment	Uncategorized Sample	Column.Temp.Const.	102-2023-7-actiniaria	Actin OS=Exaiptasia diaphana OX=2652724 PE=3 SV=1	A0A913XAC8		uniprotkb_Actiniaria_2023_11_27.fasta	41968.5	100.0 %	2	2	3	0.000487	0.489	TEAPLNPK	L	A	98.2 %						34.3	2.34	0.222	0.688	0	4	0	0	1	869.473	2565.46		34544.5	107	114	Empty	false	A0A913Y8A7,A7SEA7,A0A6P8IXP3,A7S0V7,A7SEB1
My Experiment	Uncategorized Sample	Column.Temp.Const.	102-2023-7-actiniaria	Actin OS=Exaiptasia diaphana OX=2652724 PE=3 SV=1	A0A913XAC8		uniprotkb_Actiniaria_2023_11_27.fasta	41968.5	100.0 %	2	2	3	0.000487	0.489	TTGIVMDSGDGVTHTVPIYEGYALPHAILR	R	L	99.7 %	0.357	3.99	0	1	0	48.2	2.42	0.212	0.45	0	0	0	1	2	3199.61	9051.99		105443	149	178	Empty	false	A0A6P8IXP3,A7SEB1
My Experiment	Uncategorized Sample	Column.Temp.Const.	102-2023-7-actiniaria	Actin OS=Exaiptasia diaphana OX=2652724 PE=3 SV=1	A0A913XAC8		uniprotkb_Actiniaria_2023_11_27.fasta	41968.5	100.0 %	2	2	3	0.000487	0.489	VAPEEHPVLLTEAPLNPK	R	A	99.7 %	0.498	4.32	0	1	0	58	9.46	0.662	0.5	0	2	4	0	2	1954.06	6778.46		448202	97	114	Empty	false	A0A913Y8A7,A7SEA7,A0A6P8IXP3,A7S0V7,A7SEB1
My Experiment	Uncategorized Sample	Column.Temp.Const.	102-2023-7-actiniaria	Vicilin-like seed storage protein At2g18540 isoform X2 OS=Actinia tenebrosa OX=6105 GN=LOC116309075 PE=4 SV=1	A0A6P8JD26		uniprotkb_Actiniaria_2023_11_27.fasta	50429.6	100.0 %	3	3	14	0.00227	0.0657	LRNELQTAEAENELAIK	K	E	99.7 %	0.274	3.99	0	1	0	67.2	7.92	0.501	0.765	0	0	2	0	2	1942.02	6329.47		65643	262	278	Empty	true
My Experiment	Uncategorized Sample	Column.Temp.Const.	102-2023-7-actiniaria	Vicilin-like seed storage protein At2g18540 isoform X2 OS=Actinia tenebrosa OX=6105 GN=LOC116309075 PE=4 SV=1	A0A6P8JD26		uniprotkb_Actiniaria_2023_11_27.fasta	50429.6	100.0 %	3	3	14	0.00227	0.0657	NELQTAEAENELAIK	R	E	99.7 %	0.235	5.36	0	1	0	77.7	11.3	0.468	0.767	0	2	0	0	2	1672.84	6211.84		40806.1	264	278	Empty	true
My Experiment	Uncategorized Sample	Column.Temp.Const.	102-2023-7-actiniaria	Vicilin-like seed storage protein At2g18540 isoform X2 OS=Actinia tenebrosa OX=6105 GN=LOC116309075 PE=4 SV=1	A0A6P8JD26		uniprotkb_Actiniaria_2023_11_27.fasta	50429.6	100.0 %	3	3	14	0.00227	0.0657	SAQELDELDLK	V	V	99.7 %						65.2	9.66	0.537	0.909	0	10	0	0	1	1260.63	4873.12		110968	213	223	Empty	true
My Experiment	Uncategorized Sample	Column.Temp.Const.	102-2023-7-actiniaria	Actin, cytoplasmic-like OS=Actinia tenebrosa OX=6105 GN=LOC116305986 PE=3 SV=1	A0A6P8IXP3		uniprotkb_Actiniaria_2023_11_27.fasta	41847.8	100.0 %	21	24	98	0.0159	0.471	ANTVLSGGSTMYPGIADR	Y	M	95.6 %						28.4	2.7	0.243	0.278	0	2	0	0	1	1809.88	6504.67		100409	296	313	Empty	true	A0A913Y8A7,A0A913XAC8,A7S0V7
My Experiment	Uncategorized Sample	Column.Temp.Const.	102-2023-7-actiniaria	Actin, cytoplasmic-like OS=Actinia tenebrosa OX=6105 GN=LOC116305986 PE=3 SV=1	A0A6P8IXP3		uniprotkb_Actiniaria_2023_11_27.fasta	41847.8	100.0 %	21	24	98	0.0159	0.471	AVFPSIVGR	R	P	99.7 %						37.7	3.18	0.467	0.667	0	10	0	0	1	945.552	5649.9		796076	30	38	Empty	true	A0A913Y8A7,A7SEA7,A0A913XAC8,A7S0V7,A7SEB1
My Experiment	Uncategorized Sample	Column.Temp.Const.	102-2023-7-actiniaria	Actin, cytoplasmic-like OS=Actinia tenebrosa OX=6105 GN=LOC116305986 PE=3 SV=1	A0A6P8IXP3		uniprotkb_Actiniaria_2023_11_27.fasta	41847.8	100.0 %	21	24	98	0.0159	0.471	AVFPSIVGRPR	R	H	99.7 %	0.181	1.92	0	1	0	41	3.35	0.434	0.545	0	6	0	0	2	1198.71	4465.04		212635	30	40	Empty	true	A0A913Y8A7,A7SEA7,A0A913XAC8,A7S0V7,A7SEB1
My Experiment	Uncategorized Sample	Column.Temp.Const.	102-2023-7-actiniaria	Actin, cytoplasmic-like OS=Actinia tenebrosa OX=6105 GN=LOC116305986 PE=3 SV=1	A0A6P8IXP3		uniprotkb_Actiniaria_2023_11_27.fasta	41847.8	100.0 %	21	24	98	0.0159	0.471	DLTDYLMK	R	I	99.7 %	0.126	2.66	0	1	0	42.4	2.92	0.392	0.875	0	6	0	0	2	998.486	6814.78		568988	185	192	Empty	true	A0A913Y8A7,A7SEA7,A0A913XAC8,A7S0V7,A7SEB1
My Experiment	Uncategorized Sample	Column.Temp.Const.	102-2023-7-actiniaria	Actin, cytoplasmic-like OS=Actinia tenebrosa OX=6105 GN=LOC116305986 PE=3 SV=1	A0A6P8IXP3		uniprotkb_Actiniaria_2023_11_27.fasta	41847.8	100.0 %	21	24	98	0.0159	0.471	DLYANTVLSGGSTMYPGIADR	K	M	99.7 %	0.576	5.98	0	1	0	83.3	12.8	0.659	0.571	0	4	0	0	2	2217.05	8788.72		73785.8	293	313	Empty	true	A0A913Y8A7,A0A913XAC8,A7S0V7
My Experiment	Uncategorized Sample	Column.Temp.Const.	102-2023-7-actiniaria	Actin, cytoplasmic-like OS=Actinia tenebrosa OX=6105 GN=LOC116305986 PE=3 SV=1	A0A6P8IXP3		uniprotkb_Actiniaria_2023_11_27.fasta	41847.8	100.0 %	21	24	98	0.0159	0.471	EISALAPPTMK	K	I	99.7 %	0.298	2.41	0	1	0	47.5	2.32	0.4	0.682	0	4	0	0	2	1157.62	4298.65		170833	317	327	Empty	true	A7SEB1
My Experiment	Uncategorized Sample	Column.Temp.Const.	102-2023-7-actiniaria	Actin, cytoplasmic-like OS=Actinia tenebrosa OX=6105 GN=LOC116305986 PE=3 SV=1	A0A6P8IXP3		uniprotkb_Actiniaria_2023_11_27.fasta	41847.8	100.0 %	21	24	98	0.0159	0.471	ELPDGQVITIGNER	Y	F	99.7 %						55.3	8.29	0.629	0.607	0	4	0	0	1	1540.8	6112.76		556505	242	255	Empty	true	A0A913Y8A7,A7SEA7,A0A913XAC8,A7S0V7,A7SEB1
My Experiment	Uncategorized Sample	Column.Temp.Const.	102-2023-7-actiniaria	Actin, cytoplasmic-like OS=Actinia tenebrosa OX=6105 GN=LOC116305986 PE=3 SV=1	A0A6P8IXP3		uniprotkb_Actiniaria_2023_11_27.fasta	41847.8	100.0 %	21	24	98	0.0159	0.471	FPSIVGRPR	V	H	99.7 %						47.6	5.38	0.557	0.833	0	8	0	0	1	1028.6	4468.04		1235650	32	40	Empty	true	A0A913Y8A7,A7SEA7,A0A913XAC8,A7S0V7,A7SEB1
My Experiment	Uncategorized Sample	Column.Temp.Const.	102-2023-7-actiniaria	Actin, cytoplasmic-like OS=Actinia tenebrosa OX=6105 GN=LOC116305986 PE=3 SV=1	A0A6P8IXP3		uniprotkb_Actiniaria_2023_11_27.fasta	41847.8	100.0 %	21	24	98	0.0159	0.471	GIVTNWDDMEK	H	I	99.7 %						57.5	6.47	0.621	0.818	0	4	0	0	1	1307.59	5912.49		63354.5	75	85	Empty	true	A0A913Y8A7,A7SEA7,A0A913XAC8,A7S0V7,A7SEB1
My Experiment	Uncategorized Sample	Column.Temp.Const.	102-2023-7-actiniaria	Actin, cytoplasmic-like OS=Actinia tenebrosa OX=6105 GN=LOC116305986 PE=3 SV=1	A0A6P8IXP3		uniprotkb_Actiniaria_2023_11_27.fasta	41847.8	100.0 %	21	24	98	0.0159	0.471	GMESAGIHETTYNSIMK	L	C	99.4 %						41.7	2.89	0.398	0.529	0	0	2	0	1	1868.85	4233.27		173818	269	285	Empty	true	A0A913Y8A7,A7S0V7,A7SEB1
My Experiment	Uncategorized Sample	Column.Temp.Const.	102-2023-7-actiniaria	Actin, cytoplasmic-like OS=Actinia tenebrosa OX=6105 GN=LOC116305986 PE=3 SV=1	A0A6P8IXP3		uniprotkb_Actiniaria_2023_11_27.fasta	41847.8	100.0 %	21	24	98	0.0159	0.471	GYSFTTTAER	R	E	99.7 %	0.541	2.71	0	1	0	47.1	4.64	0.512	0.8	0	5	0	0	2	1132.53	3762.35		1004100	198	207	Empty	true	A0A913Y8A7,A7SEA7,A0A913XAC8,A7S0V7,A7SEB1
My Experiment	Uncategorized Sample	Column.Temp.Const.	102-2023-7-actiniaria	Actin, cytoplasmic-like OS=Actinia tenebrosa OX=6105 GN=LOC116305986 PE=3 SV=1	A0A6P8IXP3		uniprotkb_Actiniaria_2023_11_27.fasta	41847.8	100.0 %	21	24	98	0.0159	0.471	IWHHTFYNELR	K	V	99.7 %	0.285	3.46	0	1	0	43.6	2.89	0.415	0.864	0	0	6	0	2	1515.75	10452.1		1477450	86	96	Empty	true	A0A913Y8A7,A7SEA7,A0A913XAC8,A7S0V7,A7SEB1
My Experiment	Uncategorized Sample	Column.Temp.Const.	102-2023-7-actiniaria	Actin, cytoplasmic-like OS=Actinia tenebrosa OX=6105 GN=LOC116305986 PE=3 SV=1	A0A6P8IXP3		uniprotkb_Actiniaria_2023_11_27.fasta	41847.8	100.0 %	21	24	98	0.0159	0.471	LLTEAPLNPK	V	A	99.7 %						46.6	3.09	0.431	0.75	0	4	0	0	1	1095.64	3988.18		2038500	105	114	Empty	true	A0A913Y8A7,A7SEA7,A0A913XAC8,A7S0V7,A7SEB1
My Experiment	Uncategorized Sample	Column.Temp.Const.	102-2023-7-actiniaria	Actin, cytoplasmic-like OS=Actinia tenebrosa OX=6105 GN=LOC116305986 PE=3 SV=1	A0A6P8IXP3		uniprotkb_Actiniaria_2023_11_27.fasta	41847.8	100.0 %	21	24	98	0.0159	0.471	LSGGSTMYPGIADR	V	M	99.7 %						47.3	4.55	0.461	0.536	0	2	0	0	1	1424.68	4049.01		720083	300	313	Empty	true	A0A913Y8A7,A0A913XAC8,A7S0V7
My Experiment	Uncategorized Sample	Column.Temp.Const.	102-2023-7-actiniaria	Actin, cytoplasmic-like OS=Actinia tenebrosa OX=6105 GN=LOC116305986 PE=3 SV=1	A0A6P8IXP3		uniprotkb_Actiniaria_2023_11_27.fasta	41847.8	100.0 %	21	24	98	0.0159	0.471	PSIVGRPR	F	H	98.6 %						46.6	4.64	0.24	0.938	0	6	0	0	1	881.532	4444.68		602063	33	40	Empty	true	A0A913Y8A7,A7SEA7,A0A913XAC8,A7S0V7,A7SEB1
My Experiment	Uncategorized Sample	Column.Temp.Const.	102-2023-7-actiniaria	Actin, cytoplasmic-like OS=Actinia tenebrosa OX=6105 GN=LOC116305986 PE=3 SV=1	A0A6P8IXP3		uniprotkb_Actiniaria_2023_11_27.fasta	41847.8	100.0 %	21	24	98	0.0159	0.471	QEYDESGPAIVHR	K	K	99.7 %	0.35	2.33	0	1	0	57.8	6.96	0.64	0.692	0	3	2	0	2	1483.68	3922.57		481397	361	373	Empty	true	A0A913Y8A7,A7SEA7
My Experiment	Uncategorized Sample	Column.Temp.Const.	102-2023-7-actiniaria	Actin, cytoplasmic-like OS=Actinia tenebrosa OX=6105 GN=LOC116305986 PE=3 SV=1	A0A6P8IXP3		uniprotkb_Actiniaria_2023_11_27.fasta	41847.8	100.0 %	21	24	98	0.0159	0.471	SGGSTMYPGIADR	L	M	99.7 %						39	5.17	0.518	0.5	0	2	0	0	1	1311.6	3873.62		433481	301	313	Empty	true	A0A913Y8A7,A0A913XAC8,A7S0V7
My Experiment	Uncategorized Sample	Column.Temp.Const.	102-2023-7-actiniaria	Actin, cytoplasmic-like OS=Actinia tenebrosa OX=6105 GN=LOC116305986 PE=3 SV=1	A0A6P8IXP3		uniprotkb_Actiniaria_2023_11_27.fasta	41847.8	100.0 %	21	24	98	0.0159	0.471	SYELPDGQVITIGNER	K	F	99.7 %	0.513	4.37	0	1	0	76.3	13.2	0.709	0.688	0	7	0	0	2	1790.89	8604.41		133402	240	255	Empty	true	A0A913Y8A7,A7SEA7,A0A913XAC8,A7S0V7,A7SEB1
My Experiment	Uncategorized Sample	Column.Temp.Const.	102-2023-7-actiniaria	Actin, cytoplasmic-like OS=Actinia tenebrosa OX=6105 GN=LOC116305986 PE=3 SV=1	A0A6P8IXP3		uniprotkb_Actiniaria_2023_11_27.fasta	41847.8	100.0 %	21	24	98	0.0159	0.471	TEAPLNPK	L	A	98.2 %						34.3	2.34	0.222	0.688	0	4	0	0	1	869.473	2565.46		34544.5	107	114	Empty	true	A0A913Y8A7,A7SEA7,A0A913XAC8,A7S0V7,A7SEB1
My Experiment	Uncategorized Sample	Column.Temp.Const.	102-2023-7-actiniaria	Actin, cytoplasmic-like OS=Actinia tenebrosa OX=6105 GN=LOC116305986 PE=3 SV=1	A0A6P8IXP3		uniprotkb_Actiniaria_2023_11_27.fasta	41847.8	100.0 %	21	24	98	0.0159	0.471	TTGIVMDSGDGVTHTVPIYEGYALPHAILR	R	L	99.7 %	0.357	3.99	0	1	0	48.2	2.42	0.212	0.45	0	0	0	1	2	3199.61	9051.99		105443	149	178	Empty	true	A0A913XAC8,A7SEB1
My Experiment	Uncategorized Sample	Column.Temp.Const.	102-2023-7-actiniaria	Actin, cytoplasmic-like OS=Actinia tenebrosa OX=6105 GN=LOC116305986 PE=3 SV=1	A0A6P8IXP3		uniprotkb_Actiniaria_2023_11_27.fasta	41847.8	100.0 %	21	24	98	0.0159	0.471	VAPEEHPVLLTEAPLNPK	R	A	99.7 %	0.498	4.32	0	1	0	58	9.46	0.662	0.5	0	2	4	0	2	1954.06	6778.46		448202	97	114	Empty	true	A0A913Y8A7,A7SEA7,A0A913XAC8,A7S0V7,A7SEB1
My Experiment	Uncategorized Sample	Column.Temp.Const.	102-2023-7-actiniaria	Sodium channel toxin protein (Fragment) OS=Anemonia sulcata OX=6108 GN=NaTx PE=2 SV=1	A0A0S1M175		uniprotkb_Actiniaria_2023_11_27.fasta	5372	99.4 %	1	1	8	0.0013	0.216	GSGPFIGYCCK	R	-	99.7 %	0.525	2.29	0	1	0	35.3	2.17	0.405	0.545	0	8	0	0	2	1245.54	3982.54		4489290	40	50	Empty	true
My Experiment	Uncategorized Sample	Column.Temp.Const.	102-2023-7-actiniaria	Toxin Bcs III 15.09 (Fragment) OS=Bunodosoma caissarum OX=31165 PE=1 SV=1	P86468		uniprotkb_Actiniaria_2023_11_27.fasta	4961.2	99.4 %	1	2	7	0.00114	0.444	HIQSLGEYYCICPEGYTGHR	R	C	99.7 %	0.546	6.21	0	1	0	84.2	14.2	0.69	0.75	0	0	2	5	2	2440.08	7040.66		700547	23	42	Empty	true
My Experiment	Uncategorized Sample	Column.Temp.Const.	102-2023-7-actiniaria	Protein D2-like OS=Actinia tenebrosa OX=6105 GN=LOC116291164 PE=4 SV=1	A0A6P8HEJ6		uniprotkb_Actiniaria_2023_11_27.fasta	20986.5	100.0 %	2	2	2	0.000325	0.122	VLTMIDPDAPSNANPK	Y	F	99.7 %						59	7.55	0.476	0.562	0	1	0	0	1	1682.84	4607.72		13905.2	83	98	Empty	true
My Experiment	Uncategorized Sample	Column.Temp.Const.	102-2023-7-actiniaria	Protein D2-like OS=Actinia tenebrosa OX=6105 GN=LOC116291164 PE=4 SV=1	A0A6P8HEJ6		uniprotkb_Actiniaria_2023_11_27.fasta	20986.5	100.0 %	2	2	2	0.000325	0.122	YITLALK	R	Q	98.8 %	0.105	1.53	0	1	0	25.3	1.82	0.261	0.571	0	1	0	0	2	821.513	4690.03		16803.4	143	149	Empty	true
My Experiment	Uncategorized Sample	Column.Temp.Const.	102-2023-7-actiniaria	GH18 domain-containing protein OS=Exaiptasia diaphana OX=2652724 PE=3 SV=1	A0A913XU02		uniprotkb_Actiniaria_2023_11_27.fasta	49894.9	100.0 %	3	3	15	0.00243	0.0662	IALGLGTYGR	K	A	99.7 %	0.162	1.88	0	1	0	40.1	1.82	0.312	0.65	0	1	0	0	2	1020.58	5389.17		8175.89	256	265	Empty	true
My Experiment	Uncategorized Sample	Column.Temp.Const.	102-2023-7-actiniaria	GH18 domain-containing protein OS=Exaiptasia diaphana OX=2652724 PE=3 SV=1	A0A913XU02		uniprotkb_Actiniaria_2023_11_27.fasta	49894.9	100.0 %	3	3	15	0.00243	0.0662	KVFIDSSIK	R	M	98.8 %	0.179	1.93	0	1	0	22.7	0.638	0.225	0.444	0	1	0	0	2	1036.6	3785.66		87309.1	117	125	Empty	true	A0A6P8J1N3
My Experiment	Uncategorized Sample	Column.Temp.Const.	102-2023-7-actiniaria	GH18 domain-containing protein OS=Exaiptasia diaphana OX=2652724 PE=3 SV=1	A0A913XU02		uniprotkb_Actiniaria_2023_11_27.fasta	49894.9	100.0 %	3	3	15	0.00243	0.0662	LLLTAAVAAGK	R	A	99.7 %	0.453	2.94	0	1	0	53.9	7.85	0.607	0.773	0	13	0	0	2	1027.65	5160.36		229213	179	189	Empty	true	A0A6P8J1N3
My Experiment	Uncategorized Sample	Column.Temp.Const.	102-2023-7-actiniaria	Gelsolin-like protein 1 isoform X2 OS=Actinia tenebrosa OX=6105 GN=LOC116300252 PE=4 SV=1	A0A6P8IA30		uniprotkb_Actiniaria_2023_11_27.fasta	41652.1	100.0 %	1	1	2	0.000325	0.0437	TVELDTFLNDKPVQHR	K	E	99.7 %	0.441	3.56	0	1	0	44.9	1.02	0.203	0.75	0	0	0	2	2	1911.99	6908.83		240225	114	129	Empty	true
My Experiment	Uncategorized Sample	Column.Temp.Const.	102-2023-7-actiniaria	Counting factor 60-like OS=Actinia tenebrosa OX=6105 GN=LOC116299823 PE=4 SV=1	A0A6P8I8L1		uniprotkb_Actiniaria_2023_11_27.fasta	51583.4	99.8 %	1	2	15	0.00243	0.0201	YPSIQQFAK	R	A	99.7 %	0.27	2.2	0	1	0	43	3.47	0.463	0.778	0	15	0	0	2	1081.57	5026.63		141614	298	306	Empty	true
My Experiment	Uncategorized Sample	column.Temp.Vari	10-pam-acti	Fructose-bisphosphate aldolase OS=Actinia tenebrosa OX=6105 GN=LOC116288771 PE=3 SV=1	A0A6P8H7K2		uniprotkb_Actiniaria_2023_11_27.fasta	38882.7	100.0 %	8	9	24	0.00473	0.265	ADDGTPFVK	K	I	99.2 %	0.255	1.67	0	1	0	24.8	1.7	0.319	0.444	0	4	0	0	2	949.463	1013.54		12636.4	85	93	Empty	true	A0A913WT73
My Experiment	Uncategorized Sample	column.Temp.Vari	10-pam-acti	Fructose-bisphosphate aldolase OS=Actinia tenebrosa OX=6105 GN=LOC116288771 PE=3 SV=1	A0A6P8H7K2		uniprotkb_Actiniaria_2023_11_27.fasta	38882.7	100.0 %	8	9	24	0.00473	0.265	DQGIIPGIK	K	V	99.7 %	0.143	1.56	0	1	0	33.9	3.49	0.304	0.611	0	2	0	0	2	940.547	3505.2		132895	97	105	Empty	true
My Experiment	Uncategorized Sample	column.Temp.Vari	10-pam-acti	Fructose-bisphosphate aldolase OS=Actinia tenebrosa OX=6105 GN=LOC116288771 PE=3 SV=1	A0A6P8H7K2		uniprotkb_Actiniaria_2023_11_27.fasta	38882.7	100.0 %	8	9	24	0.00473	0.265	GLLAADESTGTMGK	K	R	99.7 %	0.512	2.17	0	1	0	38.9	5.89	0.578	0.464	0	2	0	0	2	1350.66	3274.37		26816.1	26	39	Empty	true
My Experiment	Uncategorized Sample	column.Temp.Vari	10-pam-acti	Fructose-bisphosphate aldolase OS=Actinia tenebrosa OX=6105 GN=LOC116288771 PE=3 SV=1	A0A6P8H7K2		uniprotkb_Actiniaria_2023_11_27.fasta	38882.7	100.0 %	8	9	24	0.00473	0.265	IAEAIVAPGK	R	G	99.7 %	0.496	3.23	0	1	0	46.3	4.43	0.367	0.75	0	6	0	0	2	968.578	2830.77		193096	16	25	Empty	true	A0A913WT73
My Experiment	Uncategorized Sample	column.Temp.Vari	10-pam-acti	Fructose-bisphosphate aldolase OS=Actinia tenebrosa OX=6105 GN=LOC116288771 PE=3 SV=1	A0A6P8H7K2		uniprotkb_Actiniaria_2023_11_27.fasta	38882.7	100.0 %	8	9	24	0.00473	0.265	ITDHTPSELAMK	K	E	99.7 %	0.408	2.81	0	1	0	37.8	2.62	0.323	0.708	0	1	2	0	2	1342.67	3178.81		299325	151	162	Empty	true
My Experiment	Uncategorized Sample	column.Temp.Vari	10-pam-acti	Fructose-bisphosphate aldolase OS=Actinia tenebrosa OX=6105 GN=LOC116288771 PE=3 SV=1	A0A6P8H7K2		uniprotkb_Actiniaria_2023_11_27.fasta	38882.7	100.0 %	8	9	24	0.00473	0.265	LANIGVENTEENRR	R	Q	99.6 %	0.106	2.07	0	1	0	36.9	2.43	0.114	0.5	0	0	2	0	2	1614.82	2930.34		177968	41	54	Empty	true
My Experiment	Uncategorized Sample	column.Temp.Vari	10-pam-acti	Fructose-bisphosphate aldolase OS=Actinia tenebrosa OX=6105 GN=LOC116288771 PE=3 SV=1	A0A6P8H7K2		uniprotkb_Actiniaria_2023_11_27.fasta	38882.7	100.0 %	8	9	24	0.00473	0.265	NSISGVILFEETLYQK	R	A	99.7 %	0.495	2.73	0	1	0	28.5	3.3	0.495	0.281	0	3	0	0	2	1840.97	6218.3		8275.07	69	84	Empty	true
My Experiment	Uncategorized Sample	column.Temp.Vari	10-pam-acti	Fructose-bisphosphate aldolase OS=Actinia tenebrosa OX=6105 GN=LOC116288771 PE=3 SV=1	A0A6P8H7K2		uniprotkb_Actiniaria_2023_11_27.fasta	38882.7	100.0 %	8	9	24	0.00473	0.265	VTEAVLSAQYK	K	A	99.7 %	0.493	3.77	0	1	0	48.5	6.8	0.598	0.727	0	2	0	0	2	1208.65	3273.42		67520.4	202	212	Empty	true
My Experiment	Uncategorized Sample	column.Temp.Vari	10-pam-acti	Glyceraldehyde-3-phosphate dehydrogenase OS=Actinia tenebrosa OX=6105 GN=LOC116300146 PE=3 SV=1	A0A6P8I9T7		uniprotkb_Actiniaria_2023_11_27.fasta	36368	59.4 %	0	0	0	0	0.0866	GAHQNVIPASTGAAK	R	A	99.7 %	0.272	1.98	0	1	0	45.4	2.18	0.436	0.633	0	4	2	0	2	1421.75	721.642		31793.4	200	214	Empty	false	C7SP37,A7S5Y2
My Experiment	Uncategorized Sample	column.Temp.Vari	10-pam-acti	Glyceraldehyde-3-phosphate dehydrogenase OS=Actinia tenebrosa OX=6105 GN=LOC116300146 PE=3 SV=1	A0A6P8I9T7		uniprotkb_Actiniaria_2023_11_27.fasta	36368	59.4 %	0	0	0	0	0.0866	KVIISAPSADAPMF	K	V	99.7 %						46.6	7.68	0.62	0.536	0	1	0	0	1	1446.77	4130.91		5380.32	117	130	Empty	false	C7SP37,A7S5Y2
My Experiment	Uncategorized Sample	column.Temp.Vari	10-pam-acti	Tropomyosin OS=Exaiptasia diaphana OX=2652724 PE=3 SV=1	A0A913Y901		uniprotkb_Actiniaria_2023_11_27.fasta	27673.1	100.0 %	4	4	10	0.00197	0.248	LQELENELEEAEAR	K	A	99.7 %	0.516	5.41	0	1	0	78.6	13.3	0.593	0.821	0	4	0	0	2	1672.8	3913.17		167321	127	140	Empty	true	A0A6P8IPS3
My Experiment	Uncategorized Sample	column.Temp.Vari	10-pam-acti	Tropomyosin OS=Exaiptasia diaphana OX=2652724 PE=3 SV=1	A0A913Y901		uniprotkb_Actiniaria_2023_11_27.fasta	27673.1	100.0 %	4	4	10	0.00197	0.248	QLEEEVTLVGNNLR	K	S	99.7 %	0.49	4.37	0	1	0	64.3	8	0.577	0.714	0	2	0	0	2	1613.85	3979.47		39922.5	150	163	Empty	true	A0A6P8IPS3
My Experiment	Uncategorized Sample	column.Temp.Vari	10-pam-acti	Tropomyosin OS=Exaiptasia diaphana OX=2652724 PE=3 SV=1	A0A913Y901		uniprotkb_Actiniaria_2023_11_27.fasta	27673.1	100.0 %	4	4	10	0.00197	0.248	QLQQLEDDLDAAESK	K	L	99.7 %	0.33	3	0	1	0	37.6	4.44	0.487	0.367	0	2	0	0	2	1702.81	3960.87		21383.8	49	63	Empty	true	A0A6P8IPS3
My Experiment	Uncategorized Sample	column.Temp.Vari	10-pam-acti	Tropomyosin OS=Exaiptasia diaphana OX=2652724 PE=3 SV=1	A0A913Y901		uniprotkb_Actiniaria_2023_11_27.fasta	27673.1	100.0 %	4	4	10	0.00197	0.248	VRELEAQVDAMEAELEK	K	A	99.7 %						70.4	8.23	0.443	0.765	0	0	2	0	2	1960.95	4646.51		34861.3	204	220	Empty	true
My Experiment	Uncategorized Sample	column.Temp.Vari	10-pam-acti	EF-hand domain-containing protein OS=Exaiptasia diaphana OX=2652724 PE=4 SV=1	A0A913YF21		uniprotkb_Actiniaria_2023_11_27.fasta	21983.8	100.0 %	1	1	2	0.000394	0.057	LSLAEFIEGAK	K	S	99.7 %	0.241	3.13	0	1	0	42.7	5.66	0.262	0.636	0	2	0	0	2	1177.65	4921.48		7364.25	164	174	Empty	true
My Experiment	Uncategorized Sample	column.Temp.Vari	10-pam-acti	Microtubule-associated protein futsch-like OS=Actinia tenebrosa OX=6105 GN=LOC116298974 PE=3 SV=1	A0A6P8ICI1		uniprotkb_Actiniaria_2023_11_27.fasta	39309.9	100.0 %	2	2	5	0.000985	0.0517	NPLPTPQMLR	K	A	99.7 %	0.208	2.29	0	1	0	42.8	3.89	0.269	0.65	0	2	0	0	2	1166.64	3717.62		107649	181	190	Empty	true
My Experiment	Uncategorized Sample	column.Temp.Vari	10-pam-acti	Microtubule-associated protein futsch-like OS=Actinia tenebrosa OX=6105 GN=LOC116298974 PE=3 SV=1	A0A6P8ICI1		uniprotkb_Actiniaria_2023_11_27.fasta	39309.9	100.0 %	2	2	5	0.000985	0.0517	SEVEVFQK	F	G	98.6 %						36.4	4.25	0.379	0.75	0	3	0	0	1	965.494	2179.63		13484.1	86	93	Empty	true
My Experiment	Uncategorized Sample	column.Temp.Vari	10-pam-acti	Tropomyosin-like OS=Actinia tenebrosa OX=6105 GN=LOC116303629 PE=3 SV=1	A0A6P8IPS3		uniprotkb_Actiniaria_2023_11_27.fasta	27887.3	100.0 %	1	1	3	0.000591	0.24	LQELENELEEAEAR	R	A	99.7 %	0.516	5.41	0	1	0	78.6	13.3	0.593	0.821	0	4	0	0	2	1672.8	3913.17		167321	127	140	Empty	false	A0A913Y901
My Experiment	Uncategorized Sample	column.Temp.Vari	10-pam-acti	Tropomyosin-like OS=Actinia tenebrosa OX=6105 GN=LOC116303629 PE=3 SV=1	A0A6P8IPS3		uniprotkb_Actiniaria_2023_11_27.fasta	27887.3	100.0 %	1	1	3	0.000591	0.24	QLEEEVTLVGNNLR	K	S	99.7 %	0.49	4.37	0	1	0	64.3	8	0.577	0.714	0	2	0	0	2	1613.85	3979.47		39922.5	150	163	Empty	false	A0A913Y901
My Experiment	Uncategorized Sample	column.Temp.Vari	10-pam-acti	Tropomyosin-like OS=Actinia tenebrosa OX=6105 GN=LOC116303629 PE=3 SV=1	A0A6P8IPS3		uniprotkb_Actiniaria_2023_11_27.fasta	27887.3	100.0 %	1	1	3	0.000591	0.24	QLQQLEDDLDAAESK	K	L	99.7 %	0.33	3	0	1	0	37.6	4.44	0.487	0.367	0	2	0	0	2	1702.81	3960.87		21383.8	49	63	Empty	false	A0A913Y901
My Experiment	Uncategorized Sample	column.Temp.Vari	10-pam-acti	Tropomyosin-like OS=Actinia tenebrosa OX=6105 GN=LOC116303629 PE=3 SV=1	A0A6P8IPS3		uniprotkb_Actiniaria_2023_11_27.fasta	27887.3	100.0 %	1	1	3	0.000591	0.24	VKEELETTLNELNEM	K	-	99.7 %	0.57	5.39	0	1	0	61.4	9.74	0.634	0.633	0	3	0	0	2	1791.87	4344.56		59226.7	228	242	Empty	true
My Experiment	Uncategorized Sample	column.Temp.Vari	10-pam-acti	Glyceraldehyde-3-phosphate dehydrogenase OS=Nematostella vectensis OX=45351 GN=NEMVEDRAFT_v1g243086 PE=3 SV=1	A7S5Y2		uniprotkb_Actiniaria_2023_11_27.fasta	36523.4	100.0 %	3	4	9	0.00177	0.159	GAHQNVIPASTGAAK	R	A	99.7 %	0.272	1.98	0	1	0	45.4	2.18	0.436	0.633	0	4	2	0	2	1421.75	721.642		31793.4	199	213	Empty	true	C7SP37,A0A6P8I9T7
My Experiment	Uncategorized Sample	column.Temp.Vari	10-pam-acti	Glyceraldehyde-3-phosphate dehydrogenase OS=Nematostella vectensis OX=45351 GN=NEMVEDRAFT_v1g243086 PE=3 SV=1	A7S5Y2		uniprotkb_Actiniaria_2023_11_27.fasta	36523.4	100.0 %	3	4	9	0.00177	0.159	KVIISAPSADAPMF	K	V	99.7 %						46.6	7.68	0.62	0.536	0	1	0	0	1	1446.77	4130.91		5380.32	116	129	Empty	true	C7SP37,A0A6P8I9T7
My Experiment	Uncategorized Sample	column.Temp.Vari	10-pam-acti	Glyceraldehyde-3-phosphate dehydrogenase OS=Nematostella vectensis OX=45351 GN=NEMVEDRAFT_v1g243086 PE=3 SV=1	A7S5Y2		uniprotkb_Actiniaria_2023_11_27.fasta	36523.4	100.0 %	3	4	9	0.00177	0.159	VINDNFGLEEGLMTTIHAYTATQK	K	T	99.7 %	0.355	2.54	0	1	0	47.1	4.54	0.497	0.333	0	0	2	0	2	2666.31	6885.31		52140.4	161	184	Empty	true
My Experiment	Uncategorized Sample	column.Temp.Vari	10-pam-acti	Aminopeptidase W07G4.4 OS=Actinia tenebrosa OX=6105 GN=LOC116302420 PE=3 SV=1	A0A6P8IMG4		uniprotkb_Actiniaria_2023_11_27.fasta	55332.4	100.0 %	5	5	12	0.00236	0.103	AGGVMAGMHR	K	D	99.7 %	0.474	2.23	0	1	0	42.2	3.7	0.566	0.7	0	2	0	0	2	986.466	425.856		17615.3	275	284	Empty	true
My Experiment	Uncategorized Sample	column.Temp.Vari	10-pam-acti	Aminopeptidase W07G4.4 OS=Actinia tenebrosa OX=6105 GN=LOC116302420 PE=3 SV=1	A0A6P8IMG4		uniprotkb_Actiniaria_2023_11_27.fasta	55332.4	100.0 %	5	5	12	0.00236	0.103	IDQTLLLVGK	K	G	99.7 %	0.376	3.5	0	1	0	51.1	6.4	0.479	0.8	0	2	0	0	2	1099.67	3781.79		85944.5	253	262	Empty	true
My Experiment	Uncategorized Sample	column.Temp.Vari	10-pam-acti	Aminopeptidase W07G4.4 OS=Actinia tenebrosa OX=6105 GN=LOC116302420 PE=3 SV=1	A0A6P8IMG4		uniprotkb_Actiniaria_2023_11_27.fasta	55332.4	100.0 %	5	5	12	0.00236	0.103	LIQLEYVGEGK	R	I	99.7 %	0.515	3.44	0	1	0	58.3	7.96	0.506	0.818	0	2	0	0	2	1248.68	3735.7		116281	242	252	Empty	true
My Experiment	Uncategorized Sample	column.Temp.Vari	10-pam-acti	Aminopeptidase W07G4.4 OS=Actinia tenebrosa OX=6105 GN=LOC116302420 PE=3 SV=1	A0A6P8IMG4		uniprotkb_Actiniaria_2023_11_27.fasta	55332.4	100.0 %	5	5	12	0.00236	0.103	MAAPNVETYVR	R	K	99.7 %	0.529	3.12	0	1	0	63.1	10.2	0.664	0.864	0	4	0	0	2	1250.62	3597.96		392805	189	199	Empty	true
My Experiment	Uncategorized Sample	column.Temp.Vari	10-pam-acti	Aminopeptidase W07G4.4 OS=Actinia tenebrosa OX=6105 GN=LOC116302420 PE=3 SV=1	A0A6P8IMG4		uniprotkb_Actiniaria_2023_11_27.fasta	55332.4	100.0 %	5	5	12	0.00236	0.103	MVMADPLHHSK	R	L	99.7 %	0.206	1.94	0	1	0	40.6	3.12	0.369	0.682	0	0	2	0	2	1265.61	2961.42		53872.5	350	360	Empty	true
My Experiment	Uncategorized Sample	column.Temp.Vari	10-pam-acti	Actin OS=Exaiptasia diaphana OX=2652724 PE=3 SV=1	A0A913Y8A7		uniprotkb_Actiniaria_2023_11_27.fasta	41816.7	100.0 %	5	7	21	0.00414	0.678	AGFAGDDAPR	K	A	99.7 %	0.407	2.82	0	1	0	52.8	6.59	0.513	0.85	0	6	0	0	2	976.448	470.721		139884	20	29	Empty	false	A7SEA7,A0A913XAC8,A0A6P8IXP3,A7S0V7,A7SEB1
My Experiment	Uncategorized Sample	column.Temp.Vari	10-pam-acti	Actin OS=Exaiptasia diaphana OX=2652724 PE=3 SV=1	A0A913Y8A7		uniprotkb_Actiniaria_2023_11_27.fasta	41816.7	100.0 %	5	7	21	0.00414	0.678	ALPHAILR	Y	L	98.6 %						33.1	2.89	0.71	0.625	0	2	0	0	1	890.557	3039.78		184686	171	178	Empty	false	A7SEA7,A0A913XAC8,A0A6P8IXP3,A7SEB1
My Experiment	Uncategorized Sample	column.Temp.Vari	10-pam-acti	Actin OS=Exaiptasia diaphana OX=2652724 PE=3 SV=1	A0A913Y8A7		uniprotkb_Actiniaria_2023_11_27.fasta	41816.7	100.0 %	5	7	21	0.00414	0.678	ANTVLSGGSTMYPGIADR	Y	M	99.7 %						73.1	12.8	0.74	0.611	0	6	0	0	1	1809.88	3768.71		470391	296	313	Empty	false	A0A913XAC8,A0A6P8IXP3,A7S0V7
My Experiment	Uncategorized Sample	column.Temp.Vari	10-pam-acti	Actin OS=Exaiptasia diaphana OX=2652724 PE=3 SV=1	A0A913Y8A7		uniprotkb_Actiniaria_2023_11_27.fasta	41816.7	100.0 %	5	7	21	0.00414	0.678	AVFPSIVGR	R	P	99.7 %						35.9	3.8	0.546	0.667	0	6	0	0	1	945.552	3684.67		3061620	30	38	Empty	false	A7SEA7,A0A913XAC8,A0A6P8IXP3,A7S0V7,A7SEB1
My Experiment	Uncategorized Sample	column.Temp.Vari	10-pam-acti	Actin OS=Exaiptasia diaphana OX=2652724 PE=3 SV=1	A0A913Y8A7		uniprotkb_Actiniaria_2023_11_27.fasta	41816.7	100.0 %	5	7	21	0.00414	0.678	AVFPSIVGRPR	R	H	99.7 %	0.409	2.33	0	1	0	44.1	5.13	0.558	0.636	0	5	2	0	2	1198.71	3587.17		3138620	30	40	Empty	false	A7SEA7,A0A913XAC8,A0A6P8IXP3,A7S0V7,A7SEB1
My Experiment	Uncategorized Sample	column.Temp.Vari	10-pam-acti	Actin OS=Exaiptasia diaphana OX=2652724 PE=3 SV=1	A0A913Y8A7		uniprotkb_Actiniaria_2023_11_27.fasta	41816.7	100.0 %	5	7	21	0.00414	0.678	CPEAMFQPSFL	R	G	99.2 %						33	2.92	0.53	0.5	0	3	0	0	1	1326.59	4779.35		28564.3	258	268	Empty	false	A0A913XAC8,A0A6P8IXP3,A7S0V7,A7SEB1
My Experiment	Uncategorized Sample	column.Temp.Vari	10-pam-acti	Actin OS=Exaiptasia diaphana OX=2652724 PE=3 SV=1	A0A913Y8A7		uniprotkb_Actiniaria_2023_11_27.fasta	41816.7	100.0 %	5	7	21	0.00414	0.678	CPEAMFQPSFLGMESAGIHETTYNSIMK	R	C	99.5 %	0.477	2.53	0	1	0	29.7	1.6	0.29	0.232	0	0	2	0	2	3176.42	6240		8894.71	258	285	Empty	false	A0A6P8IXP3,A7S0V7,A7SEB1
My Experiment	Uncategorized Sample	column.Temp.Vari	10-pam-acti	Actin OS=Exaiptasia diaphana OX=2652724 PE=3 SV=1	A0A913Y8A7		uniprotkb_Actiniaria_2023_11_27.fasta	41816.7	100.0 %	5	7	21	0.00414	0.678	DEDVAALVVDNGSGMCK	A	A	99.7 %						91.3	15	0	0.765	0	8	0	0	1	1821.8	4204.38		362659	3	19	Empty	true	A0A913XAC8
My Experiment	Uncategorized Sample	column.Temp.Vari	10-pam-acti	Actin OS=Exaiptasia diaphana OX=2652724 PE=3 SV=1	A0A913Y8A7		uniprotkb_Actiniaria_2023_11_27.fasta	41816.7	100.0 %	5	7	21	0.00414	0.678	DLTDYLMK	R	I	99.7 %	0.133	2.67	0	1	0	39.2	2.49	0.467	0.812	0	4	0	0	2	998.486	3898.74		838267	185	192	Empty	false	A7SEA7,A0A913XAC8,A0A6P8IXP3,A7S0V7,A7SEB1
My Experiment	Uncategorized Sample	column.Temp.Vari	10-pam-acti	Actin OS=Exaiptasia diaphana OX=2652724 PE=3 SV=1	A0A913Y8A7		uniprotkb_Actiniaria_2023_11_27.fasta	41816.7	100.0 %	5	7	21	0.00414	0.678	DLYANTVLSGGSTMYPGIADR	K	M	99.7 %	0.126	4.76	0	1	0	60.7	8.77	0.13	0.452	0	3	0	0	2	2201.05	4377.69		103821	293	313	Empty	false	A0A913XAC8,A0A6P8IXP3,A7S0V7
My Experiment	Uncategorized Sample	column.Temp.Vari	10-pam-acti	Actin OS=Exaiptasia diaphana OX=2652724 PE=3 SV=1	A0A913Y8A7		uniprotkb_Actiniaria_2023_11_27.fasta	41816.7	100.0 %	5	7	21	0.00414	0.678	DSYVGDEAQSK	K	R	99.7 %	0.502	3.31	0	1	0	51.6	8.14	0.752	0.773	0	1	0	0	2	1198.52	242.091		24908.2	52	62	Empty	false	A7SEA7,A0A913XAC8,A0A6P8IXP3,A7S0V7,A7SEB1
My Experiment	Uncategorized Sample	column.Temp.Vari	10-pam-acti	Actin OS=Exaiptasia diaphana OX=2652724 PE=3 SV=1	A0A913Y8A7		uniprotkb_Actiniaria_2023_11_27.fasta	41816.7	100.0 %	5	7	21	0.00414	0.678	DSYVGDEAQSKR	K	G	99.7 %	0.339	2.81	0	1	0	52.4	7.72	0.641	0.667	0	4	2	0	2	1354.62	263.141		65634.2	52	63	Empty	false	A7SEA7,A0A913XAC8,A0A6P8IXP3,A7S0V7,A7SEB1
My Experiment	Uncategorized Sample	column.Temp.Vari	10-pam-acti	Actin OS=Exaiptasia diaphana OX=2652724 PE=3 SV=1	A0A913Y8A7		uniprotkb_Actiniaria_2023_11_27.fasta	41816.7	100.0 %	5	7	21	0.00414	0.678	EIANLAPPTMK	K	I	99.7 %	0.45	2.79	0	1	0	38.5	4.54	0.462	0.591	0	2	0	0	2	1184.63	3546.33		509581	317	327	Empty	true
My Experiment	Uncategorized Sample	column.Temp.Vari	10-pam-acti	Actin OS=Exaiptasia diaphana OX=2652724 PE=3 SV=1	A0A913Y8A7		uniprotkb_Actiniaria_2023_11_27.fasta	41816.7	100.0 %	5	7	21	0.00414	0.678	ELPDGQVITIGNER	Y	F	99.7 %						59.7	9.06	0.633	0.643	0	6	0	0	1	1540.8	3702.19		1662920	242	255	Empty	false	A7SEA7,A0A913XAC8,A0A6P8IXP3,A7S0V7,A7SEB1
My Experiment	Uncategorized Sample	column.Temp.Vari	10-pam-acti	Actin OS=Exaiptasia diaphana OX=2652724 PE=3 SV=1	A0A913Y8A7		uniprotkb_Actiniaria_2023_11_27.fasta	41816.7	100.0 %	5	7	21	0.00414	0.678	FPSIVGRPR	V	H	99.7 %						46.4	5.21	0.53	0.778	0	6	0	0	1	1028.6	3583.43		1336520	32	40	Empty	false	A7SEA7,A0A913XAC8,A0A6P8IXP3,A7S0V7,A7SEB1
My Experiment	Uncategorized Sample	column.Temp.Vari	10-pam-acti	Actin OS=Exaiptasia diaphana OX=2652724 PE=3 SV=1	A0A913Y8A7		uniprotkb_Actiniaria_2023_11_27.fasta	41816.7	100.0 %	5	7	21	0.00414	0.678	FRCPEAMFQPSFL	R	G	99.7 %						47.1	5.25	0.654	0.577	0	3	0	0	1	1629.76	4983.22		28582.2	256	268	Empty	false	A0A913XAC8,A0A6P8IXP3,A7S0V7,A7SEB1
My Experiment	Uncategorized Sample	column.Temp.Vari	10-pam-acti	Actin OS=Exaiptasia diaphana OX=2652724 PE=3 SV=1	A0A913Y8A7		uniprotkb_Actiniaria_2023_11_27.fasta	41816.7	100.0 %	5	7	21	0.00414	0.678	GIVTNWDDMEK	H	I	99.7 %						57.5	6.92	0.64	0.818	0	4	0	0	1	1307.59	3691.09		266969	75	85	Empty	false	A7SEA7,A0A913XAC8,A0A6P8IXP3,A7S0V7,A7SEB1
My Experiment	Uncategorized Sample	column.Temp.Vari	10-pam-acti	Actin OS=Exaiptasia diaphana OX=2652724 PE=3 SV=1	A0A913Y8A7		uniprotkb_Actiniaria_2023_11_27.fasta	41816.7	100.0 %	5	7	21	0.00414	0.678	GYSFTTTAER	R	E	99.7 %	0.594	3.02	0	1	0	47.3	6.21	0.622	0.8	0	5	0	0	2	1132.53	3024.01		352917	198	207	Empty	false	A7SEA7,A0A913XAC8,A0A6P8IXP3,A7S0V7,A7SEB1
My Experiment	Uncategorized Sample	column.Temp.Vari	10-pam-acti	Actin OS=Exaiptasia diaphana OX=2652724 PE=3 SV=1	A0A913Y8A7		uniprotkb_Actiniaria_2023_11_27.fasta	41816.7	100.0 %	5	7	21	0.00414	0.678	HQGVMVGMGQK	R	D	99.7 %	0.533	3.45	0	1	0	56.8	7.77	0.699	0.818	0	13	0	0	2	1171.57	701.12		303815	41	51	Empty	false	A7SEA7,A0A913XAC8,A0A6P8IXP3,A7S0V7,A7SEB1
My Experiment	Uncategorized Sample	column.Temp.Vari	10-pam-acti	Actin OS=Exaiptasia diaphana OX=2652724 PE=3 SV=1	A0A913Y8A7		uniprotkb_Actiniaria_2023_11_27.fasta	41816.7	100.0 %	5	7	21	0.00414	0.678	HTFYNELR	H	V	98.6 %						25.3	3.36	0.462	0.562	0	2	0	0	1	1079.53	2876.44		18070.2	89	96	Empty	false	A7SEA7,A0A913XAC8,A0A6P8IXP3,A7S0V7,A7SEB1
My Experiment	Uncategorized Sample	column.Temp.Vari	10-pam-acti	Actin OS=Exaiptasia diaphana OX=2652724 PE=3 SV=1	A0A913Y8A7		uniprotkb_Actiniaria_2023_11_27.fasta	41816.7	100.0 %	5	7	21	0.00414	0.678	IWHHTFYNELR	K	V	99.7 %	0.266	3.93	0	1	0	50.3	5.96	0.501	0.955	0	0	2	0	2	1515.75	3492.28		374803	86	96	Empty	false	A7SEA7,A0A913XAC8,A0A6P8IXP3,A7S0V7,A7SEB1
My Experiment	Uncategorized Sample	column.Temp.Vari	10-pam-acti	Actin OS=Exaiptasia diaphana OX=2652724 PE=3 SV=1	A0A913Y8A7		uniprotkb_Actiniaria_2023_11_27.fasta	41816.7	100.0 %	5	7	21	0.00414	0.678	LCYVALDFEQEMQTAAASSSLEK	K	S	96.1 %	0.258	1.82	0	1	0	23	0.481	0.139	0.196	0	0	1	0	2	2591.2	6533.02		2696.67	217	239	Empty	true
My Experiment	Uncategorized Sample	column.Temp.Vari	10-pam-acti	Actin OS=Exaiptasia diaphana OX=2652724 PE=3 SV=1	A0A913Y8A7		uniprotkb_Actiniaria_2023_11_27.fasta	41816.7	100.0 %	5	7	21	0.00414	0.678	PSIVGRPR	F	H	98.6 %						42.3	5.25	0.187	0.875	0	4	0	0	1	881.532	3587.86		239228	33	40	Empty	false	A7SEA7,A0A913XAC8,A0A6P8IXP3,A7S0V7,A7SEB1
My Experiment	Uncategorized Sample	column.Temp.Vari	10-pam-acti	Actin OS=Exaiptasia diaphana OX=2652724 PE=3 SV=1	A0A913Y8A7		uniprotkb_Actiniaria_2023_11_27.fasta	41816.7	100.0 %	5	7	21	0.00414	0.678	QEYDESGPAIVHR	K	K	99.7 %	0.577	3.34	0	1	0	45.8	3.77	0.321	0.692	0	0	4	0	2	1500.71	3015.19		253798	361	373	Empty	false	A7SEA7,A0A6P8IXP3
My Experiment	Uncategorized Sample	column.Temp.Vari	10-pam-acti	Actin OS=Exaiptasia diaphana OX=2652724 PE=3 SV=1	A0A913Y8A7		uniprotkb_Actiniaria_2023_11_27.fasta	41816.7	100.0 %	5	7	21	0.00414	0.678	RVAPEEHPVLLTEAPLNPK	L	A	99.7 %						73.2	10.4	0.594	0.684	0	0	2	0	1	2110.17	3745.39		123255	96	114	Empty	false	A7SEA7,A0A913XAC8,A0A6P8IXP3,A7S0V7,A7SEB1
My Experiment	Uncategorized Sample	column.Temp.Vari	10-pam-acti	Actin OS=Exaiptasia diaphana OX=2652724 PE=3 SV=1	A0A913Y8A7		uniprotkb_Actiniaria_2023_11_27.fasta	41816.7	100.0 %	5	7	21	0.00414	0.678	SGGSTMYPGIADR	L	M	99.7 %						35.2	4.43	0.543	0.462	0	2	0	0	1	1311.6	3207.68		78901.9	301	313	Empty	false	A0A913XAC8,A0A6P8IXP3,A7S0V7
My Experiment	Uncategorized Sample	column.Temp.Vari	10-pam-acti	Actin OS=Exaiptasia diaphana OX=2652724 PE=3 SV=1	A0A913Y8A7		uniprotkb_Actiniaria_2023_11_27.fasta	41816.7	100.0 %	5	7	21	0.00414	0.678	SYELPDGQVITIGNER	K	F	99.7 %	0.556	4.89	0	1	0	77.3	14	0.745	0.688	0	6	0	0	2	1790.89	4230.17		340979	240	255	Empty	false	A7SEA7,A0A913XAC8,A0A6P8IXP3,A7S0V7,A7SEB1
My Experiment	Uncategorized Sample	column.Temp.Vari	10-pam-acti	Actin OS=Exaiptasia diaphana OX=2652724 PE=3 SV=1	A0A913Y8A7		uniprotkb_Actiniaria_2023_11_27.fasta	41816.7	100.0 %	5	7	21	0.00414	0.678	TEAPLNPK	L	A	98.6 %						38.3	2.85	0.58	0.75	0	4	0	0	1	869.473	222.617		281338	107	114	Empty	false	A7SEA7,A0A913XAC8,A0A6P8IXP3,A7S0V7,A7SEB1
My Experiment	Uncategorized Sample	column.Temp.Vari	10-pam-acti	Actin OS=Exaiptasia diaphana OX=2652724 PE=3 SV=1	A0A913Y8A7		uniprotkb_Actiniaria_2023_11_27.fasta	41816.7	100.0 %	5	7	21	0.00414	0.678	VAIQAVLSLYASGR	Y	T	99.7 %						69.5	12	0.709	0.75	0	8	0	0	1	1447.83	4985.05		39304.6	135	148	Empty	false	A7SEA7,A0A913XAC8,A0A6P8IXP3,A7S0V7,A7SEB1
My Experiment	Uncategorized Sample	column.Temp.Vari	10-pam-acti	Actin OS=Exaiptasia diaphana OX=2652724 PE=3 SV=1	A0A913Y8A7		uniprotkb_Actiniaria_2023_11_27.fasta	41816.7	100.0 %	5	7	21	0.00414	0.678	VALDFEQEMQTAAASSSLEK	Y	S	99.7 %						91	14.3	0.727	0.65	0	5	3	0	1	2155.02	4575.85		247227	220	239	Empty	true
My Experiment	Uncategorized Sample	column.Temp.Vari	10-pam-acti	Actin OS=Exaiptasia diaphana OX=2652724 PE=3 SV=1	A0A913Y8A7		uniprotkb_Actiniaria_2023_11_27.fasta	41816.7	100.0 %	5	7	21	0.00414	0.678	VAPEEHPV	R	L	98.6 %						28.1	3.46	0.562	0.562	0	1	0	0	1	877.441	253.532		59314.8	97	104	Empty	false	A7SEA7,A0A913XAC8,A0A6P8IXP3,A7S0V7,A7SEB1
My Experiment	Uncategorized Sample	column.Temp.Vari	10-pam-acti	Actin OS=Exaiptasia diaphana OX=2652724 PE=3 SV=1	A0A913Y8A7		uniprotkb_Actiniaria_2023_11_27.fasta	41816.7	100.0 %	5	7	21	0.00414	0.678	VAPEEHPVL	R	L	95.7 %						35.8	1.72	0.321	0.611	0	1	0	0	1	990.525	2983.44		31231.3	97	105	Empty	false	A7SEA7,A0A913XAC8,A0A6P8IXP3,A7S0V7,A7SEB1
My Experiment	Uncategorized Sample	column.Temp.Vari	10-pam-acti	Actin OS=Exaiptasia diaphana OX=2652724 PE=3 SV=1	A0A913Y8A7		uniprotkb_Actiniaria_2023_11_27.fasta	41816.7	100.0 %	5	7	21	0.00414	0.678	VAPEEHPVLL	R	T	94.8 %						32.9	1.55	0.347	0.5	0	1	0	0	1	1103.61	3526.15		115426	97	106	Empty	false	A7SEA7,A0A913XAC8,A0A6P8IXP3,A7S0V7,A7SEB1
My Experiment	Uncategorized Sample	column.Temp.Vari	10-pam-acti	Actin OS=Exaiptasia diaphana OX=2652724 PE=3 SV=1	A0A913Y8A7		uniprotkb_Actiniaria_2023_11_27.fasta	41816.7	100.0 %	5	7	21	0.00414	0.678	VAPEEHPVLLTEAPLNPK	R	A	99.7 %	0.486	3.92	0	1	0	62.3	11	0.722	0.528	0	4	0	0	2	1954.06	3858.24		62973.8	97	114	Empty	false	A7SEA7,A0A913XAC8,A0A6P8IXP3,A7S0V7,A7SEB1
My Experiment	Uncategorized Sample	column.Temp.Vari	10-pam-acti	Actin OS=Exaiptasia diaphana OX=2652724 PE=3 SV=1	A0A913Y8A7		uniprotkb_Actiniaria_2023_11_27.fasta	41816.7	100.0 %	5	7	21	0.00414	0.678	VVDNGSGMCK	L	A	98.9 %						28.5	2.68	0.593	0.45	0	2	0	0	1	1066.47	81.0754		3243.38	10	19	Empty	true	A0A913XAC8,A7SEB1
My Experiment	Uncategorized Sample	column.Temp.Vari	10-pam-acti	Malate dehydrogenase OS=Exaiptasia diaphana OX=2652724 PE=3 SV=1	A0A913X2K8		uniprotkb_Actiniaria_2023_11_27.fasta	35899.2	100.0 %	2	2	4	0.000788	0.205	GALEGCDVVAIPAGVPR	K	K	99.7 %	0.571	3.87	0	1	0	50.6	8.77	0.723	0.471	0	2	0	0	2	1680.87	4043.25		103563	93	109	Empty	true
My Experiment	Uncategorized Sample	column.Temp.Vari	10-pam-acti	Malate dehydrogenase OS=Exaiptasia diaphana OX=2652724 PE=3 SV=1	A0A913X2K8		uniprotkb_Actiniaria_2023_11_27.fasta	35899.2	100.0 %	2	2	4	0.000788	0.205	ILGVTTLDIVR	R	A	99.7 %	0.439	3.22	0	1	0	61.3	9.21	0.622	0.864	0	4	0	0	2	1199.74	4326.78		361045	171	181	Empty	false	A7T1J0
My Experiment	Uncategorized Sample	column.Temp.Vari	10-pam-acti	Malate dehydrogenase OS=Exaiptasia diaphana OX=2652724 PE=3 SV=1	A0A913X2K8		uniprotkb_Actiniaria_2023_11_27.fasta	35899.2	100.0 %	2	2	4	0.000788	0.205	IQNAGTEVVNAK	R	A	99.7 %	0.531	3.3	0	1	0	54.2	5.85	0.509	0.708	0	7	0	0	2	1243.66	1037.7		33372.5	235	246	Empty	false	A7T1J0
My Experiment	Uncategorized Sample	column.Temp.Vari	10-pam-acti	Malate dehydrogenase OS=Exaiptasia diaphana OX=2652724 PE=3 SV=1	A0A913X2K8		uniprotkb_Actiniaria_2023_11_27.fasta	35899.2	100.0 %	2	2	4	0.000788	0.205	VAVLGAAGGIGQPMSLLLK	K	Q	99.7 %	0.516	4.71	0	1	0	78.4	14.5	0.726	0.605	0	8	2	0	2	1795.05	6206.89		61093.4	32	50	Empty	true
My Experiment	Uncategorized Sample	column.Temp.Vari	10-pam-acti	Malate dehydrogenase OS=Exaiptasia diaphana OX=2652724 PE=3 SV=1	A0A913X2K8		uniprotkb_Actiniaria_2023_11_27.fasta	35899.2	100.0 %	2	2	4	0.000788	0.205	VTSHQGPDELKGALEGCDVVAIPAGVPR	K	K	99.7 %	0.465	3.7	0	1	0	57.8	6.82	0.524	0.536	0	0	0	2	2	2872.46	4319.96		70621.1	82	109	Empty	true
My Experiment	Uncategorized Sample	column.Temp.Vari	10-pam-acti	Histone H4 OS=Actinia tenebrosa OX=6105 GN=LOC116289407 PE=3 SV=1	A0A6P8H706		uniprotkb_Actiniaria_2023_11_27.fasta	25129.6	100.0 %	9	12	34	0.0067	0.385	AMSIMNSFVNDVFER	K	I	99.7 %	0.572	2.4	0	1	0	34.2	5.82	0.5	0.3	0	8	0	0	2	1759.81	6623.24		17754.1	159	173	Empty	true
My Experiment	Uncategorized Sample	column.Temp.Vari	10-pam-acti	Histone H4 OS=Actinia tenebrosa OX=6105 GN=LOC116289407 PE=3 SV=1	A0A6P8H706		uniprotkb_Actiniaria_2023_11_27.fasta	25129.6	100.0 %	9	12	34	0.0067	0.385	DAVTYTEHAK	R	R	98.8 %	0.32	1.34	0	1	0	21.9	1.52	0.292	0.4	0	1	0	0	2	1134.54	280.042		1974.42	69	78	Empty	true
My Experiment	Uncategorized Sample	column.Temp.Vari	10-pam-acti	Histone H4 OS=Actinia tenebrosa OX=6105 GN=LOC116289407 PE=3 SV=1	A0A6P8H706		uniprotkb_Actiniaria_2023_11_27.fasta	25129.6	100.0 %	9	12	34	0.0067	0.385	DNIQGITKPAIR	R	R	99.7 %	0.344	2.99	0	1	0	47.2	4.11	0.479	0.625	0	2	2	0	2	1325.75	3273.52		302165	25	36	Empty	true
My Experiment	Uncategorized Sample	column.Temp.Vari	10-pam-acti	Histone H4 OS=Actinia tenebrosa OX=6105 GN=LOC116289407 PE=3 SV=1	A0A6P8H706		uniprotkb_Actiniaria_2023_11_27.fasta	25129.6	100.0 %	9	12	34	0.0067	0.385	ISGLIYEETR	R	G	99.7 %	0.375	4.05	0	1	0	52.8	7.57	0.604	0.85	0	2	0	0	2	1180.62	3449.13		163660	47	56	Empty	true
My Experiment	Uncategorized Sample	column.Temp.Vari	10-pam-acti	Histone H4 OS=Actinia tenebrosa OX=6105 GN=LOC116289407 PE=3 SV=1	A0A6P8H706		uniprotkb_Actiniaria_2023_11_27.fasta	25129.6	100.0 %	9	12	34	0.0067	0.385	LLLPGELAK	R	H	99.1 %	0.173	1.59	0	1	0	41	3.31	0.263	0.667	0	1	0	0	2	953.603	3776.62		492420	201	209	Empty	true
My Experiment	Uncategorized Sample	column.Temp.Vari	10-pam-acti	Histone H4 OS=Actinia tenebrosa OX=6105 GN=LOC116289407 PE=3 SV=1	A0A6P8H706		uniprotkb_Actiniaria_2023_11_27.fasta	25129.6	100.0 %	9	12	34	0.0067	0.385	QVHPDTGISSK	K	A	99.7 %	0.43	2.02	0	1	0	43.8	5.82	0.571	0.636	0	8	0	0	2	1168.6	499.591		59055.8	148	158	Empty	true
My Experiment	Uncategorized Sample	column.Temp.Vari	10-pam-acti	Histone H4 OS=Actinia tenebrosa OX=6105 GN=LOC116289407 PE=3 SV=1	A0A6P8H706		uniprotkb_Actiniaria_2023_11_27.fasta	25129.6	100.0 %	9	12	34	0.0067	0.385	SIMNSFVNDVFER	M	I	99.7 %						35.7	4.4	0.538	0.423	0	5	0	0	1	1557.74	5301.97		18007.9	161	173	Empty	true
My Experiment	Uncategorized Sample	column.Temp.Vari	10-pam-acti	Histone H4 OS=Actinia tenebrosa OX=6105 GN=LOC116289407 PE=3 SV=1	A0A6P8H706		uniprotkb_Actiniaria_2023_11_27.fasta	25129.6	100.0 %	9	12	34	0.0067	0.385	TVTAMDVVYALK	K	R	99.7 %	0.523	3.54	0	1	0	61.3	8.96	0.546	0.792	0	2	0	0	2	1310.7	4520.17		15236.1	81	92	Empty	true
My Experiment	Uncategorized Sample	column.Temp.Vari	10-pam-acti	Histone H4 OS=Actinia tenebrosa OX=6105 GN=LOC116289407 PE=3 SV=1	A0A6P8H706		uniprotkb_Actiniaria_2023_11_27.fasta	25129.6	100.0 %	9	12	34	0.0067	0.385	VFLENVIR	K	D	99.7 %	0.311	2.88	0	1	0	46.1	6.39	0.584	0.938	0	3	0	0	2	989.578	3879.71		465516	61	68	Empty	true
My Experiment	Uncategorized Sample	column.Temp.Vari	10-pam-acti	ZP domain-containing protein-like OS=Actinia tenebrosa OX=6105 GN=LOC116301744 PE=4 SV=1	A0A6P8IIX3		uniprotkb_Actiniaria_2023_11_27.fasta	41846.5	100.0 %	2	2	6	0.00118	0.0501	FSLAAFR	R	F	98.2 %	0.418	2.2	0	1	0	31.9	3.02	0.357	0.786	0	2	0	0	2	811.446	3902.19		136855	252	258	Empty	true
My Experiment	Uncategorized Sample	column.Temp.Vari	10-pam-acti	ZP domain-containing protein-like OS=Actinia tenebrosa OX=6105 GN=LOC116301744 PE=4 SV=1	A0A6P8IIX3		uniprotkb_Actiniaria_2023_11_27.fasta	41846.5	100.0 %	2	2	6	0.00118	0.0501	STEVNDDFIIFR	K	A	99.7 %	0.491	3.87	0	1	0	65.2	9.92	0.618	0.833	0	4	0	0	2	1455.71	4339.72		134700	76	87	Empty	true
My Experiment	Uncategorized Sample	column.Temp.Vari	10-pam-acti	Alpha-actinin-1-like OS=Actinia tenebrosa OX=6105 GN=LOC116297027 PE=3 SV=1	A0A6P8HXB0		uniprotkb_Actiniaria_2023_11_27.fasta	101295	100.0 %	1	1	1	0.000197	0.0136	IGWEQLLTATAR	R	N	99.7 %	0.176	2.2	0	1	0	33.4	2.82	0.533	0.458	0	1	0	0	2	1358.74	4961.89		1303.55	703	714	Empty	true
My Experiment	Uncategorized Sample	column.Temp.Vari	10-pam-acti	Kappa-actitoxin-Bcs4a OS=Bunodosoma caissarum OX=31165 PE=1 SV=1	C0HJC4		uniprotkb_Actiniaria_2023_11_27.fasta	5718.5	99.8 %	1	1	3	0.000591	0.24	CLTQCDEGGCLK	R	Y	99.7 %	0.463	2.3	0	1	0	37.3	4.22	0.611	0.5	0	3	0	0	2	1440.59	2456.47		3660.85	28	39	Empty	true
My Experiment	Uncategorized Sample	column.Temp.Vari	10-pam-acti	Filamin-A-like OS=Actinia tenebrosa OX=6105 GN=LOC116305872 PE=3 SV=1	A0A6P8IWE9		uniprotkb_Actiniaria_2023_11_27.fasta	314417	100.0 %	5	5	9	0.00177	0.0181	AVLGQPNSFTVNASNAGR	R	G	99.7 %	0.512	4.36	0	1	0	60.2	9.18	0.635	0.5	0	2	0	0	2	1802.91	3593.47		43125	2847	2864	Empty	true
My Experiment	Uncategorized Sample	column.Temp.Vari	10-pam-acti	Filamin-A-like OS=Actinia tenebrosa OX=6105 GN=LOC116305872 PE=3 SV=1	A0A6P8IWE9		uniprotkb_Actiniaria_2023_11_27.fasta	314417	100.0 %	5	5	9	0.00177	0.0181	AYGPGLEK	H	G	99.7 %	0.0888	1.4	0	1	0	34.6	2.77	0.442	0.75	0	1	0	0	1	834.436	540.592		9011.61	565	572	Empty	true
My Experiment	Uncategorized Sample	column.Temp.Vari	10-pam-acti	Filamin-A-like OS=Actinia tenebrosa OX=6105 GN=LOC116305872 PE=3 SV=1	A0A6P8IWE9		uniprotkb_Actiniaria_2023_11_27.fasta	314417	100.0 %	5	5	9	0.00177	0.0181	HIPGSPFK	K	A	95.5 %	0.0938	1.28	0	1	0	21	0.481	0.114	0.312	0	1	0	0	2	882.483	2725.75		6502.47	826	833	Empty	true
My Experiment	Uncategorized Sample	column.Temp.Vari	10-pam-acti	Filamin-A-like OS=Actinia tenebrosa OX=6105 GN=LOC116305872 PE=3 SV=1	A0A6P8IWE9		uniprotkb_Actiniaria_2023_11_27.fasta	314417	100.0 %	5	5	9	0.00177	0.0181	ITVTEVSK	K	D	98.4 %	0.178	1.27	0	1	0	20.9	1.32	0.254	0.438	0	1	0	0	2	876.504	848.412		2360.55	990	997	Empty	true
My Experiment	Uncategorized Sample	column.Temp.Vari	10-pam-acti	Filamin-A-like OS=Actinia tenebrosa OX=6105 GN=LOC116305872 PE=3 SV=1	A0A6P8IWE9		uniprotkb_Actiniaria_2023_11_27.fasta	314417	100.0 %	5	5	9	0.00177	0.0181	VPISPSSDPSK	K	V	99.7 %	0.491	2.14	0	1	0	42.7	4.37	0.548	0.591	0	4	0	0	2	1113.58	534.797		28350.9	930	940	Empty	true
My Experiment	Uncategorized Sample	column.Temp.Vari	10-pam-acti	Protein disulfide-isomerase OS=Actinia tenebrosa OX=6105 GN=LOC116295368 PE=3 SV=1	A0A6P8I2E5		uniprotkb_Actiniaria_2023_11_27.fasta	57520.1	100.0 %	1	1	1	0.000197	0.0155	ALAPEYAK	K	A	99.7 %	0.0645	1.39	0	1	0	38.1	4.8	0.433	0.75	0	1	0	0	2	862.467	569.302		10468.3	58	65	Empty	true	A7SHH5
My Experiment	Uncategorized Sample	column.Temp.Vari	10-pam-acti	Myotrophin-like OS=Actinia tenebrosa OX=6105 GN=LOC116286781 PE=4 SV=1	A0A6P8GY91		uniprotkb_Actiniaria_2023_11_27.fasta	13601.1	100.0 %	2	2	4	0.000788	0.171	DVLALLLQK	K	G	99.7 %	0.19	1.68	0	1	0	26.8	2.52	0.366	0.5	0	2	0	0	2	1013.62	4896.81		4998.99	49	57	Empty	true
My Experiment	Uncategorized Sample	column.Temp.Vari	10-pam-acti	Myotrophin-like OS=Actinia tenebrosa OX=6105 GN=LOC116286781 PE=4 SV=1	A0A6P8GY91		uniprotkb_Actiniaria_2023_11_27.fasta	13601.1	100.0 %	2	2	4	0.000788	0.171	RPLHIAADYGQK	R	D	99.7 %	0.19	2.3	0	1	0	34.1	3.36	0.375	0.583	0	0	2	0	2	1368.74	2524.85		11246	37	48	Empty	true
My Experiment	Uncategorized Sample	column.Temp.Vari	10-pam-acti	Peroxiredoxin-1-like isoform X2 OS=Actinia tenebrosa OX=6105 GN=LOC116290923 PE=3 SV=1	A0A6P8HDY8,A0A6P8HMN3		uniprotkb_Actiniaria_2023_11_27.fasta	27148.2	100.0 %	3	3	6	0.00118	0.36	AINCEVIACSVDSQYSHLAWTNVPR	K	K	99.7 %	0.491	2.8	0	1	0	41.2	4.96	0.515	0.3	0	0	2	0	2	2890.36	5095.65		11231.2	66	90	Empty	true
My Experiment	Uncategorized Sample	column.Temp.Vari	10-pam-acti	Peroxiredoxin-1-like isoform X2 OS=Actinia tenebrosa OX=6105 GN=LOC116290923 PE=3 SV=1	A0A6P8HDY8,A0A6P8HMN3		uniprotkb_Actiniaria_2023_11_27.fasta	27148.2	100.0 %	3	3	6	0.00118	0.36	AVIQKPAPPFAGTAVNK	K	H	99.7 %	0.565	4.01	0	1	0	56.7	8.29	0.414	0.676	0	0	2	0	2	1708.97	3475.37		288115	4	20	Empty	true
My Experiment	Uncategorized Sample	column.Temp.Vari	10-pam-acti	Peroxiredoxin-1-like isoform X2 OS=Actinia tenebrosa OX=6105 GN=LOC116290923 PE=3 SV=1	A0A6P8HDY8,A0A6P8HMN3		uniprotkb_Actiniaria_2023_11_27.fasta	27148.2	100.0 %	3	3	6	0.00118	0.36	GLFIIDDK	R	G	99.6 %	0.00226	2.32	0	1	0	36.2	1.92	0.337	0.75	0	1	0	0	2	920.509	3829.03		28718.1	127	134	Empty	false	A0A913YD01
My Experiment	Uncategorized Sample	column.Temp.Vari	10-pam-acti	Peroxiredoxin-1-like isoform X2 OS=Actinia tenebrosa OX=6105 GN=LOC116290923 PE=3 SV=1	A0A6P8HDY8,A0A6P8HMN3		uniprotkb_Actiniaria_2023_11_27.fasta	27148.2	100.0 %	3	3	6	0.00118	0.36	LIQAFQFTDK	R	H	99.7 %	0.485	3.72	0	1	0	56.9	7.6	0.578	0.9	0	4	0	0	2	1210.65	3891.32		268519	157	166	Empty	false	A0A913YD01
My Experiment	Uncategorized Sample	column.Temp.Vari	10-pam-acti	Peroxiredoxin-1-like isoform X2 OS=Actinia tenebrosa OX=6105 GN=LOC116290923 PE=3 SV=1	A0A6P8HDY8,A0A6P8HMN3		uniprotkb_Actiniaria_2023_11_27.fasta	27148.2	100.0 %	3	3	6	0.00118	0.36	QITVNDLPVGR	R	S	99.7 %	0.49	2.87	0	1	0	48.2	4.31	0.427	0.682	0	2	0	0	2	1211.67	3622.15		174347	139	149	Empty	true
My Experiment	Uncategorized Sample	column.Temp.Vari	10-pam-acti	Gelsolin-like protein 1 OS=Actinia tenebrosa OX=6105 GN=LOC116300251 PE=4 SV=1	A0A6P8IEX9		uniprotkb_Actiniaria_2023_11_27.fasta	42552	100.0 %	2	2	3	0.000591	0.0623	TVELDTLLDDKPIQHR	K	E	99.7 %	0.346	2.97	0	1	0	50.8	3.25	0.423	0.625	0	0	2	0	2	1893.01	4008.3		46262.3	114	129	Empty	true
My Experiment	Uncategorized Sample	column.Temp.Vari	10-pam-acti	Gelsolin-like protein 1 OS=Actinia tenebrosa OX=6105 GN=LOC116300251 PE=4 SV=1	A0A6P8IEX9		uniprotkb_Actiniaria_2023_11_27.fasta	42552	100.0 %	2	2	3	0.000591	0.0623	VGLQIWR	K	I	98.2 %	0.0392	2.45	0	1	0	31.6	1.37	0.301	0.786	0	1	0	0	2	871.515	3760.26		120880	46	52	Empty	true	A0A6P8IA30
My Experiment	Uncategorized Sample	column.Temp.Vari	10-pam-acti	Histone H2A OS=Nematostella vectensis OX=45351 GN=NEMVEDRAFT_v1g219655 PE=3 SV=1	A7SYT5		uniprotkb_Actiniaria_2023_11_27.fasta	13500.3	100.0 %	6	8	32	0.0063	0.368	AGLQFPVGR	R	V	99.2 %	0.225	2.7	0	1	0	39.4	1.52	0.168	0.722	0	4	0	0	2	944.531	3558.33		626530	21	29	Empty	true	A7RJL4
My Experiment	Uncategorized Sample	column.Temp.Vari	10-pam-acti	Histone H2A OS=Nematostella vectensis OX=45351 GN=NEMVEDRAFT_v1g219655 PE=3 SV=1	A7SYT5		uniprotkb_Actiniaria_2023_11_27.fasta	13500.3	100.0 %	6	8	32	0.0063	0.368	AQGGVLPNIQAVLLPK	I	R	98.9 %						29.6	2.77	0.507	0.281	0	2	0	0	1	1617.97	5284.78		5910.99	103	118	Empty	true
My Experiment	Uncategorized Sample	column.Temp.Vari	10-pam-acti	Histone H2A OS=Nematostella vectensis OX=45351 GN=NEMVEDRAFT_v1g219655 PE=3 SV=1	A7SYT5		uniprotkb_Actiniaria_2023_11_27.fasta	13500.3	100.0 %	6	8	32	0.0063	0.368	GGVLPNIQAVLLPK	Q	R	99.7 %						60.3	9.46	0.7	0.643	0	12	0	0	1	1418.87	5259.88		133801	105	118	Empty	true
My Experiment	Uncategorized Sample	column.Temp.Vari	10-pam-acti	Histone H2A OS=Nematostella vectensis OX=45351 GN=NEMVEDRAFT_v1g219655 PE=3 SV=1	A7SYT5		uniprotkb_Actiniaria_2023_11_27.fasta	13500.3	100.0 %	6	8	32	0.0063	0.368	GGVTIAQGGVLPNIQAVLLPK	L	R	99.7 %						54.5	7.8	0.594	0.524	0	3	2	0	1	2045.21	6752.76		28642.7	98	118	Empty	true
My Experiment	Uncategorized Sample	column.Temp.Vari	10-pam-acti	Histone H2A OS=Nematostella vectensis OX=45351 GN=NEMVEDRAFT_v1g219655 PE=3 SV=1	A7SYT5		uniprotkb_Actiniaria_2023_11_27.fasta	13500.3	100.0 %	6	8	32	0.0063	0.368	LLGGVTIAQGGVLPNIQAVLLPK	K	R	99.7 %	0.515	5.12	0	1	0	85.7	13.8	0.788	0.674	0	1	2	0	2	2271.38	7116.94		50356.2	96	118	Empty	true
My Experiment	Uncategorized Sample	column.Temp.Vari	10-pam-acti	Histone H2A OS=Nematostella vectensis OX=45351 GN=NEMVEDRAFT_v1g219655 PE=3 SV=1	A7SYT5		uniprotkb_Actiniaria_2023_11_27.fasta	13500.3	100.0 %	6	8	32	0.0063	0.368	LSAEILELAGNAAR	Y	D	99.7 %						63.8	10.3	0.564	0.714	0	6	0	0	1	1427.79	4369.74		304430	58	71	Empty	true	A7RJL4
My Experiment	Uncategorized Sample	column.Temp.Vari	10-pam-acti	DUF6729 domain-containing protein OS=Exaiptasia diaphana OX=2652724 PE=4 SV=1	A0A913WZS7		uniprotkb_Actiniaria_2023_11_27.fasta	152130	100.0 %	2	2	2	0.000394	0.017	AVDTQPETTISRKR	K	N	94.9 %						46.9	1.13	0.286	0.643	0	0	1	0	2	1601.86	3681.78		90514.5	1277	1290	Empty	true
My Experiment	Uncategorized Sample	column.Temp.Vari	10-pam-acti	DUF6729 domain-containing protein OS=Exaiptasia diaphana OX=2652724 PE=4 SV=1	A0A913WZS7		uniprotkb_Actiniaria_2023_11_27.fasta	152130	100.0 %	2	2	2	0.000394	0.017	MYYGQWYCK	R	N	96.3 %	0.241	1.23	0	1	0	15.9	0.638	0.258	0.389	0	1	0	0	2	1314.53	3463.74		44767.1	1321	1329	Empty	true
My Experiment	Uncategorized Sample	column.Temp.Vari	10-pam-acti	Uncharacterized protein OS=Exaiptasia diaphana OX=2652724 PE=3 SV=1	A0A913XBH5		uniprotkb_Actiniaria_2023_11_27.fasta	2.25893e+06	100.0 %	1	1	2	0.000394	0.000851	SNGGAGVFPFVGGRGGGR	G	L	99.6 %						38.9	3.64	0.437	0.333	0	2	0	0	1	1648.83	3646.59		1812330	5185	5202	Empty	true
My Experiment	Uncategorized Sample	column.Temp.Vari	10-pam-acti	Heat shock protein 70 OS=Nematostella vectensis OX=45351 GN=NEMVEDRAFT_v1g195315 PE=3 SV=1	A7T144		uniprotkb_Actiniaria_2023_11_27.fasta	71404.1	92.0 %	0	0	0	0	0.0184	ELEGVCNPIITK	K	L	99.7 %	0.386	3.01	0	1	0	48.5	5.13	0.495	0.667	0	3	0	0	2	1372.71	3570.22		91256.7	599	610	Empty	false	A0A6P8HFH9
My Experiment	Uncategorized Sample	column.Temp.Vari	10-pam-acti	Malate dehydrogenase OS=Nematostella vectensis OX=45351 GN=NEMVEDRAFT_v1g248519 PE=3 SV=1	A7T1J0		uniprotkb_Actiniaria_2023_11_27.fasta	35952.8	100.0 %	3	3	15	0.00295	0.135	AIICIISNPVNSTVPIASEVYKK	K	A	99.7 %	0.335	3.49	0	1	0	42.3	3.09	0.414	0.326	0	0	4	0	2	2516.38	4974.15		54595.5	140	162	Empty	true
My Experiment	Uncategorized Sample	column.Temp.Vari	10-pam-acti	Malate dehydrogenase OS=Nematostella vectensis OX=45351 GN=NEMVEDRAFT_v1g248519 PE=3 SV=1	A7T1J0		uniprotkb_Actiniaria_2023_11_27.fasta	35952.8	100.0 %	3	3	15	0.00295	0.135	ILGVTTLDIVR	R	A	99.7 %	0.439	3.22	0	1	0	61.3	9.21	0.622	0.864	0	4	0	0	2	1199.74	4326.78		361045	171	181	Empty	true	A0A913X2K8
My Experiment	Uncategorized Sample	column.Temp.Vari	10-pam-acti	Malate dehydrogenase OS=Nematostella vectensis OX=45351 GN=NEMVEDRAFT_v1g248519 PE=3 SV=1	A7T1J0		uniprotkb_Actiniaria_2023_11_27.fasta	35952.8	100.0 %	3	3	15	0.00295	0.135	IQNAGTEVVNAK	R	A	99.7 %	0.531	3.3	0	1	0	54.2	5.85	0.509	0.708	0	7	0	0	2	1243.66	1037.7		33372.5	235	246	Empty	true	A0A913X2K8
My Experiment	Uncategorized Sample	column.Temp.Vari	10-pam-acti	Elongation factor 1-alpha OS=Actinia tenebrosa OX=6105 GN=LOC116294151 PE=3 SV=1	A0A6P8HMH9		uniprotkb_Actiniaria_2023_11_27.fasta	52265.3	100.0 %	2	3	7	0.00138	0.0807	SPVLDCHTAHIACK	Y	F	99.7 %						45	3.85	0.489	0.679	0	0	2	2	1	1608.76	2976.63		146584	367	380	Empty	true
My Experiment	Uncategorized Sample	column.Temp.Vari	10-pam-acti	Elongation factor 1-alpha OS=Actinia tenebrosa OX=6105 GN=LOC116294151 PE=3 SV=1	A0A6P8HMH9		uniprotkb_Actiniaria_2023_11_27.fasta	52265.3	100.0 %	2	3	7	0.00138	0.0807	VETGILKPGMLVTFAPVNLTTEVK	R	S	99.5 %	0.304	2.57	0	1	0	31.2	1.72	0.359	0.292	0	0	3	0	2	2557.43	6786.14		12913.4	276	299	Empty	true
My Experiment	Uncategorized Sample	column.Temp.Vari	10-pam-acti	Nucleoside diphosphate kinase OS=Actinia tenebrosa OX=6105 GN=LOC116296968 PE=3 SV=1	A0A6P8I8H1		uniprotkb_Actiniaria_2023_11_27.fasta	17029.7	100.0 %	6	7	18	0.00355	0.358	ALVGEIIR	R	R	99.7 %	0.367	2.16	0	1	0	42.8	2.72	0.505	0.875	0	2	0	0	2	870.541	3517.74		212522	20	27	Empty	true
My Experiment	Uncategorized Sample	column.Temp.Vari	10-pam-acti	Nucleoside diphosphate kinase OS=Actinia tenebrosa OX=6105 GN=LOC116296968 PE=3 SV=1	A0A6P8I8H1		uniprotkb_Actiniaria_2023_11_27.fasta	17029.7	100.0 %	6	7	18	0.00355	0.358	GDYSVSISR	R	N	99.7 %	0.28	2.39	0	1	0	44.8	4.28	0.621	0.833	0	2	0	0	2	983.479	2790.19		41843.6	107	115	Empty	true
My Experiment	Uncategorized Sample	column.Temp.Vari	10-pam-acti	Nucleoside diphosphate kinase OS=Actinia tenebrosa OX=6105 GN=LOC116296968 PE=3 SV=1	A0A6P8I8H1		uniprotkb_Actiniaria_2023_11_27.fasta	17029.7	100.0 %	6	7	18	0.00355	0.358	HLSSKPFYAGLCK	K	F	99.7 %	0.591	3.41	0	1	0	54	5.82	0.526	0.846	0	0	4	0	2	1507.77	3375.38		702928	55	67	Empty	true
My Experiment	Uncategorized Sample	column.Temp.Vari	10-pam-acti	Nucleoside diphosphate kinase OS=Actinia tenebrosa OX=6105 GN=LOC116296968 PE=3 SV=1	A0A6P8I8H1		uniprotkb_Actiniaria_2023_11_27.fasta	17029.7	100.0 %	6	7	18	0.00355	0.358	SMMGETDPADSK	R	A	99.7 %	0.523	1.49	0	1	0	26.9	3.96	0.561	0.333	0	5	0	0	2	1268.51	979.22		7181.38	90	101	Empty	true
My Experiment	Uncategorized Sample	column.Temp.Vari	10-pam-acti	Nucleoside diphosphate kinase OS=Actinia tenebrosa OX=6105 GN=LOC116296968 PE=3 SV=1	A0A6P8I8H1		uniprotkb_Actiniaria_2023_11_27.fasta	17029.7	100.0 %	6	7	18	0.00355	0.358	TLVMVKPDGVQR	R	A	99.7 %	0.463	2.72	0	1	0	42.7	2.8	0.508	0.583	0	2	2	0	2	1342.75	3284.52		175413	8	19	Empty	true
My Experiment	Uncategorized Sample	column.Temp.Vari	10-pam-acti	Nucleoside diphosphate kinase OS=Actinia tenebrosa OX=6105 GN=LOC116296968 PE=3 SV=1	A0A6P8I8H1		uniprotkb_Actiniaria_2023_11_27.fasta	17029.7	100.0 %	6	7	18	0.00355	0.358	VMVKPDGVQR	L	A	99.7 %						46.1	4.7	0.117	0.7	0	1	0	0	1	1128.62	3283.59		10287.4	10	19	Empty	true
My Experiment	Uncategorized Sample	column.Temp.Vari	10-pam-acti	Major antigen-like OS=Actinia tenebrosa OX=6105 GN=LOC116302485 PE=4 SV=1	A0A6P8ILG1		uniprotkb_Actiniaria_2023_11_27.fasta	327680	100.0 %	10	12	25	0.00492	0.0434	AEYQVEITK	K	L	99.7 %	0.409	3.07	0	1	0	39.3	2.7	0.369	0.722	0	4	0	0	2	1080.56	3027.49		137955	2654	2662	Empty	true
My Experiment	Uncategorized Sample	column.Temp.Vari	10-pam-acti	Major antigen-like OS=Actinia tenebrosa OX=6105 GN=LOC116302485 PE=4 SV=1	A0A6P8ILG1		uniprotkb_Actiniaria_2023_11_27.fasta	327680	100.0 %	10	12	25	0.00492	0.0434	ERNEELEDELTVLQHR	R	M	99.7 %	0.38	4.78	0	1	0	47.1	3.96	0.467	0.625	0	0	2	1	2	2009.99	3975.23		168252	2623	2638	Empty	true
My Experiment	Uncategorized Sample	column.Temp.Vari	10-pam-acti	Major antigen-like OS=Actinia tenebrosa OX=6105 GN=LOC116302485 PE=4 SV=1	A0A6P8ILG1		uniprotkb_Actiniaria_2023_11_27.fasta	327680	100.0 %	10	12	25	0.00492	0.0434	ESQLSQISMLR	K	S	99.7 %	0.485	2.7	0	1	0	52.3	5.66	0.474	0.773	0	2	0	0	2	1291.67	3772.12		73964.4	2682	2692	Empty	true
My Experiment	Uncategorized Sample	column.Temp.Vari	10-pam-acti	Major antigen-like OS=Actinia tenebrosa OX=6105 GN=LOC116302485 PE=4 SV=1	A0A6P8ILG1		uniprotkb_Actiniaria_2023_11_27.fasta	327680	100.0 %	10	12	25	0.00492	0.0434	KYEASLQNAQR	R	Q	99.6 %	0.17	3	0	1	0	42.1	1.89	0.304	0.864	0	0	2	0	2	1307.67	442.841		32333.1	252	262	Empty	true
My Experiment	Uncategorized Sample	column.Temp.Vari	10-pam-acti	Major antigen-like OS=Actinia tenebrosa OX=6105 GN=LOC116302485 PE=4 SV=1	A0A6P8ILG1		uniprotkb_Actiniaria_2023_11_27.fasta	327680	100.0 %	10	12	25	0.00492	0.0434	LTIIENAGDGHR	R	D	99.7 %	0.422	2.52	0	1	0	50	3.74	0.408	0.75	0	0	2	0	2	1295.67	2932.04		44321.3	1566	1577	Empty	true
My Experiment	Uncategorized Sample	column.Temp.Vari	10-pam-acti	Major antigen-like OS=Actinia tenebrosa OX=6105 GN=LOC116302485 PE=4 SV=1	A0A6P8ILG1		uniprotkb_Actiniaria_2023_11_27.fasta	327680	100.0 %	10	12	25	0.00492	0.0434	QNIAPLEK	K	R	97.2 %	0.252	1.63	0	1	0	22.5	0.678	0.244	0.5	0	1	0	0	2	912.515	900.842		3090.92	479	486	Empty	true
My Experiment	Uncategorized Sample	column.Temp.Vari	10-pam-acti	Major antigen-like OS=Actinia tenebrosa OX=6105 GN=LOC116302485 PE=4 SV=1	A0A6P8ILG1		uniprotkb_Actiniaria_2023_11_27.fasta	327680	100.0 %	10	12	25	0.00492	0.0434	SDALKDDIITLQK	K	K	99.7 %	0.398	4.05	0	1	0	57.4	7.22	0.516	0.692	0	2	2	0	2	1459.8	3684.52		122754	2597	2609	Empty	true
My Experiment	Uncategorized Sample	column.Temp.Vari	10-pam-acti	Major antigen-like OS=Actinia tenebrosa OX=6105 GN=LOC116302485 PE=4 SV=1	A0A6P8ILG1		uniprotkb_Actiniaria_2023_11_27.fasta	327680	100.0 %	10	12	25	0.00492	0.0434	SQERENELQAELLNAYK	R	M	99.7 %	0.553	4.59	0	1	0	65.4	9.47	0.596	0.706	0	0	2	0	2	2035.01	4083.21		71921	2551	2567	Empty	true
My Experiment	Uncategorized Sample	column.Temp.Vari	10-pam-acti	Major antigen-like OS=Actinia tenebrosa OX=6105 GN=LOC116302485 PE=4 SV=1	A0A6P8ILG1		uniprotkb_Actiniaria_2023_11_27.fasta	327680	100.0 %	10	12	25	0.00492	0.0434	TINHLENTNQGLSNDK	K	N	99.4 %	0.414	2.25	0	1	0	32.2	1.8	0.283	0.469	0	0	1	0	2	1797.87	2632.45		5871.88	2460	2475	Empty	true
My Experiment	Uncategorized Sample	column.Temp.Vari	10-pam-acti	Major antigen-like OS=Actinia tenebrosa OX=6105 GN=LOC116302485 PE=4 SV=1	A0A6P8ILG1		uniprotkb_Actiniaria_2023_11_27.fasta	327680	100.0 %	10	12	25	0.00492	0.0434	VETALEDCNR	R	G	99.7 %	0.455	2.52	0	1	0	36.4	3.89	0.407	0.6	0	4	0	0	2	1206.54	519.981		23398.9	2670	2679	Empty	true
My Experiment	Uncategorized Sample	column.Temp.Vari	10-pam-acti	Fructose-bisphosphate aldolase OS=Exaiptasia diaphana OX=2652724 PE=3 SV=1	A0A913WT73		uniprotkb_Actiniaria_2023_11_27.fasta	38716.2	100.0 %	2	3	5	0.000985	0.169	ADDGTPFVK	K	I	99.2 %	0.255	1.67	0	1	0	24.8	1.7	0.319	0.444	0	4	0	0	2	949.463	1013.54		12636.4	85	93	Empty	false	A0A6P8H7K2
My Experiment	Uncategorized Sample	column.Temp.Vari	10-pam-acti	Fructose-bisphosphate aldolase OS=Exaiptasia diaphana OX=2652724 PE=3 SV=1	A0A913WT73		uniprotkb_Actiniaria_2023_11_27.fasta	38716.2	100.0 %	2	3	5	0.000985	0.169	GILAADESTGTMGK	K	R	99.7 %	0.612	4.83	0	1	0	69.5	10.7	0.745	0.75	0	2	0	0	2	1350.66	3273.2		66887.6	26	39	Empty	true
My Experiment	Uncategorized Sample	column.Temp.Vari	10-pam-acti	Fructose-bisphosphate aldolase OS=Exaiptasia diaphana OX=2652724 PE=3 SV=1	A0A913WT73		uniprotkb_Actiniaria_2023_11_27.fasta	38716.2	100.0 %	2	3	5	0.000985	0.169	IAEAIVAPGK	R	G	99.7 %	0.496	3.23	0	1	0	46.3	4.43	0.367	0.75	0	6	0	0	2	968.578	2830.77		193096	16	25	Empty	false	A0A6P8H7K2
My Experiment	Uncategorized Sample	column.Temp.Vari	10-pam-acti	Fructose-bisphosphate aldolase OS=Exaiptasia diaphana OX=2652724 PE=3 SV=1	A0A913WT73		uniprotkb_Actiniaria_2023_11_27.fasta	38716.2	100.0 %	2	3	5	0.000985	0.169	YATICQQNGLVPIVEPEVLCDGEHTLER	R	A	99.7 %	0.508	3.12	0	1	0	46.8	4.14	0.0812	0.321	0	0	3	0	2	3240.57	5327.93		16667.3	171	198	Empty	true
My Experiment	Uncategorized Sample	column.Temp.Vari	10-pam-acti	Cysteine and glycine-rich protein 1-like OS=Actinia tenebrosa OX=6105 GN=LOC116306377 PE=4 SV=1	A0A6P8IYN5		uniprotkb_Actiniaria_2023_11_27.fasta	24472	100.0 %	3	3	5	0.000985	0.126	KKLDSTNANSHEGEVYCK	K	S	99.7 %	0.478	3.29	0	1	0	43.3	1.54	0.309	0.583	0	0	0	2	2	2079.98	339.781		70340.2	181	198	Empty	true
My Experiment	Uncategorized Sample	column.Temp.Vari	10-pam-acti	Cysteine and glycine-rich protein 1-like OS=Actinia tenebrosa OX=6105 GN=LOC116306377 PE=4 SV=1	A0A6P8IYN5		uniprotkb_Actiniaria_2023_11_27.fasta	24472	100.0 %	3	3	5	0.000985	0.126	KLDSTNANSHEGEVYCK	K	S	99.7 %	0.451	2.28	0	1	0	37.9	3.49	0.306	0.441	0	0	1	0	2	1951.88	686.32		4585.89	182	198	Empty	true
My Experiment	Uncategorized Sample	column.Temp.Vari	10-pam-acti	Cysteine and glycine-rich protein 1-like OS=Actinia tenebrosa OX=6105 GN=LOC116306377 PE=4 SV=1	A0A6P8IYN5		uniprotkb_Actiniaria_2023_11_27.fasta	24472	100.0 %	3	3	5	0.000985	0.126	TCHCVNFGTK	K	G	99.7 %	0.455	3.73	0	1	0	32.3	2.08	0.307	0.75	0	0	2	0	2	1223.53	434.9		76783	66	75	Empty	true
My Experiment	Uncategorized Sample	column.Temp.Vari	10-pam-acti	Triosephosphate isomerase OS=Actinia tenebrosa OX=6105 GN=LOC116304410 PE=3 SV=1	A0A6P8IS64		uniprotkb_Actiniaria_2023_11_27.fasta	27024.6	100.0 %	4	4	9	0.00177	0.215	SSAKPEIGVAAQNCYK	R	V	99.7 %	0.358	3.62	0	1	0	66.1	10.1	0.635	0.812	0	0	2	0	2	1722.85	3121.48		23624.7	52	67	Empty	true
My Experiment	Uncategorized Sample	column.Temp.Vari	10-pam-acti	Triosephosphate isomerase OS=Actinia tenebrosa OX=6105 GN=LOC116304410 PE=3 SV=1	A0A6P8IS64		uniprotkb_Actiniaria_2023_11_27.fasta	27024.6	100.0 %	4	4	9	0.00177	0.215	TATPQQAQEVHQQLR	K	D	99.6 %	0.143	1.68	0	1	0	37.9	1.92	0.314	0.467	0	0	2	0	2	1734.89	2905.32		63800.3	174	188	Empty	true
My Experiment	Uncategorized Sample	column.Temp.Vari	10-pam-acti	Triosephosphate isomerase OS=Actinia tenebrosa OX=6105 GN=LOC116304410 PE=3 SV=1	A0A6P8IS64		uniprotkb_Actiniaria_2023_11_27.fasta	27024.6	100.0 %	4	4	9	0.00177	0.215	TTEVVFR	K	Q	98.2 %	0.268	1.34	0	1	0	20.3	1.55	0.379	0.429	0	1	0	0	2	851.462	1702.56		1513.15	138	144	Empty	true
My Experiment	Uncategorized Sample	column.Temp.Vari	10-pam-acti	Triosephosphate isomerase OS=Actinia tenebrosa OX=6105 GN=LOC116304410 PE=3 SV=1	A0A6P8IS64		uniprotkb_Actiniaria_2023_11_27.fasta	27024.6	100.0 %	4	4	9	0.00177	0.215	VVIAYEPVWAIGTGK	K	T	99.7 %	0.577	3.77	0	1	0	70.6	11.6	0.729	0.7	0	4	0	0	2	1602.89	4611.36		45483.7	159	173	Empty	true
My Experiment	Uncategorized Sample	column.Temp.Vari	10-pam-acti	Heat shock cognate 71 kDa protein OS=Actinia tenebrosa OX=6105 GN=LOC116288647 PE=3 SV=1	A0A6P8HFH9		uniprotkb_Actiniaria_2023_11_27.fasta	71226.2	100.0 %	1	1	3	0.000591	0.0185	ELEGVCNPIITK	K	L	99.7 %	0.386	3.01	0	1	0	48.5	5.13	0.495	0.667	0	3	0	0	2	1372.71	3570.22		91256.7	598	609	Empty	true	A7T144
My Experiment	Uncategorized Sample	column.Temp.Vari	10-pam-acti	Histone H2A OS=Nematostella vectensis OX=45351 GN=NEMVEDRAFT_v1g83640 PE=3 SV=1	A7RJL4		uniprotkb_Actiniaria_2023_11_27.fasta	13641.6	100.0 %	2	2	2	0.000394	0.341	AGLQFPVGR	R	I	99.2 %	0.225	2.7	0	1	0	39.4	1.52	0.168	0.722	0	4	0	0	2	944.531	3558.33		626530	21	29	Empty	false	A7SYT5
My Experiment	Uncategorized Sample	column.Temp.Vari	10-pam-acti	Histone H2A OS=Nematostella vectensis OX=45351 GN=NEMVEDRAFT_v1g83640 PE=3 SV=1	A7RJL4		uniprotkb_Actiniaria_2023_11_27.fasta	13641.6	100.0 %	2	2	2	0.000394	0.341	GGVLPNIQSVLLPK	Q	K	99.7 %						32.2	3.64	0.621	0.357	0	1	0	0	1	1434.87	5067.37		2831.65	105	118	Empty	true
My Experiment	Uncategorized Sample	column.Temp.Vari	10-pam-acti	Histone H2A OS=Nematostella vectensis OX=45351 GN=NEMVEDRAFT_v1g83640 PE=3 SV=1	A7RJL4		uniprotkb_Actiniaria_2023_11_27.fasta	13641.6	100.0 %	2	2	2	0.000394	0.341	GVTIAQGGVLPNIQSVLLPK	S	K	95.9 %						22.2	2.4	0.279	0.175	0	1	0	0	1	2004.19	6520.87		2989.5	99	118	Empty	true
My Experiment	Uncategorized Sample	column.Temp.Vari	10-pam-acti	Histone H2A OS=Nematostella vectensis OX=45351 GN=NEMVEDRAFT_v1g83640 PE=3 SV=1	A7RJL4		uniprotkb_Actiniaria_2023_11_27.fasta	13641.6	100.0 %	2	2	2	0.000394	0.341	LSAEILELAGNAAR	Y	D	99.7 %						63.8	10.3	0.564	0.714	0	6	0	0	1	1427.79	4369.74		304430	58	71	Empty	false	A7SYT5
My Experiment	Uncategorized Sample	column.Temp.Vari	10-pam-acti	Aldehyde dehydrogenase domain-containing protein OS=Exaiptasia diaphana OX=2652724 PE=3 SV=1	A0A913Y784		uniprotkb_Actiniaria_2023_11_27.fasta	53103.4	99.8 %	2	2	2	0.000394	0.0307	EEIFGPVMQILK	K	F	95.2 %	0.246	0.799	0	1	0	16.7	0.42	0.174	0.208	0	1	0	0	2	1403.76	6042.24		417.144	386	397	Empty	true	A0A6P8H691
My Experiment	Uncategorized Sample	column.Temp.Vari	10-pam-acti	Aldehyde dehydrogenase domain-containing protein OS=Exaiptasia diaphana OX=2652724 PE=3 SV=1	A0A913Y784		uniprotkb_Actiniaria_2023_11_27.fasta	53103.4	99.8 %	2	2	2	0.000394	0.0307	IAKEEIFGPVMQILK	R	F	94.9 %	0.365	1.26	0	1	0	17.5	0.328	0.171	0.233	0	0	1	0	2	1715.98	5705.67		1433.31	383	397	Empty	true
My Experiment	Uncategorized Sample	column.Temp.Vari	10-pam-acti	Actin OS=Nematostella vectensis OX=45351 GN=NEMVEDRAFT_v1g169611 PE=3 SV=1	A7SEB1		uniprotkb_Actiniaria_2023_11_27.fasta	41643.6	99.6 %	1	2	3	0.000591	0.592	AGFAGDDAPR	K	A	99.7 %	0.407	2.82	0	1	0	52.8	6.59	0.513	0.85	0	6	0	0	2	976.448	470.721		139884	19	28	Empty	false	A0A913Y8A7,A7SEA7,A0A913XAC8,A0A6P8IXP3,A7S0V7
My Experiment	Uncategorized Sample	column.Temp.Vari	10-pam-acti	Actin OS=Nematostella vectensis OX=45351 GN=NEMVEDRAFT_v1g169611 PE=3 SV=1	A7SEB1		uniprotkb_Actiniaria_2023_11_27.fasta	41643.6	99.6 %	1	2	3	0.000591	0.592	ALPHAILR	Y	L	98.6 %						33.1	2.89	0.71	0.625	0	2	0	0	1	890.557	3039.78		184686	170	177	Empty	false	A0A913Y8A7,A7SEA7,A0A913XAC8,A0A6P8IXP3
My Experiment	Uncategorized Sample	column.Temp.Vari	10-pam-acti	Actin OS=Nematostella vectensis OX=45351 GN=NEMVEDRAFT_v1g169611 PE=3 SV=1	A7SEB1		uniprotkb_Actiniaria_2023_11_27.fasta	41643.6	99.6 %	1	2	3	0.000591	0.592	AVFPSIVGR	R	P	99.7 %						35.9	3.8	0.546	0.667	0	6	0	0	1	945.552	3684.67		3061620	29	37	Empty	false	A0A913Y8A7,A7SEA7,A0A913XAC8,A0A6P8IXP3,A7S0V7
My Experiment	Uncategorized Sample	column.Temp.Vari	10-pam-acti	Actin OS=Nematostella vectensis OX=45351 GN=NEMVEDRAFT_v1g169611 PE=3 SV=1	A7SEB1		uniprotkb_Actiniaria_2023_11_27.fasta	41643.6	99.6 %	1	2	3	0.000591	0.592	AVFPSIVGRPR	R	H	99.7 %	0.409	2.33	0	1	0	44.1	5.13	0.558	0.636	0	5	2	0	2	1198.71	3587.17		3138620	29	39	Empty	false	A0A913Y8A7,A7SEA7,A0A913XAC8,A0A6P8IXP3,A7S0V7
My Experiment	Uncategorized Sample	column.Temp.Vari	10-pam-acti	Actin OS=Nematostella vectensis OX=45351 GN=NEMVEDRAFT_v1g169611 PE=3 SV=1	A7SEB1		uniprotkb_Actiniaria_2023_11_27.fasta	41643.6	99.6 %	1	2	3	0.000591	0.592	CPEAMFQPSFL	R	G	99.2 %						33	2.92	0.53	0.5	0	3	0	0	1	1326.59	4779.35		28564.3	257	267	Empty	false	A0A913Y8A7,A0A913XAC8,A0A6P8IXP3,A7S0V7
My Experiment	Uncategorized Sample	column.Temp.Vari	10-pam-acti	Actin OS=Nematostella vectensis OX=45351 GN=NEMVEDRAFT_v1g169611 PE=3 SV=1	A7SEB1		uniprotkb_Actiniaria_2023_11_27.fasta	41643.6	99.6 %	1	2	3	0.000591	0.592	CPEAMFQPSFLGMESAGIHETTYNSIMK	R	C	99.5 %	0.477	2.53	0	1	0	29.7	1.6	0.29	0.232	0	0	2	0	2	3176.42	6240		8894.71	257	284	Empty	false	A0A913Y8A7,A0A6P8IXP3,A7S0V7
My Experiment	Uncategorized Sample	column.Temp.Vari	10-pam-acti	Actin OS=Nematostella vectensis OX=45351 GN=NEMVEDRAFT_v1g169611 PE=3 SV=1	A7SEB1		uniprotkb_Actiniaria_2023_11_27.fasta	41643.6	99.6 %	1	2	3	0.000591	0.592	DLTDYLMK	R	I	99.7 %	0.133	2.67	0	1	0	39.2	2.49	0.467	0.812	0	4	0	0	2	998.486	3898.74		838267	184	191	Empty	false	A0A913Y8A7,A7SEA7,A0A913XAC8,A0A6P8IXP3,A7S0V7
My Experiment	Uncategorized Sample	column.Temp.Vari	10-pam-acti	Actin OS=Nematostella vectensis OX=45351 GN=NEMVEDRAFT_v1g169611 PE=3 SV=1	A7SEB1		uniprotkb_Actiniaria_2023_11_27.fasta	41643.6	99.6 %	1	2	3	0.000591	0.592	DSYVGDEAQSK	K	R	99.7 %	0.502	3.31	0	1	0	51.6	8.14	0.752	0.773	0	1	0	0	2	1198.52	242.091		24908.2	51	61	Empty	false	A0A913Y8A7,A7SEA7,A0A913XAC8,A0A6P8IXP3,A7S0V7
My Experiment	Uncategorized Sample	column.Temp.Vari	10-pam-acti	Actin OS=Nematostella vectensis OX=45351 GN=NEMVEDRAFT_v1g169611 PE=3 SV=1	A7SEB1		uniprotkb_Actiniaria_2023_11_27.fasta	41643.6	99.6 %	1	2	3	0.000591	0.592	DSYVGDEAQSKR	K	G	99.7 %	0.339	2.81	0	1	0	52.4	7.72	0.641	0.667	0	4	2	0	2	1354.62	263.141		65634.2	51	62	Empty	false	A0A913Y8A7,A7SEA7,A0A913XAC8,A0A6P8IXP3,A7S0V7
My Experiment	Uncategorized Sample	column.Temp.Vari	10-pam-acti	Actin OS=Nematostella vectensis OX=45351 GN=NEMVEDRAFT_v1g169611 PE=3 SV=1	A7SEB1		uniprotkb_Actiniaria_2023_11_27.fasta	41643.6	99.6 %	1	2	3	0.000591	0.592	EDDVAALVVDNGSGMCK	M	A	99.7 %						49.4	8.3	0	0.471	0	3	0	0	1	1821.8	4257.65		150539	2	18	Empty	true
My Experiment	Uncategorized Sample	column.Temp.Vari	10-pam-acti	Actin OS=Nematostella vectensis OX=45351 GN=NEMVEDRAFT_v1g169611 PE=3 SV=1	A7SEB1		uniprotkb_Actiniaria_2023_11_27.fasta	41643.6	99.6 %	1	2	3	0.000591	0.592	ELPDGQVITIGNER	Y	F	99.7 %						59.7	9.06	0.633	0.643	0	6	0	0	1	1540.8	3702.19		1662920	241	254	Empty	false	A0A913Y8A7,A7SEA7,A0A913XAC8,A0A6P8IXP3,A7S0V7
My Experiment	Uncategorized Sample	column.Temp.Vari	10-pam-acti	Actin OS=Nematostella vectensis OX=45351 GN=NEMVEDRAFT_v1g169611 PE=3 SV=1	A7SEB1		uniprotkb_Actiniaria_2023_11_27.fasta	41643.6	99.6 %	1	2	3	0.000591	0.592	FPSIVGRPR	V	H	99.7 %						46.4	5.21	0.53	0.778	0	6	0	0	1	1028.6	3583.43		1336520	31	39	Empty	false	A0A913Y8A7,A7SEA7,A0A913XAC8,A0A6P8IXP3,A7S0V7
My Experiment	Uncategorized Sample	column.Temp.Vari	10-pam-acti	Actin OS=Nematostella vectensis OX=45351 GN=NEMVEDRAFT_v1g169611 PE=3 SV=1	A7SEB1		uniprotkb_Actiniaria_2023_11_27.fasta	41643.6	99.6 %	1	2	3	0.000591	0.592	FRCPEAMFQPSFL	R	G	99.7 %						47.1	5.25	0.654	0.577	0	3	0	0	1	1629.76	4983.22		28582.2	255	267	Empty	false	A0A913Y8A7,A0A913XAC8,A0A6P8IXP3,A7S0V7
My Experiment	Uncategorized Sample	column.Temp.Vari	10-pam-acti	Actin OS=Nematostella vectensis OX=45351 GN=NEMVEDRAFT_v1g169611 PE=3 SV=1	A7SEB1		uniprotkb_Actiniaria_2023_11_27.fasta	41643.6	99.6 %	1	2	3	0.000591	0.592	GIVTNWDDMEK	H	I	99.7 %						57.5	6.92	0.64	0.818	0	4	0	0	1	1307.59	3691.09		266969	74	84	Empty	false	A0A913Y8A7,A7SEA7,A0A913XAC8,A0A6P8IXP3,A7S0V7
My Experiment	Uncategorized Sample	column.Temp.Vari	10-pam-acti	Actin OS=Nematostella vectensis OX=45351 GN=NEMVEDRAFT_v1g169611 PE=3 SV=1	A7SEB1		uniprotkb_Actiniaria_2023_11_27.fasta	41643.6	99.6 %	1	2	3	0.000591	0.592	GYSFTTTAER	R	E	99.7 %	0.594	3.02	0	1	0	47.3	6.21	0.622	0.8	0	5	0	0	2	1132.53	3024.01		352917	197	206	Empty	false	A0A913Y8A7,A7SEA7,A0A913XAC8,A0A6P8IXP3,A7S0V7
My Experiment	Uncategorized Sample	column.Temp.Vari	10-pam-acti	Actin OS=Nematostella vectensis OX=45351 GN=NEMVEDRAFT_v1g169611 PE=3 SV=1	A7SEB1		uniprotkb_Actiniaria_2023_11_27.fasta	41643.6	99.6 %	1	2	3	0.000591	0.592	HQGVMVGMGQK	R	D	99.7 %	0.533	3.45	0	1	0	56.8	7.77	0.699	0.818	0	13	0	0	2	1171.57	701.12		303815	40	50	Empty	false	A0A913Y8A7,A7SEA7,A0A913XAC8,A0A6P8IXP3,A7S0V7
My Experiment	Uncategorized Sample	column.Temp.Vari	10-pam-acti	Actin OS=Nematostella vectensis OX=45351 GN=NEMVEDRAFT_v1g169611 PE=3 SV=1	A7SEB1		uniprotkb_Actiniaria_2023_11_27.fasta	41643.6	99.6 %	1	2	3	0.000591	0.592	HTFYNELR	H	V	98.6 %						25.3	3.36	0.462	0.562	0	2	0	0	1	1079.53	2876.44		18070.2	88	95	Empty	false	A0A913Y8A7,A7SEA7,A0A913XAC8,A0A6P8IXP3,A7S0V7
My Experiment	Uncategorized Sample	column.Temp.Vari	10-pam-acti	Actin OS=Nematostella vectensis OX=45351 GN=NEMVEDRAFT_v1g169611 PE=3 SV=1	A7SEB1		uniprotkb_Actiniaria_2023_11_27.fasta	41643.6	99.6 %	1	2	3	0.000591	0.592	IWHHTFYNELR	K	V	99.7 %	0.266	3.93	0	1	0	50.3	5.96	0.501	0.955	0	0	2	0	2	1515.75	3492.28		374803	85	95	Empty	false	A0A913Y8A7,A7SEA7,A0A913XAC8,A0A6P8IXP3,A7S0V7
My Experiment	Uncategorized Sample	column.Temp.Vari	10-pam-acti	Actin OS=Nematostella vectensis OX=45351 GN=NEMVEDRAFT_v1g169611 PE=3 SV=1	A7SEB1		uniprotkb_Actiniaria_2023_11_27.fasta	41643.6	99.6 %	1	2	3	0.000591	0.592	PSIVGRPR	F	H	98.6 %						42.3	5.25	0.187	0.875	0	4	0	0	1	881.532	3587.86		239228	32	39	Empty	false	A0A913Y8A7,A7SEA7,A0A913XAC8,A0A6P8IXP3,A7S0V7
My Experiment	Uncategorized Sample	column.Temp.Vari	10-pam-acti	Actin OS=Nematostella vectensis OX=45351 GN=NEMVEDRAFT_v1g169611 PE=3 SV=1	A7SEB1		uniprotkb_Actiniaria_2023_11_27.fasta	41643.6	99.6 %	1	2	3	0.000591	0.592	QEYDESGPSIVHR	K	K	99.7 %	0.52	3.4	0	1	0	44.2	4.08	0.466	0.654	0	0	4	0	2	1516.7	3008.56		272910	360	372	Empty	true	A0A913XAC8,A7S0V7
My Experiment	Uncategorized Sample	column.Temp.Vari	10-pam-acti	Actin OS=Nematostella vectensis OX=45351 GN=NEMVEDRAFT_v1g169611 PE=3 SV=1	A7SEB1		uniprotkb_Actiniaria_2023_11_27.fasta	41643.6	99.6 %	1	2	3	0.000591	0.592	RVAPEEHPVLLTEAPLNPK	L	A	99.7 %						73.2	10.4	0.594	0.684	0	0	2	0	1	2110.17	3745.39		123255	95	113	Empty	false	A0A913Y8A7,A7SEA7,A0A913XAC8,A0A6P8IXP3,A7S0V7
My Experiment	Uncategorized Sample	column.Temp.Vari	10-pam-acti	Actin OS=Nematostella vectensis OX=45351 GN=NEMVEDRAFT_v1g169611 PE=3 SV=1	A7SEB1		uniprotkb_Actiniaria_2023_11_27.fasta	41643.6	99.6 %	1	2	3	0.000591	0.592	SYELPDGQVITIGNER	K	F	99.7 %	0.556	4.89	0	1	0	77.3	14	0.745	0.688	0	6	0	0	2	1790.89	4230.17		340979	239	254	Empty	false	A0A913Y8A7,A7SEA7,A0A913XAC8,A0A6P8IXP3,A7S0V7
My Experiment	Uncategorized Sample	column.Temp.Vari	10-pam-acti	Actin OS=Nematostella vectensis OX=45351 GN=NEMVEDRAFT_v1g169611 PE=3 SV=1	A7SEB1		uniprotkb_Actiniaria_2023_11_27.fasta	41643.6	99.6 %	1	2	3	0.000591	0.592	TEAPLNPK	L	A	98.6 %						38.3	2.85	0.58	0.75	0	4	0	0	1	869.473	222.617		281338	106	113	Empty	false	A0A913Y8A7,A7SEA7,A0A913XAC8,A0A6P8IXP3,A7S0V7
My Experiment	Uncategorized Sample	column.Temp.Vari	10-pam-acti	Actin OS=Nematostella vectensis OX=45351 GN=NEMVEDRAFT_v1g169611 PE=3 SV=1	A7SEB1		uniprotkb_Actiniaria_2023_11_27.fasta	41643.6	99.6 %	1	2	3	0.000591	0.592	TTGIVMDSGDGVTH	R	T	99.7 %						54.1	7.89	0.593	0.607	0	3	0	0	1	1389.63	3130.32		58289.4	148	161	Empty	false	A0A913XAC8,A0A6P8IXP3,A7S0V7
My Experiment	Uncategorized Sample	column.Temp.Vari	10-pam-acti	Actin OS=Nematostella vectensis OX=45351 GN=NEMVEDRAFT_v1g169611 PE=3 SV=1	A7SEB1		uniprotkb_Actiniaria_2023_11_27.fasta	41643.6	99.6 %	1	2	3	0.000591	0.592	TTGIVMDSGDGVTHTVPIYEG	R	Y	99.7 %						59	8.7	0.688	0.429	0	2	0	0	1	2149.01	4034.65		33227.6	148	168	Empty	false	A0A913XAC8,A0A6P8IXP3,A7S0V7
My Experiment	Uncategorized Sample	column.Temp.Vari	10-pam-acti	Actin OS=Nematostella vectensis OX=45351 GN=NEMVEDRAFT_v1g169611 PE=3 SV=1	A7SEB1		uniprotkb_Actiniaria_2023_11_27.fasta	41643.6	99.6 %	1	2	3	0.000591	0.592	TTGIVMDSGDGVTHTVPIYEGY	R	A	99.7 %						45.6	6.47	0.66	0.318	0	1	0	0	1	2312.08	4258.8		13067.7	148	169	Empty	false	A0A913XAC8,A0A6P8IXP3,A7S0V7
My Experiment	Uncategorized Sample	column.Temp.Vari	10-pam-acti	Actin OS=Nematostella vectensis OX=45351 GN=NEMVEDRAFT_v1g169611 PE=3 SV=1	A7SEB1		uniprotkb_Actiniaria_2023_11_27.fasta	41643.6	99.6 %	1	2	3	0.000591	0.592	VAIQAVLSLYASGR	Y	T	99.7 %						69.5	12	0.709	0.75	0	8	0	0	1	1447.83	4985.05		39304.6	134	147	Empty	false	A0A913Y8A7,A7SEA7,A0A913XAC8,A0A6P8IXP3,A7S0V7
My Experiment	Uncategorized Sample	column.Temp.Vari	10-pam-acti	Actin OS=Nematostella vectensis OX=45351 GN=NEMVEDRAFT_v1g169611 PE=3 SV=1	A7SEB1		uniprotkb_Actiniaria_2023_11_27.fasta	41643.6	99.6 %	1	2	3	0.000591	0.592	VAPEEHPV	R	L	98.6 %						28.1	3.46	0.562	0.562	0	1	0	0	1	877.441	253.532		59314.8	96	103	Empty	false	A0A913Y8A7,A7SEA7,A0A913XAC8,A0A6P8IXP3,A7S0V7
My Experiment	Uncategorized Sample	column.Temp.Vari	10-pam-acti	Actin OS=Nematostella vectensis OX=45351 GN=NEMVEDRAFT_v1g169611 PE=3 SV=1	A7SEB1		uniprotkb_Actiniaria_2023_11_27.fasta	41643.6	99.6 %	1	2	3	0.000591	0.592	VAPEEHPVL	R	L	95.7 %						35.8	1.72	0.321	0.611	0	1	0	0	1	990.525	2983.44		31231.3	96	104	Empty	false	A0A913Y8A7,A7SEA7,A0A913XAC8,A0A6P8IXP3,A7S0V7
My Experiment	Uncategorized Sample	column.Temp.Vari	10-pam-acti	Actin OS=Nematostella vectensis OX=45351 GN=NEMVEDRAFT_v1g169611 PE=3 SV=1	A7SEB1		uniprotkb_Actiniaria_2023_11_27.fasta	41643.6	99.6 %	1	2	3	0.000591	0.592	VAPEEHPVLL	R	T	94.8 %						32.9	1.55	0.347	0.5	0	1	0	0	1	1103.61	3526.15		115426	96	105	Empty	false	A0A913Y8A7,A7SEA7,A0A913XAC8,A0A6P8IXP3,A7S0V7
My Experiment	Uncategorized Sample	column.Temp.Vari	10-pam-acti	Actin OS=Nematostella vectensis OX=45351 GN=NEMVEDRAFT_v1g169611 PE=3 SV=1	A7SEB1		uniprotkb_Actiniaria_2023_11_27.fasta	41643.6	99.6 %	1	2	3	0.000591	0.592	VAPEEHPVLLTEAPLNPK	R	A	99.7 %	0.486	3.92	0	1	0	62.3	11	0.722	0.528	0	4	0	0	2	1954.06	3858.24		62973.8	96	113	Empty	false	A0A913Y8A7,A7SEA7,A0A913XAC8,A0A6P8IXP3,A7S0V7
My Experiment	Uncategorized Sample	column.Temp.Vari	10-pam-acti	Actin OS=Nematostella vectensis OX=45351 GN=NEMVEDRAFT_v1g169611 PE=3 SV=1	A7SEB1		uniprotkb_Actiniaria_2023_11_27.fasta	41643.6	99.6 %	1	2	3	0.000591	0.592	VVDNGSGMCK	L	A	98.9 %						28.5	2.68	0.593	0.45	0	2	0	0	1	1066.47	81.0754		3243.38	9	18	Empty	false	A0A913Y8A7,A0A913XAC8
My Experiment	Uncategorized Sample	column.Temp.Vari	10-pam-acti	Actin OS=Nematostella vectensis OX=45351 GN=NEMVEDRAFT_v1g210933 PE=3 SV=1	A7SEA7		uniprotkb_Actiniaria_2023_11_27.fasta	41805.9	99.9 %	1	2	4	0.000788	0.505	AGFAGDDAPR	K	A	99.7 %	0.407	2.82	0	1	0	52.8	6.59	0.513	0.85	0	6	0	0	2	976.448	470.721		139884	20	29	Empty	false	A0A913Y8A7,A0A913XAC8,A0A6P8IXP3,A7S0V7,A7SEB1
My Experiment	Uncategorized Sample	column.Temp.Vari	10-pam-acti	Actin OS=Nematostella vectensis OX=45351 GN=NEMVEDRAFT_v1g210933 PE=3 SV=1	A7SEA7		uniprotkb_Actiniaria_2023_11_27.fasta	41805.9	99.9 %	1	2	4	0.000788	0.505	ALPHAILR	Y	L	98.6 %						33.1	2.89	0.71	0.625	0	2	0	0	1	890.557	3039.78		184686	171	178	Empty	false	A0A913Y8A7,A0A913XAC8,A0A6P8IXP3,A7SEB1
My Experiment	Uncategorized Sample	column.Temp.Vari	10-pam-acti	Actin OS=Nematostella vectensis OX=45351 GN=NEMVEDRAFT_v1g210933 PE=3 SV=1	A7SEA7		uniprotkb_Actiniaria_2023_11_27.fasta	41805.9	99.9 %	1	2	4	0.000788	0.505	AVFPSIVGR	R	P	99.7 %						35.9	3.8	0.546	0.667	0	6	0	0	1	945.552	3684.67		3061620	30	38	Empty	false	A0A913Y8A7,A0A913XAC8,A0A6P8IXP3,A7S0V7,A7SEB1
My Experiment	Uncategorized Sample	column.Temp.Vari	10-pam-acti	Actin OS=Nematostella vectensis OX=45351 GN=NEMVEDRAFT_v1g210933 PE=3 SV=1	A7SEA7		uniprotkb_Actiniaria_2023_11_27.fasta	41805.9	99.9 %	1	2	4	0.000788	0.505	AVFPSIVGRPR	R	H	99.7 %	0.409	2.33	0	1	0	44.1	5.13	0.558	0.636	0	5	2	0	2	1198.71	3587.17		3138620	30	40	Empty	false	A0A913Y8A7,A0A913XAC8,A0A6P8IXP3,A7S0V7,A7SEB1
My Experiment	Uncategorized Sample	column.Temp.Vari	10-pam-acti	Actin OS=Nematostella vectensis OX=45351 GN=NEMVEDRAFT_v1g210933 PE=3 SV=1	A7SEA7		uniprotkb_Actiniaria_2023_11_27.fasta	41805.9	99.9 %	1	2	4	0.000788	0.505	DDDIAALVIDNGSGMCK	A	A	96.0 %						25	2.26	0.296	0.235	0	2	0	0	1	1835.82	4862.96		6701.75	3	19	Empty	true
My Experiment	Uncategorized Sample	column.Temp.Vari	10-pam-acti	Actin OS=Nematostella vectensis OX=45351 GN=NEMVEDRAFT_v1g210933 PE=3 SV=1	A7SEA7		uniprotkb_Actiniaria_2023_11_27.fasta	41805.9	99.9 %	1	2	4	0.000788	0.505	DLTDYLMK	R	I	99.7 %	0.133	2.67	0	1	0	39.2	2.49	0.467	0.812	0	4	0	0	2	998.486	3898.74		838267	185	192	Empty	false	A0A913Y8A7,A0A913XAC8,A0A6P8IXP3,A7S0V7,A7SEB1
My Experiment	Uncategorized Sample	column.Temp.Vari	10-pam-acti	Actin OS=Nematostella vectensis OX=45351 GN=NEMVEDRAFT_v1g210933 PE=3 SV=1	A7SEA7		uniprotkb_Actiniaria_2023_11_27.fasta	41805.9	99.9 %	1	2	4	0.000788	0.505	DSYVGDEAQSK	K	R	99.7 %	0.502	3.31	0	1	0	51.6	8.14	0.752	0.773	0	1	0	0	2	1198.52	242.091		24908.2	52	62	Empty	false	A0A913Y8A7,A0A913XAC8,A0A6P8IXP3,A7S0V7,A7SEB1
My Experiment	Uncategorized Sample	column.Temp.Vari	10-pam-acti	Actin OS=Nematostella vectensis OX=45351 GN=NEMVEDRAFT_v1g210933 PE=3 SV=1	A7SEA7		uniprotkb_Actiniaria_2023_11_27.fasta	41805.9	99.9 %	1	2	4	0.000788	0.505	DSYVGDEAQSKR	K	G	99.7 %	0.339	2.81	0	1	0	52.4	7.72	0.641	0.667	0	4	2	0	2	1354.62	263.141		65634.2	52	63	Empty	false	A0A913Y8A7,A0A913XAC8,A0A6P8IXP3,A7S0V7,A7SEB1
My Experiment	Uncategorized Sample	column.Temp.Vari	10-pam-acti	Actin OS=Nematostella vectensis OX=45351 GN=NEMVEDRAFT_v1g210933 PE=3 SV=1	A7SEA7		uniprotkb_Actiniaria_2023_11_27.fasta	41805.9	99.9 %	1	2	4	0.000788	0.505	ELPDGQVITIGNER	Y	F	99.7 %						59.7	9.06	0.633	0.643	0	6	0	0	1	1540.8	3702.19		1662920	242	255	Empty	false	A0A913Y8A7,A0A913XAC8,A0A6P8IXP3,A7S0V7,A7SEB1
My Experiment	Uncategorized Sample	column.Temp.Vari	10-pam-acti	Actin OS=Nematostella vectensis OX=45351 GN=NEMVEDRAFT_v1g210933 PE=3 SV=1	A7SEA7		uniprotkb_Actiniaria_2023_11_27.fasta	41805.9	99.9 %	1	2	4	0.000788	0.505	FPSIVGRPR	V	H	99.7 %						46.4	5.21	0.53	0.778	0	6	0	0	1	1028.6	3583.43		1336520	32	40	Empty	false	A0A913Y8A7,A0A913XAC8,A0A6P8IXP3,A7S0V7,A7SEB1
My Experiment	Uncategorized Sample	column.Temp.Vari	10-pam-acti	Actin OS=Nematostella vectensis OX=45351 GN=NEMVEDRAFT_v1g210933 PE=3 SV=1	A7SEA7		uniprotkb_Actiniaria_2023_11_27.fasta	41805.9	99.9 %	1	2	4	0.000788	0.505	GIVTNWDDMEK	H	I	99.7 %						57.5	6.92	0.64	0.818	0	4	0	0	1	1307.59	3691.09		266969	75	85	Empty	false	A0A913Y8A7,A0A913XAC8,A0A6P8IXP3,A7S0V7,A7SEB1
My Experiment	Uncategorized Sample	column.Temp.Vari	10-pam-acti	Actin OS=Nematostella vectensis OX=45351 GN=NEMVEDRAFT_v1g210933 PE=3 SV=1	A7SEA7		uniprotkb_Actiniaria_2023_11_27.fasta	41805.9	99.9 %	1	2	4	0.000788	0.505	GYSFTTTAER	R	E	99.7 %	0.594	3.02	0	1	0	47.3	6.21	0.622	0.8	0	5	0	0	2	1132.53	3024.01		352917	198	207	Empty	false	A0A913Y8A7,A0A913XAC8,A0A6P8IXP3,A7S0V7,A7SEB1
My Experiment	Uncategorized Sample	column.Temp.Vari	10-pam-acti	Actin OS=Nematostella vectensis OX=45351 GN=NEMVEDRAFT_v1g210933 PE=3 SV=1	A7SEA7		uniprotkb_Actiniaria_2023_11_27.fasta	41805.9	99.9 %	1	2	4	0.000788	0.505	HQGVMVGMGQK	R	D	99.7 %	0.533	3.45	0	1	0	56.8	7.77	0.699	0.818	0	13	0	0	2	1171.57	701.12		303815	41	51	Empty	false	A0A913Y8A7,A0A913XAC8,A0A6P8IXP3,A7S0V7,A7SEB1
My Experiment	Uncategorized Sample	column.Temp.Vari	10-pam-acti	Actin OS=Nematostella vectensis OX=45351 GN=NEMVEDRAFT_v1g210933 PE=3 SV=1	A7SEA7		uniprotkb_Actiniaria_2023_11_27.fasta	41805.9	99.9 %	1	2	4	0.000788	0.505	HTFYNELR	H	V	98.6 %						25.3	3.36	0.462	0.562	0	2	0	0	1	1079.53	2876.44		18070.2	89	96	Empty	false	A0A913Y8A7,A0A913XAC8,A0A6P8IXP3,A7S0V7,A7SEB1
My Experiment	Uncategorized Sample	column.Temp.Vari	10-pam-acti	Actin OS=Nematostella vectensis OX=45351 GN=NEMVEDRAFT_v1g210933 PE=3 SV=1	A7SEA7		uniprotkb_Actiniaria_2023_11_27.fasta	41805.9	99.9 %	1	2	4	0.000788	0.505	IWHHTFYNELR	K	V	99.7 %	0.266	3.93	0	1	0	50.3	5.96	0.501	0.955	0	0	2	0	2	1515.75	3492.28		374803	86	96	Empty	false	A0A913Y8A7,A0A913XAC8,A0A6P8IXP3,A7S0V7,A7SEB1
My Experiment	Uncategorized Sample	column.Temp.Vari	10-pam-acti	Actin OS=Nematostella vectensis OX=45351 GN=NEMVEDRAFT_v1g210933 PE=3 SV=1	A7SEA7		uniprotkb_Actiniaria_2023_11_27.fasta	41805.9	99.9 %	1	2	4	0.000788	0.505	PSIVGRPR	F	H	98.6 %						42.3	5.25	0.187	0.875	0	4	0	0	1	881.532	3587.86		239228	33	40	Empty	false	A0A913Y8A7,A0A913XAC8,A0A6P8IXP3,A7S0V7,A7SEB1
My Experiment	Uncategorized Sample	column.Temp.Vari	10-pam-acti	Actin OS=Nematostella vectensis OX=45351 GN=NEMVEDRAFT_v1g210933 PE=3 SV=1	A7SEA7		uniprotkb_Actiniaria_2023_11_27.fasta	41805.9	99.9 %	1	2	4	0.000788	0.505	QEYDESGPAIVHR	K	K	99.7 %	0.577	3.34	0	1	0	45.8	3.77	0.321	0.692	0	0	4	0	2	1500.71	3015.19		253798	361	373	Empty	false	A0A913Y8A7,A0A6P8IXP3
My Experiment	Uncategorized Sample	column.Temp.Vari	10-pam-acti	Actin OS=Nematostella vectensis OX=45351 GN=NEMVEDRAFT_v1g210933 PE=3 SV=1	A7SEA7		uniprotkb_Actiniaria_2023_11_27.fasta	41805.9	99.9 %	1	2	4	0.000788	0.505	RVAPEEHPVLLTEAPLNPK	L	A	99.7 %						73.2	10.4	0.594	0.684	0	0	2	0	1	2110.17	3745.39		123255	96	114	Empty	false	A0A913Y8A7,A0A913XAC8,A0A6P8IXP3,A7S0V7,A7SEB1
My Experiment	Uncategorized Sample	column.Temp.Vari	10-pam-acti	Actin OS=Nematostella vectensis OX=45351 GN=NEMVEDRAFT_v1g210933 PE=3 SV=1	A7SEA7		uniprotkb_Actiniaria_2023_11_27.fasta	41805.9	99.9 %	1	2	4	0.000788	0.505	SYELPDGQVITIGNER	K	F	99.7 %	0.556	4.89	0	1	0	77.3	14	0.745	0.688	0	6	0	0	2	1790.89	4230.17		340979	240	255	Empty	false	A0A913Y8A7,A0A913XAC8,A0A6P8IXP3,A7S0V7,A7SEB1
My Experiment	Uncategorized Sample	column.Temp.Vari	10-pam-acti	Actin OS=Nematostella vectensis OX=45351 GN=NEMVEDRAFT_v1g210933 PE=3 SV=1	A7SEA7		uniprotkb_Actiniaria_2023_11_27.fasta	41805.9	99.9 %	1	2	4	0.000788	0.505	TEAPLNPK	L	A	98.6 %						38.3	2.85	0.58	0.75	0	4	0	0	1	869.473	222.617		281338	107	114	Empty	false	A0A913Y8A7,A0A913XAC8,A0A6P8IXP3,A7S0V7,A7SEB1
My Experiment	Uncategorized Sample	column.Temp.Vari	10-pam-acti	Actin OS=Nematostella vectensis OX=45351 GN=NEMVEDRAFT_v1g210933 PE=3 SV=1	A7SEA7		uniprotkb_Actiniaria_2023_11_27.fasta	41805.9	99.9 %	1	2	4	0.000788	0.505	VAIQAVLSLYASGR	Y	T	99.7 %						69.5	12	0.709	0.75	0	8	0	0	1	1447.83	4985.05		39304.6	135	148	Empty	false	A0A913Y8A7,A0A913XAC8,A0A6P8IXP3,A7S0V7,A7SEB1
My Experiment	Uncategorized Sample	column.Temp.Vari	10-pam-acti	Actin OS=Nematostella vectensis OX=45351 GN=NEMVEDRAFT_v1g210933 PE=3 SV=1	A7SEA7		uniprotkb_Actiniaria_2023_11_27.fasta	41805.9	99.9 %	1	2	4	0.000788	0.505	VALDFEQEMQTAASSSSIEK	Y	S	99.7 %						64.4	10.2	0.665	0.5	0	2	2	0	1	2171.02	4463.42		110641	220	239	Empty	true
My Experiment	Uncategorized Sample	column.Temp.Vari	10-pam-acti	Actin OS=Nematostella vectensis OX=45351 GN=NEMVEDRAFT_v1g210933 PE=3 SV=1	A7SEA7		uniprotkb_Actiniaria_2023_11_27.fasta	41805.9	99.9 %	1	2	4	0.000788	0.505	VAPEEHPV	R	L	98.6 %						28.1	3.46	0.562	0.562	0	1	0	0	1	877.441	253.532		59314.8	97	104	Empty	false	A0A913Y8A7,A0A913XAC8,A0A6P8IXP3,A7S0V7,A7SEB1
My Experiment	Uncategorized Sample	column.Temp.Vari	10-pam-acti	Actin OS=Nematostella vectensis OX=45351 GN=NEMVEDRAFT_v1g210933 PE=3 SV=1	A7SEA7		uniprotkb_Actiniaria_2023_11_27.fasta	41805.9	99.9 %	1	2	4	0.000788	0.505	VAPEEHPVL	R	L	95.7 %						35.8	1.72	0.321	0.611	0	1	0	0	1	990.525	2983.44		31231.3	97	105	Empty	false	A0A913Y8A7,A0A913XAC8,A0A6P8IXP3,A7S0V7,A7SEB1
My Experiment	Uncategorized Sample	column.Temp.Vari	10-pam-acti	Actin OS=Nematostella vectensis OX=45351 GN=NEMVEDRAFT_v1g210933 PE=3 SV=1	A7SEA7		uniprotkb_Actiniaria_2023_11_27.fasta	41805.9	99.9 %	1	2	4	0.000788	0.505	VAPEEHPVLL	R	T	94.8 %						32.9	1.55	0.347	0.5	0	1	0	0	1	1103.61	3526.15		115426	97	106	Empty	false	A0A913Y8A7,A0A913XAC8,A0A6P8IXP3,A7S0V7,A7SEB1
My Experiment	Uncategorized Sample	column.Temp.Vari	10-pam-acti	Actin OS=Nematostella vectensis OX=45351 GN=NEMVEDRAFT_v1g210933 PE=3 SV=1	A7SEA7		uniprotkb_Actiniaria_2023_11_27.fasta	41805.9	99.9 %	1	2	4	0.000788	0.505	VAPEEHPVLLTEAPLNPK	R	A	99.7 %	0.486	3.92	0	1	0	62.3	11	0.722	0.528	0	4	0	0	2	1954.06	3858.24		62973.8	97	114	Empty	false	A0A913Y8A7,A0A913XAC8,A0A6P8IXP3,A7S0V7,A7SEB1
My Experiment	Uncategorized Sample	column.Temp.Vari	10-pam-acti	Actin OS=Nematostella vectensis OX=45351 GN=NEMVEDRAFT_v1g210933 PE=3 SV=1	A7SEA7		uniprotkb_Actiniaria_2023_11_27.fasta	41805.9	99.9 %	1	2	4	0.000788	0.505	VIDNGSGMCK	L	A	97.6 %						25.1	2.26	0.502	0.4	0	1	0	0	1	1080.48	200.911		3443.75	10	19	Empty	false	A0A6P8IXP3,A7S0V7
My Experiment	Uncategorized Sample	column.Temp.Vari	10-pam-acti	Protein disulfide-isomerase (Fragment) OS=Nematostella vectensis OX=45351 GN=NEMVEDRAFT_v1g118540 PE=3 SV=1	A7SHH5		uniprotkb_Actiniaria_2023_11_27.fasta	53434.6	71.3 %	0	0	0	0	0.0166	ALAPEYAK	K	A	99.7 %	0.0645	1.39	0	1	0	38.1	4.8	0.433	0.75	0	1	0	0	2	862.467	569.302		10468.3	58	65	Empty	false	A0A6P8I2E5
My Experiment	Uncategorized Sample	column.Temp.Vari	10-pam-acti	ZP domain-containing protein-like OS=Actinia tenebrosa OX=6105 GN=LOC116286477 PE=4 SV=1	A0A6P8H8V9		uniprotkb_Actiniaria_2023_11_27.fasta	43139	100.0 %	3	3	13	0.00256	0.0765	AAILSVVSFSPR	R	R	99.7 %	0.515	3.51	0	1	0	56.8	9.08	0.673	0.75	0	3	0	0	2	1246.72	4284.96		95647.8	148	159	Empty	true
My Experiment	Uncategorized Sample	column.Temp.Vari	10-pam-acti	ZP domain-containing protein-like OS=Actinia tenebrosa OX=6105 GN=LOC116286477 PE=4 SV=1	A0A6P8H8V9		uniprotkb_Actiniaria_2023_11_27.fasta	43139	100.0 %	3	3	13	0.00256	0.0765	AMQAEFPFK	R	C	99.7 %	0.0894	2.62	0	1	0	44.8	3.29	0.46	0.833	0	6	0	0	2	1068.52	3755.85		681933	134	142	Empty	true
My Experiment	Uncategorized Sample	column.Temp.Vari	10-pam-acti	ZP domain-containing protein-like OS=Actinia tenebrosa OX=6105 GN=LOC116286477 PE=4 SV=1	A0A6P8H8V9		uniprotkb_Actiniaria_2023_11_27.fasta	43139	100.0 %	3	3	13	0.00256	0.0765	TDTVALEDR	R	N	99.7 %	0.371	2.49	0	1	0	36.2	2.6	0.362	0.667	0	4	0	0	2	1019.5	707.526		23391.2	72	80	Empty	true
My Experiment	Uncategorized Sample	column.Temp.Vari	10-pam-acti	Tubulin beta chain OS=Actinia tenebrosa OX=6105 GN=LOC116303497 PE=3 SV=1	A0A6P8IPW0,A0A913Y3F4		uniprotkb_Actiniaria_2023_11_27.fasta	50049	100.0 %	3	3	8	0.00158	0.0917	EIVHLQAGQCGNQIGAK	R	F	97.9 %	0.103	2.1	0	1	0	30.7	1.06	0.0879	0.412	0	0	1	0	2	1822.92	3322.17		4577.65	3	19	Empty	true
My Experiment	Uncategorized Sample	column.Temp.Vari	10-pam-acti	Tubulin beta chain OS=Actinia tenebrosa OX=6105 GN=LOC116303497 PE=3 SV=1	A0A6P8IPW0,A0A913Y3F4		uniprotkb_Actiniaria_2023_11_27.fasta	50049	100.0 %	3	3	8	0.00158	0.0917	NMMAACDPR	K	H	99.7 %	0.513	1.94	0	1	0	28.2	3.34	0.557	0.5	0	3	0	0	2	1065.43	745.73		7052.82	298	306	Empty	true
My Experiment	Uncategorized Sample	column.Temp.Vari	10-pam-acti	Tubulin beta chain OS=Actinia tenebrosa OX=6105 GN=LOC116303497 PE=3 SV=1	A0A6P8IPW0,A0A913Y3F4		uniprotkb_Actiniaria_2023_11_27.fasta	50049	100.0 %	3	3	8	0.00158	0.0917	TEGAELVDSVLDVVR	Y	K	99.7 %						42.5	5.15	0.539	0.467	0	4	0	0	1	1601.84	6290.49		9480.02	107	121	Empty	true
My Experiment	Uncategorized Sample	column.Temp.Vari	10-pam-acti	Uncharacterized protein LOC116302084 isoform X2 OS=Actinia tenebrosa OX=6105 GN=LOC116302084 PE=4 SV=1	A0A6P8IK26,A0A6P8IL38		uniprotkb_Actiniaria_2023_11_27.fasta	73642.1	100.0 %	2	2	4	0.000788	0.0513	AMGWCNHAGTEIHFGDFNGDGR	K	T	98.3 %	0.225	2.22	0	1	0	45.8	2.8	0.0873	0.409	0	0	2	0	2	2450	3786.28		385955	33	54	Empty	true
My Experiment	Uncategorized Sample	column.Temp.Vari	10-pam-acti	Uncharacterized protein LOC116302084 isoform X2 OS=Actinia tenebrosa OX=6105 GN=LOC116302084 PE=4 SV=1	A0A6P8IK26,A0A6P8IL38		uniprotkb_Actiniaria_2023_11_27.fasta	73642.1	100.0 %	2	2	4	0.000788	0.0513	VGDFNGDGR	H	T	99.7 %						51.5	6.55	0.482	0.889	0	2	0	0	1	936.417	222.581		28997.6	98	106	Empty	true
My Experiment	Uncategorized Sample	column.Temp.Vari	10-pam-acti	Uncharacterized protein OS=Nematostella vectensis OX=45351 GN=NEMVEDRAFT_v1g242065 PE=3 SV=1	A7S0V7		uniprotkb_Actiniaria_2023_11_27.fasta	41795.8	100.0 %	2	3	5	0.000985	0.629	AGFAGDDAPR	K	A	99.7 %	0.407	2.82	0	1	0	52.8	6.59	0.513	0.85	0	6	0	0	2	976.448	470.721		139884	19	28	Empty	false	A0A913Y8A7,A7SEA7,A0A913XAC8,A0A6P8IXP3,A7SEB1
My Experiment	Uncategorized Sample	column.Temp.Vari	10-pam-acti	Uncharacterized protein OS=Nematostella vectensis OX=45351 GN=NEMVEDRAFT_v1g242065 PE=3 SV=1	A7S0V7		uniprotkb_Actiniaria_2023_11_27.fasta	41795.8	100.0 %	2	3	5	0.000985	0.629	ALPHAIIR	Y	L	98.6 %						33.1	5.39	0.707	0.625	0	2	0	0	1	890.557	3039.55		191105	170	177	Empty	true
My Experiment	Uncategorized Sample	column.Temp.Vari	10-pam-acti	Uncharacterized protein OS=Nematostella vectensis OX=45351 GN=NEMVEDRAFT_v1g242065 PE=3 SV=1	A7S0V7		uniprotkb_Actiniaria_2023_11_27.fasta	41795.8	100.0 %	2	3	5	0.000985	0.629	ANTVLSGGSTMYPGIADR	Y	M	99.7 %						73.1	12.8	0.74	0.611	0	6	0	0	1	1809.88	3768.71		470391	295	312	Empty	false	A0A913Y8A7,A0A913XAC8,A0A6P8IXP3
My Experiment	Uncategorized Sample	column.Temp.Vari	10-pam-acti	Uncharacterized protein OS=Nematostella vectensis OX=45351 GN=NEMVEDRAFT_v1g242065 PE=3 SV=1	A7S0V7		uniprotkb_Actiniaria_2023_11_27.fasta	41795.8	100.0 %	2	3	5	0.000985	0.629	AVFPSIVGR	R	P	99.7 %						35.9	3.8	0.546	0.667	0	6	0	0	1	945.552	3684.67		3061620	29	37	Empty	false	A0A913Y8A7,A7SEA7,A0A913XAC8,A0A6P8IXP3,A7SEB1
My Experiment	Uncategorized Sample	column.Temp.Vari	10-pam-acti	Uncharacterized protein OS=Nematostella vectensis OX=45351 GN=NEMVEDRAFT_v1g242065 PE=3 SV=1	A7S0V7		uniprotkb_Actiniaria_2023_11_27.fasta	41795.8	100.0 %	2	3	5	0.000985	0.629	AVFPSIVGRPR	R	H	99.7 %	0.409	2.33	0	1	0	44.1	5.13	0.558	0.636	0	5	2	0	2	1198.71	3587.17		3138620	29	39	Empty	false	A0A913Y8A7,A7SEA7,A0A913XAC8,A0A6P8IXP3,A7SEB1
My Experiment	Uncategorized Sample	column.Temp.Vari	10-pam-acti	Uncharacterized protein OS=Nematostella vectensis OX=45351 GN=NEMVEDRAFT_v1g242065 PE=3 SV=1	A7S0V7		uniprotkb_Actiniaria_2023_11_27.fasta	41795.8	100.0 %	2	3	5	0.000985	0.629	CPEAMFQPSFL	R	G	99.2 %						33	2.92	0.53	0.5	0	3	0	0	1	1326.59	4779.35		28564.3	257	267	Empty	false	A0A913Y8A7,A0A913XAC8,A0A6P8IXP3,A7SEB1
My Experiment	Uncategorized Sample	column.Temp.Vari	10-pam-acti	Uncharacterized protein OS=Nematostella vectensis OX=45351 GN=NEMVEDRAFT_v1g242065 PE=3 SV=1	A7S0V7		uniprotkb_Actiniaria_2023_11_27.fasta	41795.8	100.0 %	2	3	5	0.000985	0.629	CPEAMFQPSFLGMESAGIHETTYNSIMK	R	C	99.5 %	0.477	2.53	0	1	0	29.7	1.6	0.29	0.232	0	0	2	0	2	3176.42	6240		8894.71	257	284	Empty	false	A0A913Y8A7,A0A6P8IXP3,A7SEB1
My Experiment	Uncategorized Sample	column.Temp.Vari	10-pam-acti	Uncharacterized protein OS=Nematostella vectensis OX=45351 GN=NEMVEDRAFT_v1g242065 PE=3 SV=1	A7S0V7		uniprotkb_Actiniaria_2023_11_27.fasta	41795.8	100.0 %	2	3	5	0.000985	0.629	DLTDYLMK	R	I	99.7 %	0.133	2.67	0	1	0	39.2	2.49	0.467	0.812	0	4	0	0	2	998.486	3898.74		838267	184	191	Empty	false	A0A913Y8A7,A7SEA7,A0A913XAC8,A0A6P8IXP3,A7SEB1
My Experiment	Uncategorized Sample	column.Temp.Vari	10-pam-acti	Uncharacterized protein OS=Nematostella vectensis OX=45351 GN=NEMVEDRAFT_v1g242065 PE=3 SV=1	A7S0V7		uniprotkb_Actiniaria_2023_11_27.fasta	41795.8	100.0 %	2	3	5	0.000985	0.629	DLYANTVLSGGSTMYPGIADR	K	M	99.7 %	0.126	4.76	0	1	0	60.7	8.77	0.13	0.452	0	3	0	0	2	2201.05	4377.69		103821	292	312	Empty	false	A0A913Y8A7,A0A913XAC8,A0A6P8IXP3
My Experiment	Uncategorized Sample	column.Temp.Vari	10-pam-acti	Uncharacterized protein OS=Nematostella vectensis OX=45351 GN=NEMVEDRAFT_v1g242065 PE=3 SV=1	A7S0V7		uniprotkb_Actiniaria_2023_11_27.fasta	41795.8	100.0 %	2	3	5	0.000985	0.629	DSYVGDEAQSK	K	R	99.7 %	0.502	3.31	0	1	0	51.6	8.14	0.752	0.773	0	1	0	0	2	1198.52	242.091		24908.2	51	61	Empty	false	A0A913Y8A7,A7SEA7,A0A913XAC8,A0A6P8IXP3,A7SEB1
My Experiment	Uncategorized Sample	column.Temp.Vari	10-pam-acti	Uncharacterized protein OS=Nematostella vectensis OX=45351 GN=NEMVEDRAFT_v1g242065 PE=3 SV=1	A7S0V7		uniprotkb_Actiniaria_2023_11_27.fasta	41795.8	100.0 %	2	3	5	0.000985	0.629	DSYVGDEAQSKR	K	G	99.7 %	0.339	2.81	0	1	0	52.4	7.72	0.641	0.667	0	4	2	0	2	1354.62	263.141		65634.2	51	62	Empty	false	A0A913Y8A7,A7SEA7,A0A913XAC8,A0A6P8IXP3,A7SEB1
My Experiment	Uncategorized Sample	column.Temp.Vari	10-pam-acti	Uncharacterized protein OS=Nematostella vectensis OX=45351 GN=NEMVEDRAFT_v1g242065 PE=3 SV=1	A7S0V7		uniprotkb_Actiniaria_2023_11_27.fasta	41795.8	100.0 %	2	3	5	0.000985	0.629	ELPDGQVITIGNER	Y	F	99.7 %						59.7	9.06	0.633	0.643	0	6	0	0	1	1540.8	3702.19		1662920	241	254	Empty	false	A0A913Y8A7,A7SEA7,A0A913XAC8,A0A6P8IXP3,A7SEB1
My Experiment	Uncategorized Sample	column.Temp.Vari	10-pam-acti	Uncharacterized protein OS=Nematostella vectensis OX=45351 GN=NEMVEDRAFT_v1g242065 PE=3 SV=1	A7S0V7		uniprotkb_Actiniaria_2023_11_27.fasta	41795.8	100.0 %	2	3	5	0.000985	0.629	FPSIVGRPR	V	H	99.7 %						46.4	5.21	0.53	0.778	0	6	0	0	1	1028.6	3583.43		1336520	31	39	Empty	false	A0A913Y8A7,A7SEA7,A0A913XAC8,A0A6P8IXP3,A7SEB1
My Experiment	Uncategorized Sample	column.Temp.Vari	10-pam-acti	Uncharacterized protein OS=Nematostella vectensis OX=45351 GN=NEMVEDRAFT_v1g242065 PE=3 SV=1	A7S0V7		uniprotkb_Actiniaria_2023_11_27.fasta	41795.8	100.0 %	2	3	5	0.000985	0.629	FRCPEAMFQPSFL	R	G	99.7 %						47.1	5.25	0.654	0.577	0	3	0	0	1	1629.76	4983.22		28582.2	255	267	Empty	false	A0A913Y8A7,A0A913XAC8,A0A6P8IXP3,A7SEB1
My Experiment	Uncategorized Sample	column.Temp.Vari	10-pam-acti	Uncharacterized protein OS=Nematostella vectensis OX=45351 GN=NEMVEDRAFT_v1g242065 PE=3 SV=1	A7S0V7		uniprotkb_Actiniaria_2023_11_27.fasta	41795.8	100.0 %	2	3	5	0.000985	0.629	GIVTNWDDMEK	H	I	99.7 %						57.5	6.92	0.64	0.818	0	4	0	0	1	1307.59	3691.09		266969	74	84	Empty	false	A0A913Y8A7,A7SEA7,A0A913XAC8,A0A6P8IXP3,A7SEB1
My Experiment	Uncategorized Sample	column.Temp.Vari	10-pam-acti	Uncharacterized protein OS=Nematostella vectensis OX=45351 GN=NEMVEDRAFT_v1g242065 PE=3 SV=1	A7S0V7		uniprotkb_Actiniaria_2023_11_27.fasta	41795.8	100.0 %	2	3	5	0.000985	0.629	GYSFTTTAER	R	E	99.7 %	0.594	3.02	0	1	0	47.3	6.21	0.622	0.8	0	5	0	0	2	1132.53	3024.01		352917	197	206	Empty	false	A0A913Y8A7,A7SEA7,A0A913XAC8,A0A6P8IXP3,A7SEB1
My Experiment	Uncategorized Sample	column.Temp.Vari	10-pam-acti	Uncharacterized protein OS=Nematostella vectensis OX=45351 GN=NEMVEDRAFT_v1g242065 PE=3 SV=1	A7S0V7		uniprotkb_Actiniaria_2023_11_27.fasta	41795.8	100.0 %	2	3	5	0.000985	0.629	HQGVMVGMGQK	R	D	99.7 %	0.533	3.45	0	1	0	56.8	7.77	0.699	0.818	0	13	0	0	2	1171.57	701.12		303815	40	50	Empty	false	A0A913Y8A7,A7SEA7,A0A913XAC8,A0A6P8IXP3,A7SEB1
My Experiment	Uncategorized Sample	column.Temp.Vari	10-pam-acti	Uncharacterized protein OS=Nematostella vectensis OX=45351 GN=NEMVEDRAFT_v1g242065 PE=3 SV=1	A7S0V7		uniprotkb_Actiniaria_2023_11_27.fasta	41795.8	100.0 %	2	3	5	0.000985	0.629	HTFYNELR	H	V	98.6 %						25.3	3.36	0.462	0.562	0	2	0	0	1	1079.53	2876.44		18070.2	88	95	Empty	false	A0A913Y8A7,A7SEA7,A0A913XAC8,A0A6P8IXP3,A7SEB1
My Experiment	Uncategorized Sample	column.Temp.Vari	10-pam-acti	Uncharacterized protein OS=Nematostella vectensis OX=45351 GN=NEMVEDRAFT_v1g242065 PE=3 SV=1	A7S0V7		uniprotkb_Actiniaria_2023_11_27.fasta	41795.8	100.0 %	2	3	5	0.000985	0.629	IWHHTFYNELR	K	V	99.7 %	0.266	3.93	0	1	0	50.3	5.96	0.501	0.955	0	0	2	0	2	1515.75	3492.28		374803	85	95	Empty	false	A0A913Y8A7,A7SEA7,A0A913XAC8,A0A6P8IXP3,A7SEB1
My Experiment	Uncategorized Sample	column.Temp.Vari	10-pam-acti	Uncharacterized protein OS=Nematostella vectensis OX=45351 GN=NEMVEDRAFT_v1g242065 PE=3 SV=1	A7S0V7		uniprotkb_Actiniaria_2023_11_27.fasta	41795.8	100.0 %	2	3	5	0.000985	0.629	PSIVGRPR	F	H	98.6 %						42.3	5.25	0.187	0.875	0	4	0	0	1	881.532	3587.86		239228	32	39	Empty	false	A0A913Y8A7,A7SEA7,A0A913XAC8,A0A6P8IXP3,A7SEB1
My Experiment	Uncategorized Sample	column.Temp.Vari	10-pam-acti	Uncharacterized protein OS=Nematostella vectensis OX=45351 GN=NEMVEDRAFT_v1g242065 PE=3 SV=1	A7S0V7		uniprotkb_Actiniaria_2023_11_27.fasta	41795.8	100.0 %	2	3	5	0.000985	0.629	QEYDESGPSIVHR	K	K	99.7 %	0.52	3.4	0	1	0	44.2	4.08	0.466	0.654	0	0	4	0	2	1516.7	3008.56		272910	360	372	Empty	true	A0A913XAC8,A7SEB1
My Experiment	Uncategorized Sample	column.Temp.Vari	10-pam-acti	Uncharacterized protein OS=Nematostella vectensis OX=45351 GN=NEMVEDRAFT_v1g242065 PE=3 SV=1	A7S0V7		uniprotkb_Actiniaria_2023_11_27.fasta	41795.8	100.0 %	2	3	5	0.000985	0.629	RVAPEEHPVLLTEAPLNPK	L	A	99.7 %						73.2	10.4	0.594	0.684	0	0	2	0	1	2110.17	3745.39		123255	95	113	Empty	false	A0A913Y8A7,A7SEA7,A0A913XAC8,A0A6P8IXP3,A7SEB1
My Experiment	Uncategorized Sample	column.Temp.Vari	10-pam-acti	Uncharacterized protein OS=Nematostella vectensis OX=45351 GN=NEMVEDRAFT_v1g242065 PE=3 SV=1	A7S0V7		uniprotkb_Actiniaria_2023_11_27.fasta	41795.8	100.0 %	2	3	5	0.000985	0.629	SGGSTMYPGIADR	L	M	99.7 %						35.2	4.43	0.543	0.462	0	2	0	0	1	1311.6	3207.68		78901.9	300	312	Empty	false	A0A913Y8A7,A0A913XAC8,A0A6P8IXP3
My Experiment	Uncategorized Sample	column.Temp.Vari	10-pam-acti	Uncharacterized protein OS=Nematostella vectensis OX=45351 GN=NEMVEDRAFT_v1g242065 PE=3 SV=1	A7S0V7		uniprotkb_Actiniaria_2023_11_27.fasta	41795.8	100.0 %	2	3	5	0.000985	0.629	SYELPDGQVITIGNER	K	F	99.7 %	0.556	4.89	0	1	0	77.3	14	0.745	0.688	0	6	0	0	2	1790.89	4230.17		340979	239	254	Empty	false	A0A913Y8A7,A7SEA7,A0A913XAC8,A0A6P8IXP3,A7SEB1
My Experiment	Uncategorized Sample	column.Temp.Vari	10-pam-acti	Uncharacterized protein OS=Nematostella vectensis OX=45351 GN=NEMVEDRAFT_v1g242065 PE=3 SV=1	A7S0V7		uniprotkb_Actiniaria_2023_11_27.fasta	41795.8	100.0 %	2	3	5	0.000985	0.629	TEAPLNPK	L	A	98.6 %						38.3	2.85	0.58	0.75	0	4	0	0	1	869.473	222.617		281338	106	113	Empty	false	A0A913Y8A7,A7SEA7,A0A913XAC8,A0A6P8IXP3,A7SEB1
My Experiment	Uncategorized Sample	column.Temp.Vari	10-pam-acti	Uncharacterized protein OS=Nematostella vectensis OX=45351 GN=NEMVEDRAFT_v1g242065 PE=3 SV=1	A7S0V7		uniprotkb_Actiniaria_2023_11_27.fasta	41795.8	100.0 %	2	3	5	0.000985	0.629	TTGIVMDSGDGVTH	R	T	99.7 %						54.1	7.89	0.593	0.607	0	3	0	0	1	1389.63	3130.32		58289.4	148	161	Empty	false	A0A913XAC8,A0A6P8IXP3,A7SEB1
My Experiment	Uncategorized Sample	column.Temp.Vari	10-pam-acti	Uncharacterized protein OS=Nematostella vectensis OX=45351 GN=NEMVEDRAFT_v1g242065 PE=3 SV=1	A7S0V7		uniprotkb_Actiniaria_2023_11_27.fasta	41795.8	100.0 %	2	3	5	0.000985	0.629	TTGIVMDSGDGVTHTVPIYEG	R	Y	99.7 %						59	8.7	0.688	0.429	0	2	0	0	1	2149.01	4034.65		33227.6	148	168	Empty	false	A0A913XAC8,A0A6P8IXP3,A7SEB1
My Experiment	Uncategorized Sample	column.Temp.Vari	10-pam-acti	Uncharacterized protein OS=Nematostella vectensis OX=45351 GN=NEMVEDRAFT_v1g242065 PE=3 SV=1	A7S0V7		uniprotkb_Actiniaria_2023_11_27.fasta	41795.8	100.0 %	2	3	5	0.000985	0.629	TTGIVMDSGDGVTHTVPIYEGY	R	A	99.7 %						45.6	6.47	0.66	0.318	0	1	0	0	1	2312.08	4258.8		13067.7	148	169	Empty	false	A0A913XAC8,A0A6P8IXP3,A7SEB1
My Experiment	Uncategorized Sample	column.Temp.Vari	10-pam-acti	Uncharacterized protein OS=Nematostella vectensis OX=45351 GN=NEMVEDRAFT_v1g242065 PE=3 SV=1	A7S0V7		uniprotkb_Actiniaria_2023_11_27.fasta	41795.8	100.0 %	2	3	5	0.000985	0.629	TTGIVMDSGDGVTHTVPIYEGYALPHAIIR	R	L	99.7 %	0.318	2.02	0	1	0	38.5	4.33	0.478	0.3	0	0	1	2	2	3183.61	5195.95		14938.9	148	177	Empty	true
My Experiment	Uncategorized Sample	column.Temp.Vari	10-pam-acti	Uncharacterized protein OS=Nematostella vectensis OX=45351 GN=NEMVEDRAFT_v1g242065 PE=3 SV=1	A7S0V7		uniprotkb_Actiniaria_2023_11_27.fasta	41795.8	100.0 %	2	3	5	0.000985	0.629	VAIQAVLSLYASGR	Y	T	99.7 %						69.5	12	0.709	0.75	0	8	0	0	1	1447.83	4985.05		39304.6	134	147	Empty	false	A0A913Y8A7,A7SEA7,A0A913XAC8,A0A6P8IXP3,A7SEB1
My Experiment	Uncategorized Sample	column.Temp.Vari	10-pam-acti	Uncharacterized protein OS=Nematostella vectensis OX=45351 GN=NEMVEDRAFT_v1g242065 PE=3 SV=1	A7S0V7		uniprotkb_Actiniaria_2023_11_27.fasta	41795.8	100.0 %	2	3	5	0.000985	0.629	VAPEEHPV	R	L	98.6 %						28.1	3.46	0.562	0.562	0	1	0	0	1	877.441	253.532		59314.8	96	103	Empty	false	A0A913Y8A7,A7SEA7,A0A913XAC8,A0A6P8IXP3,A7SEB1
My Experiment	Uncategorized Sample	column.Temp.Vari	10-pam-acti	Uncharacterized protein OS=Nematostella vectensis OX=45351 GN=NEMVEDRAFT_v1g242065 PE=3 SV=1	A7S0V7		uniprotkb_Actiniaria_2023_11_27.fasta	41795.8	100.0 %	2	3	5	0.000985	0.629	VAPEEHPVL	R	L	95.7 %						35.8	1.72	0.321	0.611	0	1	0	0	1	990.525	2983.44		31231.3	96	104	Empty	false	A0A913Y8A7,A7SEA7,A0A913XAC8,A0A6P8IXP3,A7SEB1
My Experiment	Uncategorized Sample	column.Temp.Vari	10-pam-acti	Uncharacterized protein OS=Nematostella vectensis OX=45351 GN=NEMVEDRAFT_v1g242065 PE=3 SV=1	A7S0V7		uniprotkb_Actiniaria_2023_11_27.fasta	41795.8	100.0 %	2	3	5	0.000985	0.629	VAPEEHPVLL	R	T	94.8 %						32.9	1.55	0.347	0.5	0	1	0	0	1	1103.61	3526.15		115426	96	105	Empty	false	A0A913Y8A7,A7SEA7,A0A913XAC8,A0A6P8IXP3,A7SEB1
My Experiment	Uncategorized Sample	column.Temp.Vari	10-pam-acti	Uncharacterized protein OS=Nematostella vectensis OX=45351 GN=NEMVEDRAFT_v1g242065 PE=3 SV=1	A7S0V7		uniprotkb_Actiniaria_2023_11_27.fasta	41795.8	100.0 %	2	3	5	0.000985	0.629	VAPEEHPVLLTEAPLNPK	R	A	99.7 %	0.486	3.92	0	1	0	62.3	11	0.722	0.528	0	4	0	0	2	1954.06	3858.24		62973.8	96	113	Empty	false	A0A913Y8A7,A7SEA7,A0A913XAC8,A0A6P8IXP3,A7SEB1
My Experiment	Uncategorized Sample	column.Temp.Vari	10-pam-acti	Uncharacterized protein OS=Nematostella vectensis OX=45351 GN=NEMVEDRAFT_v1g242065 PE=3 SV=1	A7S0V7		uniprotkb_Actiniaria_2023_11_27.fasta	41795.8	100.0 %	2	3	5	0.000985	0.629	VIDNGSGMCK	L	A	97.6 %						25.1	2.26	0.502	0.4	0	1	0	0	1	1080.48	200.911		3443.75	9	18	Empty	false	A7SEA7,A0A6P8IXP3
My Experiment	Uncategorized Sample	column.Temp.Vari	10-pam-acti	Calmodulin-like protein 12 OS=Actinia tenebrosa OX=6105 GN=LOC116309061 PE=4 SV=1	A0A6P8J6M5		uniprotkb_Actiniaria_2023_11_27.fasta	50007.9	100.0 %	4	5	18	0.00355	0.128	EADIDGDGQVNYEEFVK	R	M	99.7 %	0.589	6.05	0	1	0	82.4	14.5	0.597	0.706	0	6	0	0	2	1927.86	3955.97		575414	426	442	Empty	true
My Experiment	Uncategorized Sample	column.Temp.Vari	10-pam-acti	Calmodulin-like protein 12 OS=Actinia tenebrosa OX=6105 GN=LOC116309061 PE=4 SV=1	A0A6P8J6M5		uniprotkb_Actiniaria_2023_11_27.fasta	50007.9	100.0 %	4	5	18	0.00355	0.128	EAFSLFDKDGDGTITTK	K	E	99.7 %	0.454	3.4	0	1	0	37.3	1.92	0.287	0.471	0	0	2	0	2	1844.89	3909.12		279297	15	31	Empty	true
My Experiment	Uncategorized Sample	column.Temp.Vari	10-pam-acti	Calmodulin-like protein 12 OS=Actinia tenebrosa OX=6105 GN=LOC116309061 PE=4 SV=1	A0A6P8J6M5		uniprotkb_Actiniaria_2023_11_27.fasta	50007.9	100.0 %	4	5	18	0.00355	0.128	ELGTVMR	K	S	98.2 %	0.161	1.68	0	1	0	35.8	1.09	0.341	0.786	0	4	0	0	2	805.424	660.006		100788	32	38	Empty	true
My Experiment	Uncategorized Sample	column.Temp.Vari	10-pam-acti	Calmodulin-like protein 12 OS=Actinia tenebrosa OX=6105 GN=LOC116309061 PE=4 SV=1	A0A6P8J6M5		uniprotkb_Actiniaria_2023_11_27.fasta	50007.9	100.0 %	4	5	18	0.00355	0.128	VFDKDGNGFISAAELR	R	H	99.7 %	0.319	3.92	0	1	0	78	12.4	0.573	0.938	0	2	4	0	2	1738.88	3924.14		624329	92	107	Empty	true
My Experiment	Uncategorized Sample	column.Temp.Vari	10-pam-acti	Superoxide dismutase [Cu-Zn] OS=Anemonia viridis OX=51769 GN=CuZnSODb PE=2 SV=2	Q8I807		uniprotkb_Actiniaria_2023_11_27.fasta	15616.4	100.0 %	5	5	10	0.00197	0.412	AVCCLIGEVK	K	G	99.7 %	0.397	3.45	0	1	0	45.3	4.14	0.386	0.75	0	4	0	0	2	1148.58	3501.7		447539	5	14	Empty	true
My Experiment	Uncategorized Sample	column.Temp.Vari	10-pam-acti	Superoxide dismutase [Cu-Zn] OS=Anemonia viridis OX=51769 GN=CuZnSODb PE=2 SV=2	Q8I807		uniprotkb_Actiniaria_2023_11_27.fasta	15616.4	100.0 %	5	5	10	0.00197	0.412	GGHDDSLTTGHAGGR	K	L	98.5 %	-0.025	1.21	0	1	0	29.9	2.96	0.341	0.433	0	0	1	0	2	1437.65	110.561		13269.9	128	142	Empty	true
My Experiment	Uncategorized Sample	column.Temp.Vari	10-pam-acti	Superoxide dismutase [Cu-Zn] OS=Anemonia viridis OX=51769 GN=CuZnSODb PE=2 SV=2	Q8I807		uniprotkb_Actiniaria_2023_11_27.fasta	15616.4	100.0 %	5	5	10	0.00197	0.412	HVGDLGNIVAGK	R	D	99.7 %	0.601	3.86	0	1	0	61.9	10.9	0.727	0.792	0	2	0	0	2	1179.65	3282.11		191899	79	90	Empty	true
My Experiment	Uncategorized Sample	column.Temp.Vari	10-pam-acti	Superoxide dismutase [Cu-Zn] OS=Anemonia viridis OX=51769 GN=CuZnSODb PE=2 SV=2	Q8I807		uniprotkb_Actiniaria_2023_11_27.fasta	15616.4	100.0 %	5	5	10	0.00197	0.412	QVTLLGEHSVVGR	S	S	99.7 %	0.446	2.24	0	1	0	41.7	3.6	0.465	0.615	0	0	2	0	1	1394.78	3512.56		204983	102	114	Empty	true
My Experiment	Uncategorized Sample	column.Temp.Vari	10-pam-acti	Superoxide dismutase [Cu-Zn] OS=Anemonia viridis OX=51769 GN=CuZnSODb PE=2 SV=2	Q8I807		uniprotkb_Actiniaria_2023_11_27.fasta	15616.4	100.0 %	5	5	10	0.00197	0.412	SVVVHVGEDDLGKGGHDDSLTTGHAGGR	R	L	99.7 %	0.461	3.99	0	1	0	66.8	9.32	0.581	0.482	0	0	0	1	2	2772.33	3389.92		16148	115	142	Empty	true
My Experiment	Uncategorized Sample	column.Temp.Vari	10-pam-acti	Myosin heavy chain, striated muscle-like isoform X2 OS=Actinia tenebrosa OX=6105 GN=LOC116299520 PE=3 SV=1	A0A6P8IA49,A0A6P8IE54		uniprotkb_Actiniaria_2023_11_27.fasta	223045	99.4 %	1	1	1	0.000197	0.00517	IEELEAAGGK	K	A	96.8 %	0.223	1.64	0	1	0	24	0.638	0.171	0.4	0	1	0	0	2	1016.53	812.492		2901.44	1787	1796	Empty	true
My Experiment	Uncategorized Sample	column.Temp.Vari	10-pam-acti	Thioredoxin domain-containing protein OS=Exaiptasia diaphana OX=2652724 PE=4 SV=1	A0A913YD01		uniprotkb_Actiniaria_2023_11_27.fasta	27106.2	100.0 %	4	4	10	0.00197	0.148	GGIGQINLPILSDLTK	K	Q	99.7 %	0.369	4.08	0	1	0	50.3	6.25	0.722	0.5	0	4	0	0	2	1638.94	6902.88		40155.8	139	154	Empty	true
My Experiment	Uncategorized Sample	column.Temp.Vari	10-pam-acti	Thioredoxin domain-containing protein OS=Exaiptasia diaphana OX=2652724 PE=4 SV=1	A0A913YD01		uniprotkb_Actiniaria_2023_11_27.fasta	27106.2	100.0 %	4	4	10	0.00197	0.148	GLFIIDDK	R	G	99.6 %	0.00226	2.32	0	1	0	36.2	1.92	0.337	0.75	0	1	0	0	2	920.509	3829.03		28718.1	173	180	Empty	true
My Experiment	Uncategorized Sample	column.Temp.Vari	10-pam-acti	Thioredoxin domain-containing protein OS=Exaiptasia diaphana OX=2652724 PE=4 SV=1	A0A913YD01		uniprotkb_Actiniaria_2023_11_27.fasta	27106.2	100.0 %	4	4	10	0.00197	0.148	KKGGIGQINLPILSDLTK	R	Q	98.4 %	0.124	1.79	0	1	0	22.4	1.06	0.312	0.25	0	0	1	0	2	1895.13	5361.61		2894.44	137	154	Empty	true
My Experiment	Uncategorized Sample	column.Temp.Vari	10-pam-acti	Thioredoxin domain-containing protein OS=Exaiptasia diaphana OX=2652724 PE=4 SV=1	A0A913YD01		uniprotkb_Actiniaria_2023_11_27.fasta	27106.2	100.0 %	4	4	10	0.00197	0.148	LIQAFQFTDK	R	H	99.7 %	0.485	3.72	0	1	0	56.9	7.6	0.578	0.9	0	4	0	0	2	1210.65	3891.32		268519	203	212	Empty	true
My Experiment	Uncategorized Sample	column.Temp.Vari	10-pam-acti	ATP synthase subunit beta OS=Actinia tenebrosa OX=6105 GN=LOC116305101 PE=3 SV=1	A0A6P8IV21		uniprotkb_Actiniaria_2023_11_27.fasta	59553.4	100.0 %	2	2	4	0.000788	0.0576	GIAELGIYPAVDPLDSISR	R	I	95.2 %	0.241	1.54	0	1	0	17.6	0.377	0.165	0.132	0	2	0	0	2	1986.05	5810.13		4644.61	416	434	Empty	true
My Experiment	Uncategorized Sample	column.Temp.Vari	10-pam-acti	ATP synthase subunit beta OS=Actinia tenebrosa OX=6105 GN=LOC116305101 PE=3 SV=1	A0A6P8IV21		uniprotkb_Actiniaria_2023_11_27.fasta	59553.4	100.0 %	2	2	4	0.000788	0.0576	TVLIMELINNVAK	K	A	99.7 %	0.475	3.97	0	1	0	57	7.41	0.704	0.692	0	2	0	0	2	1457.84	7044.49		9137.18	241	253	Empty	true
My Experiment	Uncategorized Sample	column.Temp.Vari	10-pam-acti	Actin OS=Exaiptasia diaphana OX=2652724 PE=3 SV=1	A0A913XAC8		uniprotkb_Actiniaria_2023_11_27.fasta	41968.5	99.6 %	1	1	3	0.000591	0.646	AGFAGDDAPR	K	A	99.7 %	0.407	2.82	0	1	0	52.8	6.59	0.513	0.85	0	6	0	0	2	976.448	470.721		139884	20	29	Empty	false	A0A913Y8A7,A7SEA7,A0A6P8IXP3,A7S0V7,A7SEB1
My Experiment	Uncategorized Sample	column.Temp.Vari	10-pam-acti	Actin OS=Exaiptasia diaphana OX=2652724 PE=3 SV=1	A0A913XAC8		uniprotkb_Actiniaria_2023_11_27.fasta	41968.5	99.6 %	1	1	3	0.000591	0.646	ALPHAILR	Y	L	98.6 %						33.1	2.89	0.71	0.625	0	2	0	0	1	890.557	3039.78		184686	171	178	Empty	false	A0A913Y8A7,A7SEA7,A0A6P8IXP3,A7SEB1
My Experiment	Uncategorized Sample	column.Temp.Vari	10-pam-acti	Actin OS=Exaiptasia diaphana OX=2652724 PE=3 SV=1	A0A913XAC8		uniprotkb_Actiniaria_2023_11_27.fasta	41968.5	99.6 %	1	1	3	0.000591	0.646	ANTVLSGGSTMYPGIADR	Y	M	99.7 %						73.1	12.8	0.74	0.611	0	6	0	0	1	1809.88	3768.71		470391	296	313	Empty	false	A0A913Y8A7,A0A6P8IXP3,A7S0V7
My Experiment	Uncategorized Sample	column.Temp.Vari	10-pam-acti	Actin OS=Exaiptasia diaphana OX=2652724 PE=3 SV=1	A0A913XAC8		uniprotkb_Actiniaria_2023_11_27.fasta	41968.5	99.6 %	1	1	3	0.000591	0.646	AVFPSIVGR	R	P	99.7 %						35.9	3.8	0.546	0.667	0	6	0	0	1	945.552	3684.67		3061620	30	38	Empty	false	A0A913Y8A7,A7SEA7,A0A6P8IXP3,A7S0V7,A7SEB1
My Experiment	Uncategorized Sample	column.Temp.Vari	10-pam-acti	Actin OS=Exaiptasia diaphana OX=2652724 PE=3 SV=1	A0A913XAC8		uniprotkb_Actiniaria_2023_11_27.fasta	41968.5	99.6 %	1	1	3	0.000591	0.646	AVFPSIVGRPR	R	H	99.7 %	0.409	2.33	0	1	0	44.1	5.13	0.558	0.636	0	5	2	0	2	1198.71	3587.17		3138620	30	40	Empty	false	A0A913Y8A7,A7SEA7,A0A6P8IXP3,A7S0V7,A7SEB1
My Experiment	Uncategorized Sample	column.Temp.Vari	10-pam-acti	Actin OS=Exaiptasia diaphana OX=2652724 PE=3 SV=1	A0A913XAC8		uniprotkb_Actiniaria_2023_11_27.fasta	41968.5	99.6 %	1	1	3	0.000591	0.646	CPEAMFQPSFL	R	G	99.2 %						33	2.92	0.53	0.5	0	3	0	0	1	1326.59	4779.35		28564.3	258	268	Empty	false	A0A913Y8A7,A0A6P8IXP3,A7S0V7,A7SEB1
My Experiment	Uncategorized Sample	column.Temp.Vari	10-pam-acti	Actin OS=Exaiptasia diaphana OX=2652724 PE=3 SV=1	A0A913XAC8		uniprotkb_Actiniaria_2023_11_27.fasta	41968.5	99.6 %	1	1	3	0.000591	0.646	DEDVAALVVDNGSGMCK	A	A	99.7 %						91.3	15	0	0.765	0	8	0	0	1	1821.8	4204.38		362659	3	19	Empty	false	A0A913Y8A7
My Experiment	Uncategorized Sample	column.Temp.Vari	10-pam-acti	Actin OS=Exaiptasia diaphana OX=2652724 PE=3 SV=1	A0A913XAC8		uniprotkb_Actiniaria_2023_11_27.fasta	41968.5	99.6 %	1	1	3	0.000591	0.646	DLTDYLMK	R	I	99.7 %	0.133	2.67	0	1	0	39.2	2.49	0.467	0.812	0	4	0	0	2	998.486	3898.74		838267	185	192	Empty	false	A0A913Y8A7,A7SEA7,A0A6P8IXP3,A7S0V7,A7SEB1
My Experiment	Uncategorized Sample	column.Temp.Vari	10-pam-acti	Actin OS=Exaiptasia diaphana OX=2652724 PE=3 SV=1	A0A913XAC8		uniprotkb_Actiniaria_2023_11_27.fasta	41968.5	99.6 %	1	1	3	0.000591	0.646	DLYANTVLSGGSTMYPGIADR	K	M	99.7 %	0.126	4.76	0	1	0	60.7	8.77	0.13	0.452	0	3	0	0	2	2201.05	4377.69		103821	293	313	Empty	false	A0A913Y8A7,A0A6P8IXP3,A7S0V7
My Experiment	Uncategorized Sample	column.Temp.Vari	10-pam-acti	Actin OS=Exaiptasia diaphana OX=2652724 PE=3 SV=1	A0A913XAC8		uniprotkb_Actiniaria_2023_11_27.fasta	41968.5	99.6 %	1	1	3	0.000591	0.646	DSYVGDEAQSK	K	R	99.7 %	0.502	3.31	0	1	0	51.6	8.14	0.752	0.773	0	1	0	0	2	1198.52	242.091		24908.2	52	62	Empty	false	A0A913Y8A7,A7SEA7,A0A6P8IXP3,A7S0V7,A7SEB1
My Experiment	Uncategorized Sample	column.Temp.Vari	10-pam-acti	Actin OS=Exaiptasia diaphana OX=2652724 PE=3 SV=1	A0A913XAC8		uniprotkb_Actiniaria_2023_11_27.fasta	41968.5	99.6 %	1	1	3	0.000591	0.646	DSYVGDEAQSKR	K	G	99.7 %	0.339	2.81	0	1	0	52.4	7.72	0.641	0.667	0	4	2	0	2	1354.62	263.141		65634.2	52	63	Empty	false	A0A913Y8A7,A7SEA7,A0A6P8IXP3,A7S0V7,A7SEB1
My Experiment	Uncategorized Sample	column.Temp.Vari	10-pam-acti	Actin OS=Exaiptasia diaphana OX=2652724 PE=3 SV=1	A0A913XAC8		uniprotkb_Actiniaria_2023_11_27.fasta	41968.5	99.6 %	1	1	3	0.000591	0.646	ELPDGQVITIGNER	Y	F	99.7 %						59.7	9.06	0.633	0.643	0	6	0	0	1	1540.8	3702.19		1662920	242	255	Empty	false	A0A913Y8A7,A7SEA7,A0A6P8IXP3,A7S0V7,A7SEB1
My Experiment	Uncategorized Sample	column.Temp.Vari	10-pam-acti	Actin OS=Exaiptasia diaphana OX=2652724 PE=3 SV=1	A0A913XAC8		uniprotkb_Actiniaria_2023_11_27.fasta	41968.5	99.6 %	1	1	3	0.000591	0.646	FPSIVGRPR	V	H	99.7 %						46.4	5.21	0.53	0.778	0	6	0	0	1	1028.6	3583.43		1336520	32	40	Empty	false	A0A913Y8A7,A7SEA7,A0A6P8IXP3,A7S0V7,A7SEB1
My Experiment	Uncategorized Sample	column.Temp.Vari	10-pam-acti	Actin OS=Exaiptasia diaphana OX=2652724 PE=3 SV=1	A0A913XAC8		uniprotkb_Actiniaria_2023_11_27.fasta	41968.5	99.6 %	1	1	3	0.000591	0.646	FRCPEAMFQPSFL	R	G	99.7 %						47.1	5.25	0.654	0.577	0	3	0	0	1	1629.76	4983.22		28582.2	256	268	Empty	false	A0A913Y8A7,A0A6P8IXP3,A7S0V7,A7SEB1
My Experiment	Uncategorized Sample	column.Temp.Vari	10-pam-acti	Actin OS=Exaiptasia diaphana OX=2652724 PE=3 SV=1	A0A913XAC8		uniprotkb_Actiniaria_2023_11_27.fasta	41968.5	99.6 %	1	1	3	0.000591	0.646	GIVTNWDDMEK	H	I	99.7 %						57.5	6.92	0.64	0.818	0	4	0	0	1	1307.59	3691.09		266969	75	85	Empty	false	A0A913Y8A7,A7SEA7,A0A6P8IXP3,A7S0V7,A7SEB1
My Experiment	Uncategorized Sample	column.Temp.Vari	10-pam-acti	Actin OS=Exaiptasia diaphana OX=2652724 PE=3 SV=1	A0A913XAC8		uniprotkb_Actiniaria_2023_11_27.fasta	41968.5	99.6 %	1	1	3	0.000591	0.646	GMESAGIHETCYNSIMK	L	C	99.7 %						59.7	8.41	0.648	0.706	0	0	3	0	1	1927.83	3539.51		610367	269	285	Empty	true
My Experiment	Uncategorized Sample	column.Temp.Vari	10-pam-acti	Actin OS=Exaiptasia diaphana OX=2652724 PE=3 SV=1	A0A913XAC8		uniprotkb_Actiniaria_2023_11_27.fasta	41968.5	99.6 %	1	1	3	0.000591	0.646	GYSFTTTAER	R	E	99.7 %	0.594	3.02	0	1	0	47.3	6.21	0.622	0.8	0	5	0	0	2	1132.53	3024.01		352917	198	207	Empty	false	A0A913Y8A7,A7SEA7,A0A6P8IXP3,A7S0V7,A7SEB1
My Experiment	Uncategorized Sample	column.Temp.Vari	10-pam-acti	Actin OS=Exaiptasia diaphana OX=2652724 PE=3 SV=1	A0A913XAC8		uniprotkb_Actiniaria_2023_11_27.fasta	41968.5	99.6 %	1	1	3	0.000591	0.646	HQGVMVGMGQK	R	D	99.7 %	0.533	3.45	0	1	0	56.8	7.77	0.699	0.818	0	13	0	0	2	1171.57	701.12		303815	41	51	Empty	false	A0A913Y8A7,A7SEA7,A0A6P8IXP3,A7S0V7,A7SEB1
My Experiment	Uncategorized Sample	column.Temp.Vari	10-pam-acti	Actin OS=Exaiptasia diaphana OX=2652724 PE=3 SV=1	A0A913XAC8		uniprotkb_Actiniaria_2023_11_27.fasta	41968.5	99.6 %	1	1	3	0.000591	0.646	HTFYNELR	H	V	98.6 %						25.3	3.36	0.462	0.562	0	2	0	0	1	1079.53	2876.44		18070.2	89	96	Empty	false	A0A913Y8A7,A7SEA7,A0A6P8IXP3,A7S0V7,A7SEB1
My Experiment	Uncategorized Sample	column.Temp.Vari	10-pam-acti	Actin OS=Exaiptasia diaphana OX=2652724 PE=3 SV=1	A0A913XAC8		uniprotkb_Actiniaria_2023_11_27.fasta	41968.5	99.6 %	1	1	3	0.000591	0.646	IWHHTFYNELR	K	V	99.7 %	0.266	3.93	0	1	0	50.3	5.96	0.501	0.955	0	0	2	0	2	1515.75	3492.28		374803	86	96	Empty	false	A0A913Y8A7,A7SEA7,A0A6P8IXP3,A7S0V7,A7SEB1
My Experiment	Uncategorized Sample	column.Temp.Vari	10-pam-acti	Actin OS=Exaiptasia diaphana OX=2652724 PE=3 SV=1	A0A913XAC8		uniprotkb_Actiniaria_2023_11_27.fasta	41968.5	99.6 %	1	1	3	0.000591	0.646	PSIVGRPR	F	H	98.6 %						42.3	5.25	0.187	0.875	0	4	0	0	1	881.532	3587.86		239228	33	40	Empty	false	A0A913Y8A7,A7SEA7,A0A6P8IXP3,A7S0V7,A7SEB1
My Experiment	Uncategorized Sample	column.Temp.Vari	10-pam-acti	Actin OS=Exaiptasia diaphana OX=2652724 PE=3 SV=1	A0A913XAC8		uniprotkb_Actiniaria_2023_11_27.fasta	41968.5	99.6 %	1	1	3	0.000591	0.646	QEYDESGPSIVHR	K	K	99.7 %	0.52	3.4	0	1	0	44.2	4.08	0.466	0.654	0	0	4	0	2	1516.7	3008.56		272910	361	373	Empty	true	A7S0V7,A7SEB1
My Experiment	Uncategorized Sample	column.Temp.Vari	10-pam-acti	Actin OS=Exaiptasia diaphana OX=2652724 PE=3 SV=1	A0A913XAC8		uniprotkb_Actiniaria_2023_11_27.fasta	41968.5	99.6 %	1	1	3	0.000591	0.646	RVAPEEHPVLLTEAPLNPK	L	A	99.7 %						73.2	10.4	0.594	0.684	0	0	2	0	1	2110.17	3745.39		123255	96	114	Empty	false	A0A913Y8A7,A7SEA7,A0A6P8IXP3,A7S0V7,A7SEB1
My Experiment	Uncategorized Sample	column.Temp.Vari	10-pam-acti	Actin OS=Exaiptasia diaphana OX=2652724 PE=3 SV=1	A0A913XAC8		uniprotkb_Actiniaria_2023_11_27.fasta	41968.5	99.6 %	1	1	3	0.000591	0.646	SGGSTMYPGIADR	L	M	99.7 %						35.2	4.43	0.543	0.462	0	2	0	0	1	1311.6	3207.68		78901.9	301	313	Empty	false	A0A913Y8A7,A0A6P8IXP3,A7S0V7
My Experiment	Uncategorized Sample	column.Temp.Vari	10-pam-acti	Actin OS=Exaiptasia diaphana OX=2652724 PE=3 SV=1	A0A913XAC8		uniprotkb_Actiniaria_2023_11_27.fasta	41968.5	99.6 %	1	1	3	0.000591	0.646	SYELPDGQVITIGNER	K	F	99.7 %	0.556	4.89	0	1	0	77.3	14	0.745	0.688	0	6	0	0	2	1790.89	4230.17		340979	240	255	Empty	false	A0A913Y8A7,A7SEA7,A0A6P8IXP3,A7S0V7,A7SEB1
My Experiment	Uncategorized Sample	column.Temp.Vari	10-pam-acti	Actin OS=Exaiptasia diaphana OX=2652724 PE=3 SV=1	A0A913XAC8		uniprotkb_Actiniaria_2023_11_27.fasta	41968.5	99.6 %	1	1	3	0.000591	0.646	TEAPLNPK	L	A	98.6 %						38.3	2.85	0.58	0.75	0	4	0	0	1	869.473	222.617		281338	107	114	Empty	false	A0A913Y8A7,A7SEA7,A0A6P8IXP3,A7S0V7,A7SEB1
My Experiment	Uncategorized Sample	column.Temp.Vari	10-pam-acti	Actin OS=Exaiptasia diaphana OX=2652724 PE=3 SV=1	A0A913XAC8		uniprotkb_Actiniaria_2023_11_27.fasta	41968.5	99.6 %	1	1	3	0.000591	0.646	TTGIVMDSGDGVTH	R	T	99.7 %						54.1	7.89	0.593	0.607	0	3	0	0	1	1389.63	3130.32		58289.4	149	162	Empty	false	A0A6P8IXP3,A7S0V7,A7SEB1
My Experiment	Uncategorized Sample	column.Temp.Vari	10-pam-acti	Actin OS=Exaiptasia diaphana OX=2652724 PE=3 SV=1	A0A913XAC8		uniprotkb_Actiniaria_2023_11_27.fasta	41968.5	99.6 %	1	1	3	0.000591	0.646	TTGIVMDSGDGVTHTVPIYEG	R	Y	99.7 %						59	8.7	0.688	0.429	0	2	0	0	1	2149.01	4034.65		33227.6	149	169	Empty	false	A0A6P8IXP3,A7S0V7,A7SEB1
My Experiment	Uncategorized Sample	column.Temp.Vari	10-pam-acti	Actin OS=Exaiptasia diaphana OX=2652724 PE=3 SV=1	A0A913XAC8		uniprotkb_Actiniaria_2023_11_27.fasta	41968.5	99.6 %	1	1	3	0.000591	0.646	TTGIVMDSGDGVTHTVPIYEGY	R	A	99.7 %						45.6	6.47	0.66	0.318	0	1	0	0	1	2312.08	4258.8		13067.7	149	170	Empty	false	A0A6P8IXP3,A7S0V7,A7SEB1
My Experiment	Uncategorized Sample	column.Temp.Vari	10-pam-acti	Actin OS=Exaiptasia diaphana OX=2652724 PE=3 SV=1	A0A913XAC8		uniprotkb_Actiniaria_2023_11_27.fasta	41968.5	99.6 %	1	1	3	0.000591	0.646	VAIQAVLSLYASGR	Y	T	99.7 %						69.5	12	0.709	0.75	0	8	0	0	1	1447.83	4985.05		39304.6	135	148	Empty	false	A0A913Y8A7,A7SEA7,A0A6P8IXP3,A7S0V7,A7SEB1
My Experiment	Uncategorized Sample	column.Temp.Vari	10-pam-acti	Actin OS=Exaiptasia diaphana OX=2652724 PE=3 SV=1	A0A913XAC8		uniprotkb_Actiniaria_2023_11_27.fasta	41968.5	99.6 %	1	1	3	0.000591	0.646	VAPEEHPV	R	L	98.6 %						28.1	3.46	0.562	0.562	0	1	0	0	1	877.441	253.532		59314.8	97	104	Empty	false	A0A913Y8A7,A7SEA7,A0A6P8IXP3,A7S0V7,A7SEB1
My Experiment	Uncategorized Sample	column.Temp.Vari	10-pam-acti	Actin OS=Exaiptasia diaphana OX=2652724 PE=3 SV=1	A0A913XAC8		uniprotkb_Actiniaria_2023_11_27.fasta	41968.5	99.6 %	1	1	3	0.000591	0.646	VAPEEHPVL	R	L	95.7 %						35.8	1.72	0.321	0.611	0	1	0	0	1	990.525	2983.44		31231.3	97	105	Empty	false	A0A913Y8A7,A7SEA7,A0A6P8IXP3,A7S0V7,A7SEB1
My Experiment	Uncategorized Sample	column.Temp.Vari	10-pam-acti	Actin OS=Exaiptasia diaphana OX=2652724 PE=3 SV=1	A0A913XAC8		uniprotkb_Actiniaria_2023_11_27.fasta	41968.5	99.6 %	1	1	3	0.000591	0.646	VAPEEHPVLL	R	T	94.8 %						32.9	1.55	0.347	0.5	0	1	0	0	1	1103.61	3526.15		115426	97	106	Empty	false	A0A913Y8A7,A7SEA7,A0A6P8IXP3,A7S0V7,A7SEB1
My Experiment	Uncategorized Sample	column.Temp.Vari	10-pam-acti	Actin OS=Exaiptasia diaphana OX=2652724 PE=3 SV=1	A0A913XAC8		uniprotkb_Actiniaria_2023_11_27.fasta	41968.5	99.6 %	1	1	3	0.000591	0.646	VAPEEHPVLLTEAPLNPK	R	A	99.7 %	0.486	3.92	0	1	0	62.3	11	0.722	0.528	0	4	0	0	2	1954.06	3858.24		62973.8	97	114	Empty	false	A0A913Y8A7,A7SEA7,A0A6P8IXP3,A7S0V7,A7SEB1
My Experiment	Uncategorized Sample	column.Temp.Vari	10-pam-acti	Actin OS=Exaiptasia diaphana OX=2652724 PE=3 SV=1	A0A913XAC8		uniprotkb_Actiniaria_2023_11_27.fasta	41968.5	99.6 %	1	1	3	0.000591	0.646	VVDNGSGMCK	L	A	98.9 %						28.5	2.68	0.593	0.45	0	2	0	0	1	1066.47	81.0754		3243.38	10	19	Empty	false	A0A913Y8A7,A7SEB1
My Experiment	Uncategorized Sample	column.Temp.Vari	10-pam-acti	Vicilin-like seed storage protein At2g18540 isoform X2 OS=Actinia tenebrosa OX=6105 GN=LOC116309075 PE=4 SV=1	A0A6P8JD26		uniprotkb_Actiniaria_2023_11_27.fasta	50429.6	100.0 %	4	4	7	0.00138	0.0869	GGGFINVVR	F	K	99.4 %						42	3.05	0.488	0.778	0	2	0	0	1	918.516	3423.09		63572.4	300	308	Empty	true
My Experiment	Uncategorized Sample	column.Temp.Vari	10-pam-acti	Vicilin-like seed storage protein At2g18540 isoform X2 OS=Actinia tenebrosa OX=6105 GN=LOC116309075 PE=4 SV=1	A0A6P8JD26		uniprotkb_Actiniaria_2023_11_27.fasta	50429.6	100.0 %	4	4	7	0.00138	0.0869	GSEPKPDWVTK	K	V	99.1 %	0.389	1.42	0	1	0	22.5	1.89	0.249	0.318	0	2	0	0	2	1243.63	2669.95		8338.44	328	338	Empty	true
My Experiment	Uncategorized Sample	column.Temp.Vari	10-pam-acti	Vicilin-like seed storage protein At2g18540 isoform X2 OS=Actinia tenebrosa OX=6105 GN=LOC116309075 PE=4 SV=1	A0A6P8JD26		uniprotkb_Actiniaria_2023_11_27.fasta	50429.6	100.0 %	4	4	7	0.00138	0.0869	LRNELQTAEAENELAIK	K	E	99.7 %	0.294	3.62	0	1	0	51.8	5	0.5	0.588	0	0	2	0	2	1942.02	3739.29		44937.3	262	278	Empty	true
My Experiment	Uncategorized Sample	column.Temp.Vari	10-pam-acti	Vicilin-like seed storage protein At2g18540 isoform X2 OS=Actinia tenebrosa OX=6105 GN=LOC116309075 PE=4 SV=1	A0A6P8JD26		uniprotkb_Actiniaria_2023_11_27.fasta	50429.6	100.0 %	4	4	7	0.00138	0.0869	NELQTAEAENELAIK	R	E	99.7 %	0.333	5.27	0	1	0	82.1	13.9	0.498	0.8	0	1	0	0	2	1672.84	3714.12		19064.7	264	278	Empty	true
My Experiment	Uncategorized Sample	column.Temp.Vari	10-pam-acti	Late histone H1-like OS=Actinia tenebrosa OX=6105 GN=LOC116294630 PE=3 SV=1	A0A6P8HP23		uniprotkb_Actiniaria_2023_11_27.fasta	24199	100.0 %	3	4	16	0.00315	0.152	GDPGPHLR	V	M	98.6 %						37.6	3.64	0.479	0.688	0	6	0	0	1	848.438	582.782		165334	95	102	Empty	true
My Experiment	Uncategorized Sample	column.Temp.Vari	10-pam-acti	Late histone H1-like OS=Actinia tenebrosa OX=6105 GN=LOC116294630 PE=3 SV=1	A0A6P8HP23		uniprotkb_Actiniaria_2023_11_27.fasta	24199	100.0 %	3	4	16	0.00315	0.152	GVAAGLLVQSK	R	G	99.7 %	0.463	4.24	0	1	0	57	6.82	0.463	0.818	0	4	0	0	2	1042.63	3307		482069	108	118	Empty	true
My Experiment	Uncategorized Sample	column.Temp.Vari	10-pam-acti	Late histone H1-like OS=Actinia tenebrosa OX=6105 GN=LOC116294630 PE=3 SV=1	A0A6P8HP23		uniprotkb_Actiniaria_2023_11_27.fasta	24199	100.0 %	3	4	16	0.00315	0.152	SAKPSAHPTYQDMIK	K	A	99.7 %	0.398	3.28	0	1	0	48.7	3.51	0.501	0.667	0	0	4	2	2	1673.83	3152.46		843557	52	66	Empty	true
My Experiment	Uncategorized Sample	column.Temp.Vari	10-pam-acti	Actin, cytoplasmic-like OS=Actinia tenebrosa OX=6105 GN=LOC116305986 PE=3 SV=1	A0A6P8IXP3		uniprotkb_Actiniaria_2023_11_27.fasta	41847.8	100.0 %	36	39	137	0.027	0.699	AGFAGDDAPR	K	A	99.7 %	0.407	2.82	0	1	0	52.8	6.59	0.513	0.85	0	6	0	0	2	976.448	470.721		139884	20	29	Empty	true	A0A913Y8A7,A7SEA7,A0A913XAC8,A7S0V7,A7SEB1
My Experiment	Uncategorized Sample	column.Temp.Vari	10-pam-acti	Actin, cytoplasmic-like OS=Actinia tenebrosa OX=6105 GN=LOC116305986 PE=3 SV=1	A0A6P8IXP3		uniprotkb_Actiniaria_2023_11_27.fasta	41847.8	100.0 %	36	39	137	0.027	0.699	ALPHAILR	Y	L	98.6 %						33.1	2.89	0.71	0.625	0	2	0	0	1	890.557	3039.78		184686	171	178	Empty	true	A0A913Y8A7,A7SEA7,A0A913XAC8,A7SEB1
My Experiment	Uncategorized Sample	column.Temp.Vari	10-pam-acti	Actin, cytoplasmic-like OS=Actinia tenebrosa OX=6105 GN=LOC116305986 PE=3 SV=1	A0A6P8IXP3		uniprotkb_Actiniaria_2023_11_27.fasta	41847.8	100.0 %	36	39	137	0.027	0.699	ANTVLSGGSTMYPGIADR	Y	M	99.7 %						73.1	12.8	0.74	0.611	0	6	0	0	1	1809.88	3768.71		470391	296	313	Empty	true	A0A913Y8A7,A0A913XAC8,A7S0V7
My Experiment	Uncategorized Sample	column.Temp.Vari	10-pam-acti	Actin, cytoplasmic-like OS=Actinia tenebrosa OX=6105 GN=LOC116305986 PE=3 SV=1	A0A6P8IXP3		uniprotkb_Actiniaria_2023_11_27.fasta	41847.8	100.0 %	36	39	137	0.027	0.699	AVFPSIVGR	R	P	99.7 %						35.9	3.8	0.546	0.667	0	6	0	0	1	945.552	3684.67		3061620	30	38	Empty	true	A0A913Y8A7,A7SEA7,A0A913XAC8,A7S0V7,A7SEB1
My Experiment	Uncategorized Sample	column.Temp.Vari	10-pam-acti	Actin, cytoplasmic-like OS=Actinia tenebrosa OX=6105 GN=LOC116305986 PE=3 SV=1	A0A6P8IXP3		uniprotkb_Actiniaria_2023_11_27.fasta	41847.8	100.0 %	36	39	137	0.027	0.699	AVFPSIVGRPR	R	H	99.7 %	0.409	2.33	0	1	0	44.1	5.13	0.558	0.636	0	5	2	0	2	1198.71	3587.17		3138620	30	40	Empty	true	A0A913Y8A7,A7SEA7,A0A913XAC8,A7S0V7,A7SEB1
My Experiment	Uncategorized Sample	column.Temp.Vari	10-pam-acti	Actin, cytoplasmic-like OS=Actinia tenebrosa OX=6105 GN=LOC116305986 PE=3 SV=1	A0A6P8IXP3		uniprotkb_Actiniaria_2023_11_27.fasta	41847.8	100.0 %	36	39	137	0.027	0.699	CPEAMFQPSFL	R	G	99.2 %						33	2.92	0.53	0.5	0	3	0	0	1	1326.59	4779.35		28564.3	258	268	Empty	true	A0A913Y8A7,A0A913XAC8,A7S0V7,A7SEB1
My Experiment	Uncategorized Sample	column.Temp.Vari	10-pam-acti	Actin, cytoplasmic-like OS=Actinia tenebrosa OX=6105 GN=LOC116305986 PE=3 SV=1	A0A6P8IXP3		uniprotkb_Actiniaria_2023_11_27.fasta	41847.8	100.0 %	36	39	137	0.027	0.699	CPEAMFQPSFLGMESAGIHETTYNSIMK	R	C	99.5 %	0.477	2.53	0	1	0	29.7	1.6	0.29	0.232	0	0	2	0	2	3176.42	6240		8894.71	258	285	Empty	true	A0A913Y8A7,A7S0V7,A7SEB1
My Experiment	Uncategorized Sample	column.Temp.Vari	10-pam-acti	Actin, cytoplasmic-like OS=Actinia tenebrosa OX=6105 GN=LOC116305986 PE=3 SV=1	A0A6P8IXP3		uniprotkb_Actiniaria_2023_11_27.fasta	41847.8	100.0 %	36	39	137	0.027	0.699	DLTDYLMK	R	I	99.7 %	0.133	2.67	0	1	0	39.2	2.49	0.467	0.812	0	4	0	0	2	998.486	3898.74		838267	185	192	Empty	true	A0A913Y8A7,A7SEA7,A0A913XAC8,A7S0V7,A7SEB1
My Experiment	Uncategorized Sample	column.Temp.Vari	10-pam-acti	Actin, cytoplasmic-like OS=Actinia tenebrosa OX=6105 GN=LOC116305986 PE=3 SV=1	A0A6P8IXP3		uniprotkb_Actiniaria_2023_11_27.fasta	41847.8	100.0 %	36	39	137	0.027	0.699	DLYANTVLSGGSTMYPGIADR	K	M	99.7 %	0.126	4.76	0	1	0	60.7	8.77	0.13	0.452	0	3	0	0	2	2201.05	4377.69		103821	293	313	Empty	true	A0A913Y8A7,A0A913XAC8,A7S0V7
My Experiment	Uncategorized Sample	column.Temp.Vari	10-pam-acti	Actin, cytoplasmic-like OS=Actinia tenebrosa OX=6105 GN=LOC116305986 PE=3 SV=1	A0A6P8IXP3		uniprotkb_Actiniaria_2023_11_27.fasta	41847.8	100.0 %	36	39	137	0.027	0.699	DSYVGDEAQSK	K	R	99.7 %	0.502	3.31	0	1	0	51.6	8.14	0.752	0.773	0	1	0	0	2	1198.52	242.091		24908.2	52	62	Empty	true	A0A913Y8A7,A7SEA7,A0A913XAC8,A7S0V7,A7SEB1
My Experiment	Uncategorized Sample	column.Temp.Vari	10-pam-acti	Actin, cytoplasmic-like OS=Actinia tenebrosa OX=6105 GN=LOC116305986 PE=3 SV=1	A0A6P8IXP3		uniprotkb_Actiniaria_2023_11_27.fasta	41847.8	100.0 %	36	39	137	0.027	0.699	DSYVGDEAQSKR	K	G	99.7 %	0.339	2.81	0	1	0	52.4	7.72	0.641	0.667	0	4	2	0	2	1354.62	263.141		65634.2	52	63	Empty	true	A0A913Y8A7,A7SEA7,A0A913XAC8,A7S0V7,A7SEB1
My Experiment	Uncategorized Sample	column.Temp.Vari	10-pam-acti	Actin, cytoplasmic-like OS=Actinia tenebrosa OX=6105 GN=LOC116305986 PE=3 SV=1	A0A6P8IXP3		uniprotkb_Actiniaria_2023_11_27.fasta	41847.8	100.0 %	36	39	137	0.027	0.699	EEDVAALVIDNGSGMCK	A	A	99.5 %						37.6	4.07	0.239	0.382	0	2	0	0	1	1849.83	4562.23		33756.5	3	19	Empty	true
My Experiment	Uncategorized Sample	column.Temp.Vari	10-pam-acti	Actin, cytoplasmic-like OS=Actinia tenebrosa OX=6105 GN=LOC116305986 PE=3 SV=1	A0A6P8IXP3		uniprotkb_Actiniaria_2023_11_27.fasta	41847.8	100.0 %	36	39	137	0.027	0.699	ELPDGQVITIGNER	Y	F	99.7 %						59.7	9.06	0.633	0.643	0	6	0	0	1	1540.8	3702.19		1662920	242	255	Empty	true	A0A913Y8A7,A7SEA7,A0A913XAC8,A7S0V7,A7SEB1
My Experiment	Uncategorized Sample	column.Temp.Vari	10-pam-acti	Actin, cytoplasmic-like OS=Actinia tenebrosa OX=6105 GN=LOC116305986 PE=3 SV=1	A0A6P8IXP3		uniprotkb_Actiniaria_2023_11_27.fasta	41847.8	100.0 %	36	39	137	0.027	0.699	FPSIVGRPR	V	H	99.7 %						46.4	5.21	0.53	0.778	0	6	0	0	1	1028.6	3583.43		1336520	32	40	Empty	true	A0A913Y8A7,A7SEA7,A0A913XAC8,A7S0V7,A7SEB1
My Experiment	Uncategorized Sample	column.Temp.Vari	10-pam-acti	Actin, cytoplasmic-like OS=Actinia tenebrosa OX=6105 GN=LOC116305986 PE=3 SV=1	A0A6P8IXP3		uniprotkb_Actiniaria_2023_11_27.fasta	41847.8	100.0 %	36	39	137	0.027	0.699	FRCPEAMFQPSFL	R	G	99.7 %						47.1	5.25	0.654	0.577	0	3	0	0	1	1629.76	4983.22		28582.2	256	268	Empty	true	A0A913Y8A7,A0A913XAC8,A7S0V7,A7SEB1
My Experiment	Uncategorized Sample	column.Temp.Vari	10-pam-acti	Actin, cytoplasmic-like OS=Actinia tenebrosa OX=6105 GN=LOC116305986 PE=3 SV=1	A0A6P8IXP3		uniprotkb_Actiniaria_2023_11_27.fasta	41847.8	100.0 %	36	39	137	0.027	0.699	GIVTNWDDMEK	H	I	99.7 %						57.5	6.92	0.64	0.818	0	4	0	0	1	1307.59	3691.09		266969	75	85	Empty	true	A0A913Y8A7,A7SEA7,A0A913XAC8,A7S0V7,A7SEB1
My Experiment	Uncategorized Sample	column.Temp.Vari	10-pam-acti	Actin, cytoplasmic-like OS=Actinia tenebrosa OX=6105 GN=LOC116305986 PE=3 SV=1	A0A6P8IXP3		uniprotkb_Actiniaria_2023_11_27.fasta	41847.8	100.0 %	36	39	137	0.027	0.699	GYSFTTTAER	R	E	99.7 %	0.594	3.02	0	1	0	47.3	6.21	0.622	0.8	0	5	0	0	2	1132.53	3024.01		352917	198	207	Empty	true	A0A913Y8A7,A7SEA7,A0A913XAC8,A7S0V7,A7SEB1
My Experiment	Uncategorized Sample	column.Temp.Vari	10-pam-acti	Actin, cytoplasmic-like OS=Actinia tenebrosa OX=6105 GN=LOC116305986 PE=3 SV=1	A0A6P8IXP3		uniprotkb_Actiniaria_2023_11_27.fasta	41847.8	100.0 %	36	39	137	0.027	0.699	HQGVMVGMGQK	R	D	99.7 %	0.533	3.45	0	1	0	56.8	7.77	0.699	0.818	0	13	0	0	2	1171.57	701.12		303815	41	51	Empty	true	A0A913Y8A7,A7SEA7,A0A913XAC8,A7S0V7,A7SEB1
My Experiment	Uncategorized Sample	column.Temp.Vari	10-pam-acti	Actin, cytoplasmic-like OS=Actinia tenebrosa OX=6105 GN=LOC116305986 PE=3 SV=1	A0A6P8IXP3		uniprotkb_Actiniaria_2023_11_27.fasta	41847.8	100.0 %	36	39	137	0.027	0.699	HTFYNELR	H	V	98.6 %						25.3	3.36	0.462	0.562	0	2	0	0	1	1079.53	2876.44		18070.2	89	96	Empty	true	A0A913Y8A7,A7SEA7,A0A913XAC8,A7S0V7,A7SEB1
My Experiment	Uncategorized Sample	column.Temp.Vari	10-pam-acti	Actin, cytoplasmic-like OS=Actinia tenebrosa OX=6105 GN=LOC116305986 PE=3 SV=1	A0A6P8IXP3		uniprotkb_Actiniaria_2023_11_27.fasta	41847.8	100.0 %	36	39	137	0.027	0.699	IWHHTFYNELR	K	V	99.7 %	0.266	3.93	0	1	0	50.3	5.96	0.501	0.955	0	0	2	0	2	1515.75	3492.28		374803	86	96	Empty	true	A0A913Y8A7,A7SEA7,A0A913XAC8,A7S0V7,A7SEB1
My Experiment	Uncategorized Sample	column.Temp.Vari	10-pam-acti	Actin, cytoplasmic-like OS=Actinia tenebrosa OX=6105 GN=LOC116305986 PE=3 SV=1	A0A6P8IXP3		uniprotkb_Actiniaria_2023_11_27.fasta	41847.8	100.0 %	36	39	137	0.027	0.699	PSIVGRPR	F	H	98.6 %						42.3	5.25	0.187	0.875	0	4	0	0	1	881.532	3587.86		239228	33	40	Empty	true	A0A913Y8A7,A7SEA7,A0A913XAC8,A7S0V7,A7SEB1
My Experiment	Uncategorized Sample	column.Temp.Vari	10-pam-acti	Actin, cytoplasmic-like OS=Actinia tenebrosa OX=6105 GN=LOC116305986 PE=3 SV=1	A0A6P8IXP3		uniprotkb_Actiniaria_2023_11_27.fasta	41847.8	100.0 %	36	39	137	0.027	0.699	QEYDESGPAIVHR	K	K	99.7 %	0.577	3.34	0	1	0	45.8	3.77	0.321	0.692	0	0	4	0	2	1500.71	3015.19		253798	361	373	Empty	true	A0A913Y8A7,A7SEA7
My Experiment	Uncategorized Sample	column.Temp.Vari	10-pam-acti	Actin, cytoplasmic-like OS=Actinia tenebrosa OX=6105 GN=LOC116305986 PE=3 SV=1	A0A6P8IXP3		uniprotkb_Actiniaria_2023_11_27.fasta	41847.8	100.0 %	36	39	137	0.027	0.699	RVAPEEHPVLLTEAPLNPK	L	A	99.7 %						73.2	10.4	0.594	0.684	0	0	2	0	1	2110.17	3745.39		123255	96	114	Empty	true	A0A913Y8A7,A7SEA7,A0A913XAC8,A7S0V7,A7SEB1
My Experiment	Uncategorized Sample	column.Temp.Vari	10-pam-acti	Actin, cytoplasmic-like OS=Actinia tenebrosa OX=6105 GN=LOC116305986 PE=3 SV=1	A0A6P8IXP3		uniprotkb_Actiniaria_2023_11_27.fasta	41847.8	100.0 %	36	39	137	0.027	0.699	SGGSTMYPGIADR	L	M	99.7 %						35.2	4.43	0.543	0.462	0	2	0	0	1	1311.6	3207.68		78901.9	301	313	Empty	true	A0A913Y8A7,A0A913XAC8,A7S0V7
My Experiment	Uncategorized Sample	column.Temp.Vari	10-pam-acti	Actin, cytoplasmic-like OS=Actinia tenebrosa OX=6105 GN=LOC116305986 PE=3 SV=1	A0A6P8IXP3		uniprotkb_Actiniaria_2023_11_27.fasta	41847.8	100.0 %	36	39	137	0.027	0.699	SYELPDGQVITIGNER	K	F	99.7 %	0.556	4.89	0	1	0	77.3	14	0.745	0.688	0	6	0	0	2	1790.89	4230.17		340979	240	255	Empty	true	A0A913Y8A7,A7SEA7,A0A913XAC8,A7S0V7,A7SEB1
My Experiment	Uncategorized Sample	column.Temp.Vari	10-pam-acti	Actin, cytoplasmic-like OS=Actinia tenebrosa OX=6105 GN=LOC116305986 PE=3 SV=1	A0A6P8IXP3		uniprotkb_Actiniaria_2023_11_27.fasta	41847.8	100.0 %	36	39	137	0.027	0.699	TEAPLNPK	L	A	98.6 %						38.3	2.85	0.58	0.75	0	4	0	0	1	869.473	222.617		281338	107	114	Empty	true	A0A913Y8A7,A7SEA7,A0A913XAC8,A7S0V7,A7SEB1
My Experiment	Uncategorized Sample	column.Temp.Vari	10-pam-acti	Actin, cytoplasmic-like OS=Actinia tenebrosa OX=6105 GN=LOC116305986 PE=3 SV=1	A0A6P8IXP3		uniprotkb_Actiniaria_2023_11_27.fasta	41847.8	100.0 %	36	39	137	0.027	0.699	TTGIVMDSGDGVTH	R	T	99.7 %						54.1	7.89	0.593	0.607	0	3	0	0	1	1389.63	3130.32		58289.4	149	162	Empty	true	A0A913XAC8,A7S0V7,A7SEB1
My Experiment	Uncategorized Sample	column.Temp.Vari	10-pam-acti	Actin, cytoplasmic-like OS=Actinia tenebrosa OX=6105 GN=LOC116305986 PE=3 SV=1	A0A6P8IXP3		uniprotkb_Actiniaria_2023_11_27.fasta	41847.8	100.0 %	36	39	137	0.027	0.699	TTGIVMDSGDGVTHTVPIYEG	R	Y	99.7 %						59	8.7	0.688	0.429	0	2	0	0	1	2149.01	4034.65		33227.6	149	169	Empty	true	A0A913XAC8,A7S0V7,A7SEB1
My Experiment	Uncategorized Sample	column.Temp.Vari	10-pam-acti	Actin, cytoplasmic-like OS=Actinia tenebrosa OX=6105 GN=LOC116305986 PE=3 SV=1	A0A6P8IXP3		uniprotkb_Actiniaria_2023_11_27.fasta	41847.8	100.0 %	36	39	137	0.027	0.699	TTGIVMDSGDGVTHTVPIYEGY	R	A	99.7 %						45.6	6.47	0.66	0.318	0	1	0	0	1	2312.08	4258.8		13067.7	149	170	Empty	true	A0A913XAC8,A7S0V7,A7SEB1
My Experiment	Uncategorized Sample	column.Temp.Vari	10-pam-acti	Actin, cytoplasmic-like OS=Actinia tenebrosa OX=6105 GN=LOC116305986 PE=3 SV=1	A0A6P8IXP3		uniprotkb_Actiniaria_2023_11_27.fasta	41847.8	100.0 %	36	39	137	0.027	0.699	VAIQAVLSLYASGR	Y	T	99.7 %						69.5	12	0.709	0.75	0	8	0	0	1	1447.83	4985.05		39304.6	135	148	Empty	true	A0A913Y8A7,A7SEA7,A0A913XAC8,A7S0V7,A7SEB1
My Experiment	Uncategorized Sample	column.Temp.Vari	10-pam-acti	Actin, cytoplasmic-like OS=Actinia tenebrosa OX=6105 GN=LOC116305986 PE=3 SV=1	A0A6P8IXP3		uniprotkb_Actiniaria_2023_11_27.fasta	41847.8	100.0 %	36	39	137	0.027	0.699	VALDFEQEMQTAASSSSLEK	Y	S	99.7 %						57.1	5.3	0.457	0.575	0	2	2	0	1	2171.02	4458.1		90585.5	220	239	Empty	true
My Experiment	Uncategorized Sample	column.Temp.Vari	10-pam-acti	Actin, cytoplasmic-like OS=Actinia tenebrosa OX=6105 GN=LOC116305986 PE=3 SV=1	A0A6P8IXP3		uniprotkb_Actiniaria_2023_11_27.fasta	41847.8	100.0 %	36	39	137	0.027	0.699	VAPEEHPV	R	L	98.6 %						28.1	3.46	0.562	0.562	0	1	0	0	1	877.441	253.532		59314.8	97	104	Empty	true	A0A913Y8A7,A7SEA7,A0A913XAC8,A7S0V7,A7SEB1
My Experiment	Uncategorized Sample	column.Temp.Vari	10-pam-acti	Actin, cytoplasmic-like OS=Actinia tenebrosa OX=6105 GN=LOC116305986 PE=3 SV=1	A0A6P8IXP3		uniprotkb_Actiniaria_2023_11_27.fasta	41847.8	100.0 %	36	39	137	0.027	0.699	VAPEEHPVL	R	L	95.7 %						35.8	1.72	0.321	0.611	0	1	0	0	1	990.525	2983.44		31231.3	97	105	Empty	true	A0A913Y8A7,A7SEA7,A0A913XAC8,A7S0V7,A7SEB1
My Experiment	Uncategorized Sample	column.Temp.Vari	10-pam-acti	Actin, cytoplasmic-like OS=Actinia tenebrosa OX=6105 GN=LOC116305986 PE=3 SV=1	A0A6P8IXP3		uniprotkb_Actiniaria_2023_11_27.fasta	41847.8	100.0 %	36	39	137	0.027	0.699	VAPEEHPVLL	R	T	94.8 %						32.9	1.55	0.347	0.5	0	1	0	0	1	1103.61	3526.15		115426	97	106	Empty	true	A0A913Y8A7,A7SEA7,A0A913XAC8,A7S0V7,A7SEB1
My Experiment	Uncategorized Sample	column.Temp.Vari	10-pam-acti	Actin, cytoplasmic-like OS=Actinia tenebrosa OX=6105 GN=LOC116305986 PE=3 SV=1	A0A6P8IXP3		uniprotkb_Actiniaria_2023_11_27.fasta	41847.8	100.0 %	36	39	137	0.027	0.699	VAPEEHPVLLTEAPLNPK	R	A	99.7 %	0.486	3.92	0	1	0	62.3	11	0.722	0.528	0	4	0	0	2	1954.06	3858.24		62973.8	97	114	Empty	true	A0A913Y8A7,A7SEA7,A0A913XAC8,A7S0V7,A7SEB1
My Experiment	Uncategorized Sample	column.Temp.Vari	10-pam-acti	Actin, cytoplasmic-like OS=Actinia tenebrosa OX=6105 GN=LOC116305986 PE=3 SV=1	A0A6P8IXP3		uniprotkb_Actiniaria_2023_11_27.fasta	41847.8	100.0 %	36	39	137	0.027	0.699	VIDNGSGMCK	L	A	97.6 %						25.1	2.26	0.502	0.4	0	1	0	0	1	1080.48	200.911		3443.75	10	19	Empty	true	A7SEA7,A7S0V7
My Experiment	Uncategorized Sample	column.Temp.Vari	10-pam-acti	Sodium channel toxin protein (Fragment) OS=Anemonia sulcata OX=6108 GN=NaTx PE=2 SV=1	A0A0S1M175		uniprotkb_Actiniaria_2023_11_27.fasta	5372	100.0 %	8	12	51	0.01	0.824	CDSDGPTVR	R	G	97.4 %						35.6	1.8	0.489	0.667	0	4	0	0	2	989.399	460.757		66503.2	9	17	Empty	true
My Experiment	Uncategorized Sample	column.Temp.Vari	10-pam-acti	Sodium channel toxin protein (Fragment) OS=Anemonia sulcata OX=6108 GN=NaTx PE=2 SV=1	A0A0S1M175		uniprotkb_Actiniaria_2023_11_27.fasta	5372	100.0 %	8	12	51	0.01	0.824	GNSLSGTLWL	R	T	99.2 %						38.3	3.21	0.392	0.65	0	2	0	0	1	1047.55	4536.68		62124.2	18	27	Empty	true
My Experiment	Uncategorized Sample	column.Temp.Vari	10-pam-acti	Sodium channel toxin protein (Fragment) OS=Anemonia sulcata OX=6108 GN=NaTx PE=2 SV=1	A0A0S1M175		uniprotkb_Actiniaria_2023_11_27.fasta	5372	100.0 %	8	12	51	0.01	0.824	GNSLSGTLWLTGGCPSGWHNCR	R	G	99.7 %	0.656	4.77	0	1	0	74.1	13.4	0.744	0.477	0	3	6	0	2	2417.09	4286.23		2583420	18	39	Empty	true
My Experiment	Uncategorized Sample	column.Temp.Vari	10-pam-acti	Sodium channel toxin protein (Fragment) OS=Anemonia sulcata OX=6108 GN=NaTx PE=2 SV=1	A0A0S1M175		uniprotkb_Actiniaria_2023_11_27.fasta	5372	100.0 %	8	12	51	0.01	0.824	GSGPFIGYCCK	R	-	99.7 %	0.587	2.93	0	1	0	33.1	2.96	0.459	0.5	0	8	0	0	2	1245.54	3302.05		6267810	40	50	Empty	true
My Experiment	Uncategorized Sample	column.Temp.Vari	10-pam-acti	Sodium channel toxin protein (Fragment) OS=Anemonia sulcata OX=6108 GN=NaTx PE=2 SV=1	A0A0S1M175		uniprotkb_Actiniaria_2023_11_27.fasta	5372	100.0 %	8	12	51	0.01	0.824	LTGGCPSGWHNCR	W	G	99.7 %						43.3	6.68	0.665	0.5	0	8	9	0	1	1501.64	2275.73		449759	27	39	Empty	true
My Experiment	Uncategorized Sample	column.Temp.Vari	10-pam-acti	Sodium channel toxin protein (Fragment) OS=Anemonia sulcata OX=6108 GN=NaTx PE=2 SV=1	A0A0S1M175		uniprotkb_Actiniaria_2023_11_27.fasta	5372	100.0 %	8	12	51	0.01	0.824	SGTLWLTGGCPSGWHNCR	L	G	99.1 %						44.1	2.96	0.306	0.472	0	0	1	0	1	2045.91	3947.72		28514.9	22	39	Empty	true
My Experiment	Uncategorized Sample	column.Temp.Vari	10-pam-acti	Sodium channel toxin protein (Fragment) OS=Anemonia sulcata OX=6108 GN=NaTx PE=2 SV=1	A0A0S1M175		uniprotkb_Actiniaria_2023_11_27.fasta	5372	100.0 %	8	12	51	0.01	0.824	SLSGTLWLTGGCPSGWHNCR	N	G	99.7 %						54.7	5.34	0.446	0.5	0	0	2	0	1	2246.02	4270.59		38156.4	20	39	Empty	true
My Experiment	Uncategorized Sample	column.Temp.Vari	10-pam-acti	Sodium channel toxin protein (Fragment) OS=Anemonia sulcata OX=6108 GN=NaTx PE=2 SV=1	A0A0S1M175		uniprotkb_Actiniaria_2023_11_27.fasta	5372	100.0 %	8	12	51	0.01	0.824	TGGCPSGWHNCR	L	G	99.7 %						50.8	7.23	0.675	0.667	0	4	4	0	1	1388.56	305.477		719883	28	39	Empty	true
My Experiment	Uncategorized Sample	column.Temp.Vari	10-pam-acti	Malate dehydrogenase OS=Actinia tenebrosa OX=6105 GN=LOC116288374 PE=3 SV=1	A0A6P8HEL0		uniprotkb_Actiniaria_2023_11_27.fasta	36172	100.0 %	1	1	2	0.000394	0.024	ENFSCLTR	K	L	99.7 %	0.324	2.08	0	1	0	27.6	2.25	0.442	0.562	0	2	0	0	2	1026.47	2893.17		14957.2	150	157	Empty	true
My Experiment	Uncategorized Sample	column.Temp.Vari	10-pam-acti	Toxin Bcs III 15.09 (Fragment) OS=Bunodosoma caissarum OX=31165 PE=1 SV=1	P86468		uniprotkb_Actiniaria_2023_11_27.fasta	4961.2	100.0 %	2	3	8	0.00158	0.444	CICPEGYTGHR	Y	C	99.6 %						40	3.34	0.53	0.773	0	0	4	0	1	1349.57	2321.05		20233.6	32	42	Empty	true
My Experiment	Uncategorized Sample	column.Temp.Vari	10-pam-acti	Toxin Bcs III 15.09 (Fragment) OS=Bunodosoma caissarum OX=31165 PE=1 SV=1	P86468		uniprotkb_Actiniaria_2023_11_27.fasta	4961.2	100.0 %	2	3	8	0.00158	0.444	HIQSLGEYYCICPEGYTGHR	R	C	99.7 %	0.557	5.6	0	1	0	67.7	11.6	0.703	0.625	0	0	2	2	2	2440.08	3887.56		286840	23	42	Empty	true
My Experiment	Uncategorized Sample	column.Temp.Vari	10-pam-acti	Toxin Bcg III 28.78 (Fragment) OS=Bunodosoma cangicum OX=138296 PE=1 SV=1	P86462		uniprotkb_Actiniaria_2023_11_27.fasta	3851.5	99.6 %	1	1	4	0.000788	0.243	GSCNYLLGK	K	-	99.7 %	0.36	2.1	0	1	0	35.4	2.68	0.455	0.667	0	4	0	0	2	1011.49	2656.21		48659.3	29	37	Empty	true
My Experiment	Uncategorized Sample	column.Temp.Vari	10-pam-acti	Heat shock protein 60 OS=Exaiptasia diaphana OX=2652724 PE=3 SV=1	A0A913XXE1		uniprotkb_Actiniaria_2023_11_27.fasta	62724	100.0 %	2	2	6	0.00118	0.0597	AAVEEGIVPGGGVALLR	R	C	99.7 %	0.534	3.58	0	1	0	39.9	3.92	0.469	0.382	0	4	0	0	2	1607.91	4243.14		51133.1	440	456	Empty	true
My Experiment	Uncategorized Sample	column.Temp.Vari	10-pam-acti	Heat shock protein 60 OS=Exaiptasia diaphana OX=2652724 PE=3 SV=1	A0A913XXE1		uniprotkb_Actiniaria_2023_11_27.fasta	62724	100.0 %	2	2	6	0.00118	0.0597	ISSIQQIVPALELANSHR	K	K	99.7 %	0.253	1.8	0	1	0	31.5	2.68	0.356	0.333	0	0	2	0	2	1976.09	4887.21		7444.2	261	278	Empty	true
My Experiment	Uncategorized Sample	column.Temp.Vari	10-pam-acti	Creatine kinase B-type-like OS=Actinia tenebrosa OX=6105 GN=LOC116301274 PE=3 SV=1	A0A6P8IH34		uniprotkb_Actiniaria_2023_11_27.fasta	46039.8	100.0 %	4	4	11	0.00217	0.105	ADLFDPIIEER	F	H	99.7 %						51.4	4.57	0.356	0.727	0	4	0	0	1	1317.67	4209.51		209626	119	129	Empty	true
My Experiment	Uncategorized Sample	column.Temp.Vari	10-pam-acti	Creatine kinase B-type-like OS=Actinia tenebrosa OX=6105 GN=LOC116301274 PE=3 SV=1	A0A6P8IH34		uniprotkb_Actiniaria_2023_11_27.fasta	46039.8	100.0 %	4	4	11	0.00217	0.105	ILTCPSNLGTGLR	Y	A	99.7 %						56.4	7.47	0.511	0.654	0	2	0	0	1	1401.75	3624.6		59250.9	312	324	Empty	true
My Experiment	Uncategorized Sample	column.Temp.Vari	10-pam-acti	Creatine kinase B-type-like OS=Actinia tenebrosa OX=6105 GN=LOC116301274 PE=3 SV=1	A0A6P8IH34		uniprotkb_Actiniaria_2023_11_27.fasta	46039.8	100.0 %	4	4	11	0.00217	0.105	LGFSEVELVQK	R	V	99.7 %	0.345	3.96	0	1	0	52.7	5.74	0.613	0.773	0	3	0	0	2	1248.68	3935.06		141823	374	384	Empty	true
My Experiment	Uncategorized Sample	column.Temp.Vari	10-pam-acti	Creatine kinase B-type-like OS=Actinia tenebrosa OX=6105 GN=LOC116301274 PE=3 SV=1	A0A6P8IH34		uniprotkb_Actiniaria_2023_11_27.fasta	46039.8	100.0 %	4	4	11	0.00217	0.105	RLDIILDK	K	L	99.4 %	0.207	2.59	0	1	0	35.4	1.82	0.266	0.75	0	2	0	0	2	985.604	3445.24		133400	339	346	Empty	true
My Experiment	Uncategorized Sample	column.Temp.Vari	10-pam-acti	14-3-3-like protein 2 OS=Actinia tenebrosa OX=6105 GN=LOC116286467 PE=3 SV=1	A0A6P8H7Y1		uniprotkb_Actiniaria_2023_11_27.fasta	27718.1	100.0 %	1	1	5	0.000985	0.0372	YDDMADAMK	R	K	99.7 %	0.404	2.36	0	1	0	31.7	2.92	0.527	0.556	0	5	0	0	2	1059.41	2360.05		14549.8	21	29	Empty	true
My Experiment	Uncategorized Sample	column.Temp.Vari	10-pam-acti	Uncharacterized protein LOC116298266 OS=Actinia tenebrosa OX=6105 GN=LOC116298266 PE=4 SV=1	A0A6P8I4W3		uniprotkb_Actiniaria_2023_11_27.fasta	63128.7	100.0 %	3	3	9	0.00177	0.0681	EFSDDQVIVYK	K	D	99.7 %	0.162	1.62	0	1	0	34.4	2.57	0.468	0.409	0	2	0	0	2	1342.65	3565.39		18829.2	293	303	Empty	true
My Experiment	Uncategorized Sample	column.Temp.Vari	10-pam-acti	Uncharacterized protein LOC116298266 OS=Actinia tenebrosa OX=6105 GN=LOC116298266 PE=4 SV=1	A0A6P8I4W3		uniprotkb_Actiniaria_2023_11_27.fasta	63128.7	100.0 %	3	3	9	0.00177	0.0681	NAAIILGTDDIMGTIEEGK	K	L	99.7 %	0.463	3.91	0	1	0	53.4	9.96	0.654	0.447	0	6	0	0	2	1960.99	5163.53		19314.8	502	520	Empty	true
My Experiment	Uncategorized Sample	column.Temp.Vari	10-pam-acti	Uncharacterized protein LOC116298266 OS=Actinia tenebrosa OX=6105 GN=LOC116298266 PE=4 SV=1	A0A6P8I4W3		uniprotkb_Actiniaria_2023_11_27.fasta	63128.7	100.0 %	3	3	9	0.00177	0.0681	YVEAVVEK	K	D	99.7 %	0.0292	1.84	0	1	0	30.4	2.19	0.47	0.625	0	1	0	0	2	936.504	779.512		12033.1	22	29	Empty	true
My Experiment	Uncategorized Sample	column.Temp.Vari	10-pam-acti	phosphopyruvate hydratase OS=Actinia tenebrosa OX=6105 GN=LOC116297526 PE=3 SV=1	A0A6P8IA95		uniprotkb_Actiniaria_2023_11_27.fasta	47050.8	100.0 %	2	2	5	0.000985	0.0552	GNPTVEVEVTTSK	R	G	99.7 %	0.547	3.69	0	1	0	49.5	7.02	0.665	0.615	0	4	0	0	2	1360.7	3168.26		85035.1	17	29	Empty	true
My Experiment	Uncategorized Sample	column.Temp.Vari	10-pam-acti	phosphopyruvate hydratase OS=Actinia tenebrosa OX=6105 GN=LOC116297526 PE=3 SV=1	A0A6P8IA95		uniprotkb_Actiniaria_2023_11_27.fasta	47050.8	100.0 %	2	2	5	0.000985	0.0552	RIEEELGSNAK	L	Y	98.6 %						26.6	3.09	0.38	0.318	0	1	0	0	1	1245.64	480.62		1037.13	414	424	Empty	true
My Experiment	Uncategorized Sample	column.Temp.Vari	10-pam-acti	Tubulin alpha chain OS=Nematostella vectensis OX=45351 GN=NEMVEDRAFT_v1g202466 PE=3 SV=1	A7RUT1		uniprotkb_Actiniaria_2023_11_27.fasta	50202.5	100.0 %	4	4	9	0.00177	0.0907	AVCMLSNTTAIAEAWAR	R	L	99.7 %	0.41	3.64	0	1	0	40.8	3.48	0.434	0.382	0	1	0	0	2	1864.9	4905.35		3340.42	374	390	Empty	true
My Experiment	Uncategorized Sample	column.Temp.Vari	10-pam-acti	Tubulin alpha chain OS=Nematostella vectensis OX=45351 GN=NEMVEDRAFT_v1g202466 PE=3 SV=1	A7RUT1		uniprotkb_Actiniaria_2023_11_27.fasta	50202.5	100.0 %	4	4	9	0.00177	0.0907	AVFVDLEPTVVDEVR	R	T	99.7 %	0.361	3.81	0	1	0	66.6	10.3	0.581	0.667	0	3	0	0	2	1687.89	4587.36		20735.3	65	79	Empty	true
My Experiment	Uncategorized Sample	column.Temp.Vari	10-pam-acti	Tubulin alpha chain OS=Nematostella vectensis OX=45351 GN=NEMVEDRAFT_v1g202466 PE=3 SV=1	A7RUT1		uniprotkb_Actiniaria_2023_11_27.fasta	50202.5	100.0 %	4	4	9	0.00177	0.0907	HPEQLITGK	F	E	98.5 %						34.4	2.57	0.442	0.667	0	1	0	0	1	1022.56	376.062		12703	88	96	Empty	true
My Experiment	Uncategorized Sample	column.Temp.Vari	10-pam-acti	Tubulin alpha chain OS=Nematostella vectensis OX=45351 GN=NEMVEDRAFT_v1g202466 PE=3 SV=1	A7RUT1		uniprotkb_Actiniaria_2023_11_27.fasta	50202.5	100.0 %	4	4	9	0.00177	0.0907	VDLEPTVVDEVR	F	T	99.7 %						55.4	8.96	0.5	0.708	0	4	0	0	1	1370.72	3793.14		172921	68	79	Empty	true
My Experiment	Uncategorized Sample	column.Temp.Vari	10-pam-acti	Peroxiredoxin-6-like OS=Actinia tenebrosa OX=6105 GN=LOC116304834 PE=3 SV=1	A0A6P8IU89		uniprotkb_Actiniaria_2023_11_27.fasta	24150.6	100.0 %	2	2	5	0.000985	0.101	LSILYPATTGR	K	N	98.8 %	0.107	1.54	0	1	0	25.9	1.41	0.266	0.409	0	2	0	0	2	1191.67	3697.23		17777.7	138	148	Empty	true
My Experiment	Uncategorized Sample	column.Temp.Vari	10-pam-acti	Peroxiredoxin-6-like OS=Actinia tenebrosa OX=6105 GN=LOC116304834 PE=3 SV=1	A0A6P8IU89		uniprotkb_Actiniaria_2023_11_27.fasta	24150.6	100.0 %	2	2	5	0.000985	0.101	VNLGDIFPDFK	M	A	99.7 %						37.1	4.7	0.582	0.545	0	3	0	0	1	1264.66	5295.1		12231.2	2	12	Empty	true
My Experiment	Uncategorized Sample	column.Temp.Vari	10-pam-acti	Glyceraldehyde 3-phosphate dehydrogenase (Fragment) OS=Anemonia sulcata OX=6108 PE=2 SV=1	C7SP37		uniprotkb_Actiniaria_2023_11_27.fasta	20556.1	100.0 %	2	2	3	0.000591	0.301	ANKDPSTIPWGSHGADTVIESTGVFTTIEK	Y	A	98.7 %						49	2.25	0.353	0.417	0	0	0	1	1	3158.56	4670.15		23487.4	7	36	Empty	true
My Experiment	Uncategorized Sample	column.Temp.Vari	10-pam-acti	Glyceraldehyde 3-phosphate dehydrogenase (Fragment) OS=Anemonia sulcata OX=6108 PE=2 SV=1	C7SP37		uniprotkb_Actiniaria_2023_11_27.fasta	20556.1	100.0 %	2	2	3	0.000591	0.301	DPSTIPWGSHGADTVIESTGVFTTIEK	K	A	99.7 %	0.444	3.26	0	1	0	63.6	10	0.613	0.389	0	0	2	0	2	2845.39	5159.55		11019.4	10	36	Empty	true
My Experiment	Uncategorized Sample	column.Temp.Vari	10-pam-acti	Glyceraldehyde 3-phosphate dehydrogenase (Fragment) OS=Anemonia sulcata OX=6108 PE=2 SV=1	C7SP37		uniprotkb_Actiniaria_2023_11_27.fasta	20556.1	100.0 %	2	2	3	0.000591	0.301	GAHQNVIPASTGAAK	R	A	99.7 %	0.272	1.98	0	1	0	45.4	2.18	0.436	0.633	0	4	2	0	2	1421.75	721.642		31793.4	130	144	Empty	false	A7S5Y2,A0A6P8I9T7
My Experiment	Uncategorized Sample	column.Temp.Vari	10-pam-acti	Glyceraldehyde 3-phosphate dehydrogenase (Fragment) OS=Anemonia sulcata OX=6108 PE=2 SV=1	C7SP37		uniprotkb_Actiniaria_2023_11_27.fasta	20556.1	100.0 %	2	2	3	0.000591	0.301	KVIISAPSADAPMF	K	V	99.7 %						46.6	7.68	0.62	0.536	0	1	0	0	1	1446.77	4130.91		5380.32	47	60	Empty	false	A7S5Y2,A0A6P8I9T7
My Experiment	Uncategorized Sample	column.Temp.Vari	10-pam-acti	Gelsolin-like protein 1 isoform X2 OS=Actinia tenebrosa OX=6105 GN=LOC116300252 PE=4 SV=1	A0A6P8IA30		uniprotkb_Actiniaria_2023_11_27.fasta	41652.1	100.0 %	3	3	3	0.000591	0.117	KDKGPKPPIEK	K	V	97.0 %	0.166	1.95	0	1	0	25.3	0.658	0.178	0.5	0	0	1	0	2	1236.73	127.42		4494.38	264	274	Empty	true
My Experiment	Uncategorized Sample	column.Temp.Vari	10-pam-acti	Gelsolin-like protein 1 isoform X2 OS=Actinia tenebrosa OX=6105 GN=LOC116300252 PE=4 SV=1	A0A6P8IA30		uniprotkb_Actiniaria_2023_11_27.fasta	41652.1	100.0 %	3	3	3	0.000591	0.117	QSSQDEYGTAAYK	K	T	98.7 %	0.306	1.17	0	1	0	19.9	1.14	0.392	0.192	0	1	0	0	2	1447.63	793.91		624.713	101	113	Empty	true
My Experiment	Uncategorized Sample	column.Temp.Vari	10-pam-acti	Gelsolin-like protein 1 isoform X2 OS=Actinia tenebrosa OX=6105 GN=LOC116300252 PE=4 SV=1	A0A6P8IA30		uniprotkb_Actiniaria_2023_11_27.fasta	41652.1	100.0 %	3	3	3	0.000591	0.117	VGLQIWR	K	I	98.2 %	0.0392	2.45	0	1	0	31.6	1.37	0.301	0.786	0	1	0	0	2	871.515	3760.26		120880	46	52	Empty	false	A0A6P8IEX9
My Experiment	Uncategorized Sample	column.Temp.Vari	10-pam-acti	Gelsolin-like protein 1 isoform X2 OS=Actinia tenebrosa OX=6105 GN=LOC116300252 PE=4 SV=1	A0A6P8IA30		uniprotkb_Actiniaria_2023_11_27.fasta	41652.1	100.0 %	3	3	3	0.000591	0.117	VWCGSEASVDER	F	R	99.7 %						53.1	11.1	0.452	0.667	0	1	0	0	1	1394.6	2943.02		4180.61	318	329	Empty	true
My Experiment	Uncategorized Sample	column.Temp.Vari	10-pam-acti	U-actitoxin-Bcs2a OS=Bunodosoma caissarum OX=31165 PE=1 SV=1	P84919		uniprotkb_Actiniaria_2023_11_27.fasta	4675.3	100.0 %	1	1	2	0.000394	0.22	YLVGSCCYK	R	-	99.7 %	0.487	1.49	0	1	0	29.4	2.8	0.48	0.5	0	2	0	0	2	1149.51	2993.43		16260.5	33	41	Empty	true
My Experiment	Uncategorized Sample	column.Temp.Vari	10-pam-acti	phosphoenolpyruvate carboxykinase (GTP) OS=Actinia tenebrosa OX=6105 GN=LOC116303070 PE=3 SV=1	A0A6P8IMW7		uniprotkb_Actiniaria_2023_11_27.fasta	72286.1	100.0 %	3	3	6	0.00118	0.0512	FPGAMVGR	R	T	99.7 %	0.309	2.02	0	1	0	37.5	3.82	0.456	0.75	0	2	0	0	2	834.429	2940.94		49086.7	152	159	Empty	true
My Experiment	Uncategorized Sample	column.Temp.Vari	10-pam-acti	phosphoenolpyruvate carboxykinase (GTP) OS=Actinia tenebrosa OX=6105 GN=LOC116303070 PE=3 SV=1	A0A6P8IMW7		uniprotkb_Actiniaria_2023_11_27.fasta	72286.1	100.0 %	3	3	6	0.00118	0.0512	SMGPVGSPVSK	Y	I	99.3 %						27.5	3.54	0.436	0.409	0	2	0	0	1	1045.53	2437.06		5595.71	167	177	Empty	true
My Experiment	Uncategorized Sample	column.Temp.Vari	10-pam-acti	phosphoenolpyruvate carboxykinase (GTP) OS=Actinia tenebrosa OX=6105 GN=LOC116303070 PE=3 SV=1	A0A6P8IMW7		uniprotkb_Actiniaria_2023_11_27.fasta	72286.1	100.0 %	3	3	6	0.00118	0.0512	TNLAMLTPTIPGWK	K	V	99.7 %	0.339	2.93	0	1	0	33.4	3.7	0.47	0.393	0	2	0	0	2	1542.84	4914.02		10250.3	314	327	Empty	true
My Experiment	Uncategorized Sample	column.Temp.Vari	102-2023-10-actinaria	Fructose-bisphosphate aldolase OS=Actinia tenebrosa OX=6105 GN=LOC116288771 PE=3 SV=1	A0A6P8H7K2		uniprotkb_Actiniaria_2023_11_27.fasta	38882.7	100.0 %	4	5	16	0.00619	0.142	IAEAIVAPGK	R	G	99.7 %	0.405	3.9	0	1	0	50.4	4.21	0.542	0.8	0	4	0	0	2	968.578	441.694		315503	16	25	Empty	true	A0A913WT73
My Experiment	Uncategorized Sample	column.Temp.Vari	102-2023-10-actinaria	Fructose-bisphosphate aldolase OS=Actinia tenebrosa OX=6105 GN=LOC116288771 PE=3 SV=1	A0A6P8H7K2		uniprotkb_Actiniaria_2023_11_27.fasta	38882.7	100.0 %	4	5	16	0.00619	0.142	LANIGVENTEENRR	R	Q	99.4 %	0.152	1.56	0	1	0	31	1.57	0.274	0.429	0	3	3	0	2	1614.82	418.868		1354660	41	54	Empty	true
My Experiment	Uncategorized Sample	column.Temp.Vari	102-2023-10-actinaria	Fructose-bisphosphate aldolase OS=Actinia tenebrosa OX=6105 GN=LOC116288771 PE=3 SV=1	A0A6P8H7K2		uniprotkb_Actiniaria_2023_11_27.fasta	38882.7	100.0 %	4	5	16	0.00619	0.142	NSISGVILFEETLYQK	R	A	99.7 %	0.43	2.63	0	1	0	40.1	5.89	0.579	0.406	0	3	0	0	2	1840.97	2720.8		34437.3	69	84	Empty	true
My Experiment	Uncategorized Sample	column.Temp.Vari	102-2023-10-actinaria	Fructose-bisphosphate aldolase OS=Actinia tenebrosa OX=6105 GN=LOC116288771 PE=3 SV=1	A0A6P8H7K2		uniprotkb_Actiniaria_2023_11_27.fasta	38882.7	100.0 %	4	5	16	0.00619	0.142	VTEAVLSAQYK	K	A	99.7 %	0.378	2.43	0	1	0	31.7	3.92	0.366	0.5	0	3	0	0	2	1208.65	858.559		4508.08	202	212	Empty	true
My Experiment	Uncategorized Sample	column.Temp.Vari	102-2023-10-actinaria	Microtubule-associated protein futsch-like OS=Actinia tenebrosa OX=6105 GN=LOC116298974 PE=3 SV=1	A0A6P8ICI1		uniprotkb_Actiniaria_2023_11_27.fasta	39309.9	100.0 %	2	2	3	0.00116	0.0776	NPLPSAGTLR	K	Q	99.7 %	0.327	1.58	0	1	0	41.7	4.11	0.544	0.6	0	2	0	0	2	1025.57	685.069		10786.3	257	266	Empty	true
My Experiment	Uncategorized Sample	column.Temp.Vari	102-2023-10-actinaria	Microtubule-associated protein futsch-like OS=Actinia tenebrosa OX=6105 GN=LOC116298974 PE=3 SV=1	A0A6P8ICI1		uniprotkb_Actiniaria_2023_11_27.fasta	39309.9	100.0 %	2	2	3	0.00116	0.0776	NVIPSKDDIKTEAVETR	K	A	98.5 %	0.153	2	0	1	0	26.6	1	0.135	0.294	0	0	1	0	2	1915.01	1932.22		11751.3	297	313	Empty	true
My Experiment	Uncategorized Sample	column.Temp.Vari	102-2023-10-actinaria	Actin OS=Exaiptasia diaphana OX=2652724 PE=3 SV=1	A0A913Y8A7		uniprotkb_Actiniaria_2023_11_27.fasta	41816.7	99.0 %	1	1	1	0.000387	0.293	AVFPSIVGR	R	P	99.1 %						38.3	4.15	0.399	0.667	0	6	0	0	1	945.552	2105.06		193373	30	38	Empty	false	A7SEA7,A0A913XAC8,A0A6P8IXP3,A7S0V7,A7SEB1
My Experiment	Uncategorized Sample	column.Temp.Vari	102-2023-10-actinaria	Actin OS=Exaiptasia diaphana OX=2652724 PE=3 SV=1	A0A913Y8A7		uniprotkb_Actiniaria_2023_11_27.fasta	41816.7	99.0 %	1	1	1	0.000387	0.293	AVFPSIVGRPR	R	H	98.3 %	0.316	1.91	0	1	0	24.4	0.658	0.172	0.409	0	0	1	0	2	1198.71	2002.29		187888	30	40	Empty	false	A7SEA7,A0A913XAC8,A0A6P8IXP3,A7S0V7,A7SEB1
My Experiment	Uncategorized Sample	column.Temp.Vari	102-2023-10-actinaria	Actin OS=Exaiptasia diaphana OX=2652724 PE=3 SV=1	A0A913Y8A7		uniprotkb_Actiniaria_2023_11_27.fasta	41816.7	99.0 %	1	1	1	0.000387	0.293	DEDVAALVVDNGSGMCK	A	A	99.7 %						42.3	7.36	0.534	0.412	0	1	0	0	1	1821.8	2448.48		116978	3	19	Empty	true	A0A913XAC8
My Experiment	Uncategorized Sample	column.Temp.Vari	102-2023-10-actinaria	Actin OS=Exaiptasia diaphana OX=2652724 PE=3 SV=1	A0A913Y8A7		uniprotkb_Actiniaria_2023_11_27.fasta	41816.7	99.0 %	1	1	1	0.000387	0.293	DLTDYLMK	R	I	95.6 %	0.225	0.94	0	1	0	18.1	0.301	0.0221	0.312	0	1	0	0	2	998.486	2279.91		3093.7	185	192	Empty	false	A7SEA7,A0A913XAC8,A0A6P8IXP3,A7S0V7,A7SEB1
My Experiment	Uncategorized Sample	column.Temp.Vari	102-2023-10-actinaria	Actin OS=Exaiptasia diaphana OX=2652724 PE=3 SV=1	A0A913Y8A7		uniprotkb_Actiniaria_2023_11_27.fasta	41816.7	99.0 %	1	1	1	0.000387	0.293	ELPDGQVITIGNER	Y	F	99.7 %						54.5	8.24	0.501	0.607	0	6	0	0	1	1540.8	2171.54		173855	242	255	Empty	false	A7SEA7,A0A913XAC8,A0A6P8IXP3,A7S0V7,A7SEB1
My Experiment	Uncategorized Sample	column.Temp.Vari	102-2023-10-actinaria	Actin OS=Exaiptasia diaphana OX=2652724 PE=3 SV=1	A0A913Y8A7		uniprotkb_Actiniaria_2023_11_27.fasta	41816.7	99.0 %	1	1	1	0.000387	0.293	FPSIVGRPR	V	H	99.5 %						47.6	4.21	0.431	0.833	0	2	0	0	1	1028.6	2003.9		305109	32	40	Empty	false	A7SEA7,A0A913XAC8,A0A6P8IXP3,A7S0V7,A7SEB1
My Experiment	Uncategorized Sample	column.Temp.Vari	102-2023-10-actinaria	Actin OS=Exaiptasia diaphana OX=2652724 PE=3 SV=1	A0A913Y8A7		uniprotkb_Actiniaria_2023_11_27.fasta	41816.7	99.0 %	1	1	1	0.000387	0.293	FRCPEAMFQPSFL	R	G	99.4 %						34.1	4.85	0.501	0.423	0	2	0	0	1	1629.76	2633.08		31114	256	268	Empty	false	A0A913XAC8,A0A6P8IXP3,A7S0V7,A7SEB1
My Experiment	Uncategorized Sample	column.Temp.Vari	102-2023-10-actinaria	Actin OS=Exaiptasia diaphana OX=2652724 PE=3 SV=1	A0A913Y8A7		uniprotkb_Actiniaria_2023_11_27.fasta	41816.7	99.0 %	1	1	1	0.000387	0.293	GIVTNWDDMEK	H	I	99.7 %						54.4	6.47	0.605	0.773	0	1	0	0	1	1307.59	2145.51		106101	75	85	Empty	false	A7SEA7,A0A913XAC8,A0A6P8IXP3,A7S0V7,A7SEB1
My Experiment	Uncategorized Sample	column.Temp.Vari	102-2023-10-actinaria	Actin OS=Exaiptasia diaphana OX=2652724 PE=3 SV=1	A0A913Y8A7		uniprotkb_Actiniaria_2023_11_27.fasta	41816.7	99.0 %	1	1	1	0.000387	0.293	GYSFTTTAER	R	E	99.7 %	0.548	2.54	0	1	0	47.3	4.08	0.56	0.8	0	5	0	0	2	1132.53	530.52		39087.6	198	207	Empty	false	A7SEA7,A0A913XAC8,A0A6P8IXP3,A7S0V7,A7SEB1
My Experiment	Uncategorized Sample	column.Temp.Vari	102-2023-10-actinaria	Actin OS=Exaiptasia diaphana OX=2652724 PE=3 SV=1	A0A913Y8A7		uniprotkb_Actiniaria_2023_11_27.fasta	41816.7	99.0 %	1	1	1	0.000387	0.293	HQGVMVGMGQK	R	D	99.7 %	0.271	1.52	0	1	0	24.8	2.64	0.423	0.409	0	1	0	0	2	1171.57	3116.88		3736.11	41	51	Empty	false	A7SEA7,A0A913XAC8,A0A6P8IXP3,A7S0V7,A7SEB1
My Experiment	Uncategorized Sample	column.Temp.Vari	102-2023-10-actinaria	Actin OS=Exaiptasia diaphana OX=2652724 PE=3 SV=1	A0A913Y8A7		uniprotkb_Actiniaria_2023_11_27.fasta	41816.7	99.0 %	1	1	1	0.000387	0.293	PSIVGRPR	F	H	97.6 %						41.7	3.35	0.158	0.875	0	2	0	0	1	881.532	2010.36		66377.3	33	40	Empty	false	A7SEA7,A0A913XAC8,A0A6P8IXP3,A7S0V7,A7SEB1
My Experiment	Uncategorized Sample	column.Temp.Vari	102-2023-10-actinaria	Actin OS=Exaiptasia diaphana OX=2652724 PE=3 SV=1	A0A913Y8A7		uniprotkb_Actiniaria_2023_11_27.fasta	41816.7	99.0 %	1	1	1	0.000387	0.293	QEYDESGPAIVHR	K	K	99.7 %	0.548	3.02	0	1	0	49.1	4.55	0.491	0.731	0	3	2	0	2	1500.71	481.839		19691.2	361	373	Empty	false	A7SEA7,A0A6P8IXP3
My Experiment	Uncategorized Sample	column.Temp.Vari	102-2023-10-actinaria	Actin OS=Exaiptasia diaphana OX=2652724 PE=3 SV=1	A0A913Y8A7		uniprotkb_Actiniaria_2023_11_27.fasta	41816.7	99.0 %	1	1	1	0.000387	0.293	SYELPDGQVITIGNER	K	F	99.7 %	0.426	2.95	0	1	0	60.2	8.27	0.63	0.562	0	3	0	0	2	1790.89	2427.96		23867.6	240	255	Empty	false	A7SEA7,A0A913XAC8,A0A6P8IXP3,A7S0V7,A7SEB1
My Experiment	Uncategorized Sample	column.Temp.Vari	102-2023-10-actinaria	Malate dehydrogenase OS=Nematostella vectensis OX=45351 GN=NEMVEDRAFT_v1g248519 PE=3 SV=1	A7T1J0		uniprotkb_Actiniaria_2023_11_27.fasta	35952.8	99.9 %	1	1	2	0.000774	0.0323	ILGVTTLDIVR	R	A	99.7 %	0.41	2.94	0	1	0	57.1	8.4	0.447	0.818	0	2	0	0	2	1199.74	2465.34		43508.3	171	181	Empty	true	A0A913X2K8
My Experiment	Uncategorized Sample	column.Temp.Vari	102-2023-10-actinaria	ZP domain-containing protein-like OS=Actinia tenebrosa OX=6105 GN=LOC116301744 PE=4 SV=1	A0A6P8IIX3		uniprotkb_Actiniaria_2023_11_27.fasta	41846.5	100.0 %	2	2	4	0.00155	0.0501	FSLAAFR	R	F	98.8 %	0.251	1.94	0	1	0	29.5	1.43	0.315	0.714	0	2	0	0	2	811.446	2258.38		18160.2	252	258	Empty	true
My Experiment	Uncategorized Sample	column.Temp.Vari	102-2023-10-actinaria	ZP domain-containing protein-like OS=Actinia tenebrosa OX=6105 GN=LOC116301744 PE=4 SV=1	A0A6P8IIX3		uniprotkb_Actiniaria_2023_11_27.fasta	41846.5	100.0 %	2	2	4	0.00155	0.0501	STEVNDDFIIFR	K	A	99.7 %	0.352	3.32	0	1	0	57.4	8.72	0.641	0.75	0	2	0	0	2	1455.71	2480.68		17685.1	76	87	Empty	true
My Experiment	Uncategorized Sample	column.Temp.Vari	102-2023-10-actinaria	Nucleoside diphosphate kinase OS=Actinia tenebrosa OX=6105 GN=LOC116296968 PE=3 SV=1	A0A6P8I8H1		uniprotkb_Actiniaria_2023_11_27.fasta	17029.7	100.0 %	3	4	9	0.00348	0.192	ALVGEIIR	R	R	99.7 %	0.215	2.41	0	1	0	42.8	5.57	0.551	0.875	0	2	0	0	2	870.541	1745.2		92948.9	20	27	Empty	true
My Experiment	Uncategorized Sample	column.Temp.Vari	102-2023-10-actinaria	Nucleoside diphosphate kinase OS=Actinia tenebrosa OX=6105 GN=LOC116296968 PE=3 SV=1	A0A6P8I8H1		uniprotkb_Actiniaria_2023_11_27.fasta	17029.7	100.0 %	3	4	9	0.00348	0.192	GDYSVSISR	R	N	99.7 %	0.326	2.75	0	1	0	41.7	3.8	0.446	0.778	0	3	0	0	2	983.479	419.41		428912	107	115	Empty	true
My Experiment	Uncategorized Sample	column.Temp.Vari	102-2023-10-actinaria	Nucleoside diphosphate kinase OS=Actinia tenebrosa OX=6105 GN=LOC116296968 PE=3 SV=1	A0A6P8I8H1		uniprotkb_Actiniaria_2023_11_27.fasta	17029.7	100.0 %	3	4	9	0.00348	0.192	TLVMVKPDGVQR	R	A	98.2 %	0.142	0.968	0	1	0	17.2	0.854	0.262	0.167	0	2	2	0	2	1358.75	867.903		9663.98	8	19	Empty	true
My Experiment	Uncategorized Sample	column.Temp.Vari	102-2023-10-actinaria	Aminopeptidase W07G4.4 OS=Actinia tenebrosa OX=6105 GN=LOC116302420 PE=3 SV=1	A0A6P8IMG4		uniprotkb_Actiniaria_2023_11_27.fasta	55332.4	99.2 %	1	1	1	0.000387	0.0331	AMGPNYSIVLDNGPAAK	R	K	97.3 %	0.251	0.974	0	1	0	17.8	0.398	0.174	0.147	0	1	0	0	2	1733.85	2267		3303.31	384	400	Empty	true
My Experiment	Uncategorized Sample	column.Temp.Vari	102-2023-10-actinaria	Tropomyosin-like OS=Actinia tenebrosa OX=6105 GN=LOC116303629 PE=3 SV=1	A0A6P8IPS3		uniprotkb_Actiniaria_2023_11_27.fasta	27887.3	99.9 %	1	1	1	0.000387	0.062	VKEELETTLNELNEM	K	-	99.7 %	0.43	2.06	0	1	0	40.9	4.31	0.533	0.467	0	1	0	0	2	1807.86	2467.62		6817.36	228	242	Empty	true
My Experiment	Uncategorized Sample	column.Temp.Vari	102-2023-10-actinaria	Malate dehydrogenase OS=Exaiptasia diaphana OX=2652724 PE=3 SV=1	A0A913X2K8		uniprotkb_Actiniaria_2023_11_27.fasta	35899.2	20.0 %	0	0	0	0	0.088	ILGVTTLDIVR	R	A	99.7 %	0.41	2.94	0	1	0	57.1	8.4	0.447	0.818	0	2	0	0	2	1199.74	2465.34		43508.3	171	181	Empty	false	A7T1J0
My Experiment	Uncategorized Sample	column.Temp.Vari	102-2023-10-actinaria	Malate dehydrogenase OS=Exaiptasia diaphana OX=2652724 PE=3 SV=1	A0A913X2K8		uniprotkb_Actiniaria_2023_11_27.fasta	35899.2	20.0 %	0	0	0	0	0.088	VAVLGAAGGIGQPMSLLLK	K	Q	99.7 %	0.49	4.77	0	1	0	83.1	15	0.73	0.632	0	5	0	0	2	1795.05	2713.91		637336	32	50	Empty	true
My Experiment	Uncategorized Sample	column.Temp.Vari	102-2023-10-actinaria	Histone H4 OS=Actinia tenebrosa OX=6105 GN=LOC116289407 PE=3 SV=1	A0A6P8H706		uniprotkb_Actiniaria_2023_11_27.fasta	25129.6	100.0 %	3	3	7	0.00271	0.159	AMSIMNSFVNDVFER	K	I	99.7 %	0.234	1.48	0	1	0	38.3	4.7	0.559	0.367	0	2	0	0	2	1759.81	2766.63		85153.3	159	173	Empty	true
My Experiment	Uncategorized Sample	column.Temp.Vari	102-2023-10-actinaria	Histone H4 OS=Actinia tenebrosa OX=6105 GN=LOC116289407 PE=3 SV=1	A0A6P8H706		uniprotkb_Actiniaria_2023_11_27.fasta	25129.6	100.0 %	3	3	7	0.00271	0.159	DNIQGITKPAIR	R	R	99.7 %	0.317	1.69	0	1	0	38.6	2.28	0.427	0.458	0	4	0	0	2	1325.75	875.954		9472.43	25	36	Empty	true
My Experiment	Uncategorized Sample	column.Temp.Vari	102-2023-10-actinaria	Histone H4 OS=Actinia tenebrosa OX=6105 GN=LOC116289407 PE=3 SV=1	A0A6P8H706		uniprotkb_Actiniaria_2023_11_27.fasta	25129.6	100.0 %	3	3	7	0.00271	0.159	LLLPGELAK	R	H	97.8 %	0.198	1.12	0	1	0	20.6	0.444	0.184	0.333	0	1	0	0	2	953.603	2200.31		1268.71	201	209	Empty	true
My Experiment	Uncategorized Sample	column.Temp.Vari	102-2023-10-actinaria	Peroxiredoxin-1-like isoform X2 OS=Actinia tenebrosa OX=6105 GN=LOC116290923 PE=3 SV=1	A0A6P8HDY8,A0A6P8HMN3		uniprotkb_Actiniaria_2023_11_27.fasta	27148.2	99.7 %	1	1	2	0.000774	0.137	AVIQKPAPPFAGTAVNK	K	H	99.5 %	0.429	1.54	0	1	0	21.4	2.8	0.299	0.265	0	0	2	0	2	1708.97	1930.29		3976.73	4	20	Empty	true
My Experiment	Uncategorized Sample	column.Temp.Vari	102-2023-10-actinaria	Peroxiredoxin-1-like isoform X2 OS=Actinia tenebrosa OX=6105 GN=LOC116290923 PE=3 SV=1	A0A6P8HDY8,A0A6P8HMN3		uniprotkb_Actiniaria_2023_11_27.fasta	27148.2	99.7 %	1	1	2	0.000774	0.137	LIQAFQFTDK	R	H	99.7 %	0.287	2.74	0	1	0	53.1	7.15	0.493	0.85	0	2	0	0	2	1210.65	2255.94		27385.7	157	166	Empty	false	A0A913YD01
My Experiment	Uncategorized Sample	column.Temp.Vari	102-2023-10-actinaria	Gelsolin-like protein 1 OS=Actinia tenebrosa OX=6105 GN=LOC116300251 PE=4 SV=1	A0A6P8IEX9		uniprotkb_Actiniaria_2023_11_27.fasta	42552	99.6 %	1	1	1	0.000387	0.0352	DSNLALFGSDLEK	K	N	99.0 %	0.102	2.26	0	1	0	28.5	2	0.109	0.385	0	1	0	0	2	1408.7	2366.19		4634.69	14	26	Empty	true
My Experiment	Uncategorized Sample	column.Temp.Vari	102-2023-10-actinaria	Histone H2A OS=Nematostella vectensis OX=45351 GN=NEMVEDRAFT_v1g219655 PE=3 SV=1	A7SYT5		uniprotkb_Actiniaria_2023_11_27.fasta	13500.3	100.0 %	4	4	10	0.00387	0.296	GGVLPNIQAVLLPK	Q	R	99.7 %						63	10.9	0.638	0.679	0	4	0	0	1	1418.87	2664.52		153308	105	118	Empty	true
My Experiment	Uncategorized Sample	column.Temp.Vari	102-2023-10-actinaria	Histone H2A OS=Nematostella vectensis OX=45351 GN=NEMVEDRAFT_v1g219655 PE=3 SV=1	A7SYT5		uniprotkb_Actiniaria_2023_11_27.fasta	13500.3	100.0 %	4	4	10	0.00387	0.296	GGVTIAQGGVLPNIQAVLLPK	L	R	97.5 %						27.2	2.68	0.474	0.214	0	1	0	0	1	2045.21	2759.11		42538.8	98	118	Empty	true
My Experiment	Uncategorized Sample	column.Temp.Vari	102-2023-10-actinaria	Histone H2A OS=Nematostella vectensis OX=45351 GN=NEMVEDRAFT_v1g219655 PE=3 SV=1	A7SYT5		uniprotkb_Actiniaria_2023_11_27.fasta	13500.3	100.0 %	4	4	10	0.00387	0.296	LLGGVTIAQGGVLPNIQAVLLPK	K	R	99.7 %	0.398	4.1	0	1	0	61.1	10.2	0.632	0.522	0	0	2	0	2	2271.38	2840.01		35924.7	96	118	Empty	true
My Experiment	Uncategorized Sample	column.Temp.Vari	102-2023-10-actinaria	Histone H2A OS=Nematostella vectensis OX=45351 GN=NEMVEDRAFT_v1g219655 PE=3 SV=1	A7SYT5		uniprotkb_Actiniaria_2023_11_27.fasta	13500.3	100.0 %	4	4	10	0.00387	0.296	LSAEILELAGNAAR	Y	D	99.7 %						63.8	9.82	0.585	0.714	0	3	0	0	1	1427.79	2477.16		91595.5	58	71	Empty	true	A7RJL4
My Experiment	Uncategorized Sample	column.Temp.Vari	102-2023-10-actinaria	Major antigen-like OS=Actinia tenebrosa OX=6105 GN=LOC116302485 PE=4 SV=1	A0A6P8ILG1		uniprotkb_Actiniaria_2023_11_27.fasta	327680	100.0 %	1	1	4	0.00155	0.00317	AEYQVEITK	K	L	99.7 %	0.306	1.86	0	1	0	34.1	2.35	0.349	0.611	0	4	0	0	2	1080.56	545.499		5925.35	2654	2662	Empty	true
My Experiment	Uncategorized Sample	column.Temp.Vari	102-2023-10-actinaria	Fructose-bisphosphate aldolase OS=Exaiptasia diaphana OX=2652724 PE=3 SV=1	A0A913WT73		uniprotkb_Actiniaria_2023_11_27.fasta	38716.2	61.3 %	0	0	0	0	0.0278	IAEAIVAPGK	R	G	99.7 %	0.405	3.9	0	1	0	50.4	4.21	0.542	0.8	0	4	0	0	2	968.578	441.694		315503	16	25	Empty	false	A0A6P8H7K2
My Experiment	Uncategorized Sample	column.Temp.Vari	102-2023-10-actinaria	Cysteine and glycine-rich protein 1-like OS=Actinia tenebrosa OX=6105 GN=LOC116306377 PE=4 SV=1	A0A6P8IYN5		uniprotkb_Actiniaria_2023_11_27.fasta	24472	99.8 %	1	1	1	0.000387	0.0762	KLDSTNANSHEGEVYCK	K	S	98.2 %	0.00942	2.02	0	1	0	33.6	1.09	0.0744	0.471	0	0	1	0	2	1953.85	412.44		95625.1	182	198	Empty	true
My Experiment	Uncategorized Sample	column.Temp.Vari	102-2023-10-actinaria	Tubulin beta chain OS=Actinia tenebrosa OX=6105 GN=LOC116303497 PE=3 SV=1	A0A6P8IPW0,A0A913Y3F4		uniprotkb_Actiniaria_2023_11_27.fasta	50049	100.0 %	2	2	4	0.00155	0.0895	LTTPTYGDLNHLVSATMSGVTTCLR	K	F	99.7 %	0.367	2.64	0	1	0	55.8	5.42	0.477	0.42	0	0	1	0	2	2708.34	2770.01		11130.8	217	241	Empty	true
My Experiment	Uncategorized Sample	column.Temp.Vari	102-2023-10-actinaria	Tubulin beta chain OS=Actinia tenebrosa OX=6105 GN=LOC116303497 PE=3 SV=1	A0A6P8IPW0,A0A913Y3F4		uniprotkb_Actiniaria_2023_11_27.fasta	50049	100.0 %	2	2	4	0.00155	0.0895	TEGAELVDSVLDVVR	Y	K	99.7 %						66.1	11.4	0.628	0.667	0	3	0	0	1	1601.84	2739.13		43186.5	107	121	Empty	true
My Experiment	Uncategorized Sample	column.Temp.Vari	102-2023-10-actinaria	Calmodulin-like protein 12 OS=Actinia tenebrosa OX=6105 GN=LOC116309061 PE=4 SV=1	A0A6P8J6M5		uniprotkb_Actiniaria_2023_11_27.fasta	50007.9	100.0 %	2	3	6	0.00232	0.0738	EADIDGDGQVNYEEFVK	R	M	99.4 %	0.39	1.23	0	1	0	26.8	1.7	0.302	0.206	0	2	0	0	2	1927.86	2297.96		10435.3	426	442	Empty	true
My Experiment	Uncategorized Sample	column.Temp.Vari	102-2023-10-actinaria	Calmodulin-like protein 12 OS=Actinia tenebrosa OX=6105 GN=LOC116309061 PE=4 SV=1	A0A6P8J6M5		uniprotkb_Actiniaria_2023_11_27.fasta	50007.9	100.0 %	2	3	6	0.00232	0.0738	VFDKDGNGFISAAELR	R	H	99.7 %	0.392	2.58	0	1	0	48	5.77	0.0896	0.656	0	1	3	0	2	1739.86	2287.24		40275.6	92	107	Empty	true
My Experiment	Uncategorized Sample	column.Temp.Vari	102-2023-10-actinaria	Superoxide dismutase [Cu-Zn] OS=Anemonia viridis OX=51769 GN=CuZnSODb PE=2 SV=2	Q8I807		uniprotkb_Actiniaria_2023_11_27.fasta	15616.4	100.0 %	1	1	2	0.000774	0.0784	HVGDLGNIVAGK	R	D	99.7 %	0.554	2.38	0	1	0	36.3	4.24	0.584	0.5	0	2	0	0	2	1179.65	853.829		4854.28	79	90	Empty	true
My Experiment	Uncategorized Sample	column.Temp.Vari	102-2023-10-actinaria	Myosin heavy chain, striated muscle-like isoform X2 OS=Actinia tenebrosa OX=6105 GN=LOC116299520 PE=3 SV=1	A0A6P8IA49,A0A6P8IE54		uniprotkb_Actiniaria_2023_11_27.fasta	223045	100.0 %	1	1	1	0.000387	0.00828	VAVEEAEALAASNLAR	R	Y	99.6 %	0.291	2.32	0	1	0	28.2	3.15	0.245	0.312	0	1	0	0	2	1613.85	2380.94		2259.19	1870	1885	Empty	true
My Experiment	Uncategorized Sample	column.Temp.Vari	102-2023-10-actinaria	Thioredoxin domain-containing protein OS=Exaiptasia diaphana OX=2652724 PE=4 SV=1	A0A913YD01		uniprotkb_Actiniaria_2023_11_27.fasta	27106.2	100.0 %	2	2	6	0.00232	0.107	GGIGQINLPILSDLTK	K	Q	99.7 %	0.328	4.06	0	1	0	62.2	7.52	0.606	0.594	0	4	0	0	2	1638.94	2791.99		55137.7	139	154	Empty	true
My Experiment	Uncategorized Sample	column.Temp.Vari	102-2023-10-actinaria	Thioredoxin domain-containing protein OS=Exaiptasia diaphana OX=2652724 PE=4 SV=1	A0A913YD01		uniprotkb_Actiniaria_2023_11_27.fasta	27106.2	100.0 %	2	2	6	0.00232	0.107	LIQAFQFTDK	R	H	99.7 %	0.287	2.74	0	1	0	53.1	7.15	0.493	0.85	0	2	0	0	2	1210.65	2255.94		27385.7	203	212	Empty	true
My Experiment	Uncategorized Sample	column.Temp.Vari	102-2023-10-actinaria	Sodium channel toxin protein (Fragment) OS=Anemonia sulcata OX=6108 GN=NaTx PE=2 SV=1	A0A0S1M175		uniprotkb_Actiniaria_2023_11_27.fasta	5372	100.0 %	2	3	28	0.0108	0.647	GNSLSGTLWLTGGCPSGWHNCR	R	G	99.7 %	0.519	3.24	0	1	0	46.1	4.47	0.575	0.295	0	0	8	0	2	2417.09	2978.2		484276	18	39	Empty	true
My Experiment	Uncategorized Sample	column.Temp.Vari	102-2023-10-actinaria	Sodium channel toxin protein (Fragment) OS=Anemonia sulcata OX=6108 GN=NaTx PE=2 SV=1	A0A0S1M175		uniprotkb_Actiniaria_2023_11_27.fasta	5372	100.0 %	2	3	28	0.0108	0.647	GSGPFIGYCCK	R	-	99.7 %	0.418	1.86	0	1	0	35.2	3.34	0.418	0.545	0	20	0	0	2	1245.54	2982.38		120546	40	50	Empty	true
My Experiment	Uncategorized Sample	column.Temp.Vari	102-2023-10-actinaria	Late histone H1-like OS=Actinia tenebrosa OX=6105 GN=LOC116294630 PE=3 SV=1	A0A6P8HP23		uniprotkb_Actiniaria_2023_11_27.fasta	24199	100.0 %	2	2	3	0.00116	0.117	GVAAGLLVQSK	R	G	99.7 %	0.446	3.69	0	1	0	57	6.55	0.567	0.818	0	2	0	0	2	1042.63	930.283		4278.2	108	118	Empty	true
My Experiment	Uncategorized Sample	column.Temp.Vari	102-2023-10-actinaria	Late histone H1-like OS=Actinia tenebrosa OX=6105 GN=LOC116294630 PE=3 SV=1	A0A6P8HP23		uniprotkb_Actiniaria_2023_11_27.fasta	24199	100.0 %	2	2	3	0.00116	0.117	SAKPSAHPTYQDMIK	K	A	97.0 %	0.0154	1.7	0	1	0	23.7	0.0506	0.0802	0.367	0	0	1	0	2	1673.83	590.028		5584.58	52	66	Empty	true
My Experiment	Uncategorized Sample	column.Temp.Vari	102-2023-10-actinaria	Actin, cytoplasmic-like OS=Actinia tenebrosa OX=6105 GN=LOC116305986 PE=3 SV=1	A0A6P8IXP3		uniprotkb_Actiniaria_2023_11_27.fasta	41847.8	100.0 %	12	13	35	0.0135	0.247	AVFPSIVGR	R	P	99.1 %						38.3	4.15	0.399	0.667	0	6	0	0	1	945.552	2105.06		193373	30	38	Empty	true	A0A913Y8A7,A7SEA7,A0A913XAC8,A7S0V7,A7SEB1
My Experiment	Uncategorized Sample	column.Temp.Vari	102-2023-10-actinaria	Actin, cytoplasmic-like OS=Actinia tenebrosa OX=6105 GN=LOC116305986 PE=3 SV=1	A0A6P8IXP3		uniprotkb_Actiniaria_2023_11_27.fasta	41847.8	100.0 %	12	13	35	0.0135	0.247	AVFPSIVGRPR	R	H	98.3 %	0.316	1.91	0	1	0	24.4	0.658	0.172	0.409	0	0	1	0	2	1198.71	2002.29		187888	30	40	Empty	true	A0A913Y8A7,A7SEA7,A0A913XAC8,A7S0V7,A7SEB1
My Experiment	Uncategorized Sample	column.Temp.Vari	102-2023-10-actinaria	Actin, cytoplasmic-like OS=Actinia tenebrosa OX=6105 GN=LOC116305986 PE=3 SV=1	A0A6P8IXP3		uniprotkb_Actiniaria_2023_11_27.fasta	41847.8	100.0 %	12	13	35	0.0135	0.247	DLTDYLMK	R	I	95.6 %	0.225	0.94	0	1	0	18.1	0.301	0.0221	0.312	0	1	0	0	2	998.486	2279.91		3093.7	185	192	Empty	true	A0A913Y8A7,A7SEA7,A0A913XAC8,A7S0V7,A7SEB1
My Experiment	Uncategorized Sample	column.Temp.Vari	102-2023-10-actinaria	Actin, cytoplasmic-like OS=Actinia tenebrosa OX=6105 GN=LOC116305986 PE=3 SV=1	A0A6P8IXP3		uniprotkb_Actiniaria_2023_11_27.fasta	41847.8	100.0 %	12	13	35	0.0135	0.247	ELPDGQVITIGNER	Y	F	99.7 %						54.5	8.24	0.501	0.607	0	6	0	0	1	1540.8	2171.54		173855	242	255	Empty	true	A0A913Y8A7,A7SEA7,A0A913XAC8,A7S0V7,A7SEB1
My Experiment	Uncategorized Sample	column.Temp.Vari	102-2023-10-actinaria	Actin, cytoplasmic-like OS=Actinia tenebrosa OX=6105 GN=LOC116305986 PE=3 SV=1	A0A6P8IXP3		uniprotkb_Actiniaria_2023_11_27.fasta	41847.8	100.0 %	12	13	35	0.0135	0.247	FPSIVGRPR	V	H	99.5 %						47.6	4.21	0.431	0.833	0	2	0	0	1	1028.6	2003.9		305109	32	40	Empty	true	A0A913Y8A7,A7SEA7,A0A913XAC8,A7S0V7,A7SEB1
My Experiment	Uncategorized Sample	column.Temp.Vari	102-2023-10-actinaria	Actin, cytoplasmic-like OS=Actinia tenebrosa OX=6105 GN=LOC116305986 PE=3 SV=1	A0A6P8IXP3		uniprotkb_Actiniaria_2023_11_27.fasta	41847.8	100.0 %	12	13	35	0.0135	0.247	FRCPEAMFQPSFL	R	G	99.4 %						34.1	4.85	0.501	0.423	0	2	0	0	1	1629.76	2633.08		31114	256	268	Empty	true	A0A913Y8A7,A0A913XAC8,A7S0V7,A7SEB1
My Experiment	Uncategorized Sample	column.Temp.Vari	102-2023-10-actinaria	Actin, cytoplasmic-like OS=Actinia tenebrosa OX=6105 GN=LOC116305986 PE=3 SV=1	A0A6P8IXP3		uniprotkb_Actiniaria_2023_11_27.fasta	41847.8	100.0 %	12	13	35	0.0135	0.247	GIVTNWDDMEK	H	I	99.7 %						54.4	6.47	0.605	0.773	0	1	0	0	1	1307.59	2145.51		106101	75	85	Empty	true	A0A913Y8A7,A7SEA7,A0A913XAC8,A7S0V7,A7SEB1
My Experiment	Uncategorized Sample	column.Temp.Vari	102-2023-10-actinaria	Actin, cytoplasmic-like OS=Actinia tenebrosa OX=6105 GN=LOC116305986 PE=3 SV=1	A0A6P8IXP3		uniprotkb_Actiniaria_2023_11_27.fasta	41847.8	100.0 %	12	13	35	0.0135	0.247	GYSFTTTAER	R	E	99.7 %	0.548	2.54	0	1	0	47.3	4.08	0.56	0.8	0	5	0	0	2	1132.53	530.52		39087.6	198	207	Empty	true	A0A913Y8A7,A7SEA7,A0A913XAC8,A7S0V7,A7SEB1
My Experiment	Uncategorized Sample	column.Temp.Vari	102-2023-10-actinaria	Actin, cytoplasmic-like OS=Actinia tenebrosa OX=6105 GN=LOC116305986 PE=3 SV=1	A0A6P8IXP3		uniprotkb_Actiniaria_2023_11_27.fasta	41847.8	100.0 %	12	13	35	0.0135	0.247	HQGVMVGMGQK	R	D	99.7 %	0.271	1.52	0	1	0	24.8	2.64	0.423	0.409	0	1	0	0	2	1171.57	3116.88		3736.11	41	51	Empty	true	A0A913Y8A7,A7SEA7,A0A913XAC8,A7S0V7,A7SEB1
My Experiment	Uncategorized Sample	column.Temp.Vari	102-2023-10-actinaria	Actin, cytoplasmic-like OS=Actinia tenebrosa OX=6105 GN=LOC116305986 PE=3 SV=1	A0A6P8IXP3		uniprotkb_Actiniaria_2023_11_27.fasta	41847.8	100.0 %	12	13	35	0.0135	0.247	PSIVGRPR	F	H	97.6 %						41.7	3.35	0.158	0.875	0	2	0	0	1	881.532	2010.36		66377.3	33	40	Empty	true	A0A913Y8A7,A7SEA7,A0A913XAC8,A7S0V7,A7SEB1
My Experiment	Uncategorized Sample	column.Temp.Vari	102-2023-10-actinaria	Actin, cytoplasmic-like OS=Actinia tenebrosa OX=6105 GN=LOC116305986 PE=3 SV=1	A0A6P8IXP3		uniprotkb_Actiniaria_2023_11_27.fasta	41847.8	100.0 %	12	13	35	0.0135	0.247	QEYDESGPAIVHR	K	K	99.7 %	0.548	3.02	0	1	0	49.1	4.55	0.491	0.731	0	3	2	0	2	1500.71	481.839		19691.2	361	373	Empty	true	A0A913Y8A7,A7SEA7
My Experiment	Uncategorized Sample	column.Temp.Vari	102-2023-10-actinaria	Actin, cytoplasmic-like OS=Actinia tenebrosa OX=6105 GN=LOC116305986 PE=3 SV=1	A0A6P8IXP3		uniprotkb_Actiniaria_2023_11_27.fasta	41847.8	100.0 %	12	13	35	0.0135	0.247	SYELPDGQVITIGNER	K	F	99.7 %	0.426	2.95	0	1	0	60.2	8.27	0.63	0.562	0	3	0	0	2	1790.89	2427.96		23867.6	240	255	Empty	true	A0A913Y8A7,A7SEA7,A0A913XAC8,A7S0V7,A7SEB1
My Experiment	Uncategorized Sample	column.Temp.Vari	102-2023-10-actinaria	ZP domain-containing protein-like OS=Actinia tenebrosa OX=6105 GN=LOC116286477 PE=4 SV=1	A0A6P8H8V9		uniprotkb_Actiniaria_2023_11_27.fasta	43139	100.0 %	3	3	4	0.00155	0.0893	AAILSVVSFSPR	R	R	99.7 %	0.459	2.29	0	1	0	31.9	2.49	0.464	0.458	0	1	0	0	2	1246.72	2456.04		12460.1	148	159	Empty	true
My Experiment	Uncategorized Sample	column.Temp.Vari	102-2023-10-actinaria	ZP domain-containing protein-like OS=Actinia tenebrosa OX=6105 GN=LOC116286477 PE=4 SV=1	A0A6P8H8V9		uniprotkb_Actiniaria_2023_11_27.fasta	43139	100.0 %	3	3	4	0.00155	0.0893	AMQAEFPFK	R	C	99.7 %	0.262	2.44	0	1	0	38.6	3.42	0.484	0.722	0	2	0	0	2	1084.51	2180.04		14727.8	134	142	Empty	true
My Experiment	Uncategorized Sample	column.Temp.Vari	102-2023-10-actinaria	ZP domain-containing protein-like OS=Actinia tenebrosa OX=6105 GN=LOC116286477 PE=4 SV=1	A0A6P8H8V9		uniprotkb_Actiniaria_2023_11_27.fasta	43139	100.0 %	3	3	4	0.00155	0.0893	YPVQVNLNELLNIK	D	V	98.6 %						41.7	3.4	0.422	0.464	0	1	0	0	1	1656.93	2749.5		52964.7	192	205	Empty	true
My Experiment	Uncategorized Sample	column.Temp.Vari	102-2023-10-actinaria	Toxin Bcs III 15.09 (Fragment) OS=Bunodosoma caissarum OX=31165 PE=1 SV=1	P86468		uniprotkb_Actiniaria_2023_11_27.fasta	4961.2	99.8 %	1	1	2	0.000774	0.444	HIQSLGEYYCICPEGYTGHR	R	C	99.7 %	0.47	4.63	0	1	0	60.7	9.89	0.514	0.6	0	0	2	0	2	2440.08	2246.34		35205	23	42	Empty	true
My Experiment	Uncategorized Sample	column.Temp.Vari	102-2023-10-actinaria	Creatine kinase B-type-like OS=Actinia tenebrosa OX=6105 GN=LOC116301274 PE=3 SV=1	A0A6P8IH34		uniprotkb_Actiniaria_2023_11_27.fasta	46039.8	100.0 %	2	2	3	0.00116	0.0462	LGFSEVELVQK	R	V	96.0 %	0.214	0.902	0	1	0	15.9	-0.204	0.151	0.182	0	1	0	0	2	1248.68	2289.89		766.572	374	384	Empty	true
My Experiment	Uncategorized Sample	column.Temp.Vari	102-2023-10-actinaria	Creatine kinase B-type-like OS=Actinia tenebrosa OX=6105 GN=LOC116301274 PE=3 SV=1	A0A6P8IH34		uniprotkb_Actiniaria_2023_11_27.fasta	46039.8	100.0 %	2	2	3	0.00116	0.0462	SIEDLIPK	K	-	99.6 %	0.227	1.51	0	1	0	27.4	1.57	0.409	0.562	0	2	0	0	2	914.519	2260.85		8534.89	404	411	Empty	true
My Experiment	Uncategorized Sample	column.Temp.Vari	102-2023-10-actinaria	phosphopyruvate hydratase OS=Actinia tenebrosa OX=6105 GN=LOC116297526 PE=3 SV=1	A0A6P8IA95		uniprotkb_Actiniaria_2023_11_27.fasta	47050.8	100.0 %	1	1	2	0.000774	0.0299	GNPTVEVEVTTSK	R	G	99.7 %	0.177	1.54	0	1	0	27.1	3	0.483	0.308	0	2	0	0	2	1360.7	668.009		7204.72	17	29	Empty	true
My Experiment	Uncategorized Sample	Tent.Control	102-2023-8	Tubulin alpha chain OS=Nematostella vectensis OX=45351 GN=NEMVEDRAFT_v1g202466 PE=3 SV=1	A7RUT1		uniprotkb_Actiniaria_2023_11_27.fasta	50202.5	100.0 %	3	3	6	0.000817	0.0597	AVFVDLEPTVVDEVR	R	T	99.7 %	0.435	4.38	0	1	0	70.5	11.7	0.536	0.7	0	3	0	0	2	1687.89	6254.7		265164	65	79	Empty	true
My Experiment	Uncategorized Sample	Tent.Control	102-2023-8	Tubulin alpha chain OS=Nematostella vectensis OX=45351 GN=NEMVEDRAFT_v1g202466 PE=3 SV=1	A7RUT1		uniprotkb_Actiniaria_2023_11_27.fasta	50202.5	100.0 %	3	3	6	0.000817	0.0597	QLFHPEQLITGK	R	E	99.7 %						57	9.13	0.66	0.75	0	2	0	0	2	1393.75	6069.85		100549	85	96	Empty	true
My Experiment	Uncategorized Sample	Tent.Control	102-2023-8	Tubulin alpha chain OS=Nematostella vectensis OX=45351 GN=NEMVEDRAFT_v1g202466 PE=3 SV=1	A7RUT1		uniprotkb_Actiniaria_2023_11_27.fasta	50202.5	100.0 %	3	3	6	0.000817	0.0597	VDLEPTVVDEVR	F	T	98.3 %						44.9	2.64	0.287	0.583	0	1	0	0	1	1370.72	5351.62		154469	68	79	Empty	true
My Experiment	Uncategorized Sample	Tent.Control	102-2023-8	Uncharacterized protein LOC116296656 OS=Actinia tenebrosa OX=6105 GN=LOC116296656 PE=4 SV=1	A0A6P8I6C6		uniprotkb_Actiniaria_2023_11_27.fasta	13384	100.0 %	2	3	6	0.000817	0.217	GYKEFLICHR	E	C	99.7 %						37.3	4.31	0.445	0.85	0	0	2	0	1	1322.67	5059.66		430465	40	49	Empty	true
My Experiment	Uncategorized Sample	Tent.Control	102-2023-8	Uncharacterized protein LOC116296656 OS=Actinia tenebrosa OX=6105 GN=LOC116296656 PE=4 SV=1	A0A6P8I6C6		uniprotkb_Actiniaria_2023_11_27.fasta	13384	100.0 %	2	3	6	0.000817	0.217	VKDNEIIGMDVCGER	K	C	99.7 %	0.517	4.42	0	1	0	58.5	5.47	0.561	0.8	0	0	4	0	2	1734.82	4867.44		451865	96	110	Empty	true
My Experiment	Uncategorized Sample	Tent.Control	102-2023-8	Cathepsin L1-like OS=Actinia tenebrosa OX=6105 GN=LOC116305714 PE=3 SV=1	A0A6P8IWN4		uniprotkb_Actiniaria_2023_11_27.fasta	37046.2	100.0 %	2	2	8	0.00109	0.0785	LVSLSEQNLVDCSR	K	K	99.7 %	0.554	4.43	0	1	0	71.9	9.39	0.616	0.75	0	6	0	0	2	1619.81	5282.23		620339	158	171	Empty	true
My Experiment	Uncategorized Sample	Tent.Control	102-2023-8	Cathepsin L1-like OS=Actinia tenebrosa OX=6105 GN=LOC116305714 PE=3 SV=1	A0A6P8IWN4		uniprotkb_Actiniaria_2023_11_27.fasta	37046.2	100.0 %	2	2	8	0.00109	0.0785	STTGSLEGQHFK	F	K	99.7 %						43.1	4.22	0.503	0.542	0	2	0	0	1	1291.63	3961.61		103352	142	153	Empty	true
My Experiment	Uncategorized Sample	Tent.Control	102-2023-8	Uncharacterized protein LOC116306176 OS=Actinia tenebrosa OX=6105 GN=LOC116306176 PE=4 SV=1	A0A6P8J1V9		uniprotkb_Actiniaria_2023_11_27.fasta	16103.1	100.0 %	2	3	8	0.00109	0.0797	GVCTHPDLSR	L	L	99.4 %						39.3	3.07	0.42	0.6	0	2	0	0	1	1141.54	4245.49		123016	29	38	Empty	true
My Experiment	Uncategorized Sample	Tent.Control	102-2023-8	Uncharacterized protein LOC116306176 OS=Actinia tenebrosa OX=6105 GN=LOC116306176 PE=4 SV=1	A0A6P8J1V9		uniprotkb_Actiniaria_2023_11_27.fasta	16103.1	100.0 %	2	3	8	0.00109	0.0797	LGVCTHPDLSR	K	L	99.7 %	0.39	2.35	0	1	0	44.1	4.02	0.528	0.636	0	4	2	0	2	1254.63	4242.58		892461	28	38	Empty	true
My Experiment	Uncategorized Sample	Tent.Control	102-2023-8	Neurexin-4 OS=Exaiptasia diaphana OX=2652724 PE=3 SV=1	A0A913WRN9		uniprotkb_Actiniaria_2023_11_27.fasta	131327	100.0 %	2	2	2	0.000272	0.0197	DIISGANFK	R	G	98.9 %	0.00554	1.41	0	1	0	29.8	1.15	0.339	0.556	0	1	0	0	2	964.51	4678.55		60619	171	179	Empty	true
My Experiment	Uncategorized Sample	Tent.Control	102-2023-8	Neurexin-4 OS=Exaiptasia diaphana OX=2652724 PE=3 SV=1	A0A913WRN9		uniprotkb_Actiniaria_2023_11_27.fasta	131327	100.0 %	2	2	2	0.000272	0.0197	NLLQALGGDATTLR	W	K	99.7 %						56.8	7.82	0.373	0.643	0	1	0	0	1	1442.8	6216.46		53197.4	191	204	Empty	true
My Experiment	Uncategorized Sample	Tent.Control	102-2023-8	Microtubule-associated protein futsch-like OS=Actinia tenebrosa OX=6105 GN=LOC116298974 PE=3 SV=1	A0A6P8ICI1		uniprotkb_Actiniaria_2023_11_27.fasta	39309.9	100.0 %	6	7	16	0.00218	0.184	NPLPSAGTLR	K	Q	99.7 %	0.344	1.91	0	1	0	33.2	3.49	0.331	0.5	0	5	0	0	2	1025.57	4341.2		1653610	257	266	Empty	true
My Experiment	Uncategorized Sample	Tent.Control	102-2023-8	Microtubule-associated protein futsch-like OS=Actinia tenebrosa OX=6105 GN=LOC116298974 PE=3 SV=1	A0A6P8ICI1		uniprotkb_Actiniaria_2023_11_27.fasta	39309.9	100.0 %	6	7	16	0.00218	0.184	NPLPTPQMLR	K	A	99.7 %	0.234	1.95	0	1	0	41.2	2.77	0.182	0.65	0	3	0	0	2	1167.62	5284.07		362530	181	190	Empty	true
My Experiment	Uncategorized Sample	Tent.Control	102-2023-8	Microtubule-associated protein futsch-like OS=Actinia tenebrosa OX=6105 GN=LOC116298974 PE=3 SV=1	A0A6P8ICI1		uniprotkb_Actiniaria_2023_11_27.fasta	39309.9	100.0 %	6	7	16	0.00218	0.184	NVIPSKDDIKTEAVETR	K	A	99.7 %	0.206	1.87	0	1	0	39.5	2.77	0.37	0.353	0	2	0	0	2	1915.01	4746.04		149450	297	313	Empty	true
My Experiment	Uncategorized Sample	Tent.Control	102-2023-8	Microtubule-associated protein futsch-like OS=Actinia tenebrosa OX=6105 GN=LOC116298974 PE=3 SV=1	A0A6P8ICI1		uniprotkb_Actiniaria_2023_11_27.fasta	39309.9	100.0 %	6	7	16	0.00218	0.184	QELQPDEFPDR	K	S	99.7 %	0.32	2.85	0	1	0	36.5	3.64	0.455	0.545	0	2	0	0	2	1373.63	4584.03		77559.9	38	48	Empty	true
My Experiment	Uncategorized Sample	Tent.Control	102-2023-8	Microtubule-associated protein futsch-like OS=Actinia tenebrosa OX=6105 GN=LOC116298974 PE=3 SV=1	A0A6P8ICI1		uniprotkb_Actiniaria_2023_11_27.fasta	39309.9	100.0 %	6	7	16	0.00218	0.184	QELQPDEFPDRSEVK	K	N	97.7 %	0.299	1.77	0	1	0	30.3	1	0.221	0.4	0	0	1	0	2	1816.87	4675.26		194377	38	52	Empty	true
My Experiment	Uncategorized Sample	Tent.Control	102-2023-8	Microtubule-associated protein futsch-like OS=Actinia tenebrosa OX=6105 GN=LOC116298974 PE=3 SV=1	A0A6P8ICI1		uniprotkb_Actiniaria_2023_11_27.fasta	39309.9	100.0 %	6	7	16	0.00218	0.184	TAPFSEVEVFQK	R	G	99.7 %	0.452	3.92	0	1	0	47.6	4.09	0.483	0.583	0	3	0	0	2	1381.7	5655.84		1238620	82	93	Empty	true
My Experiment	Uncategorized Sample	Tent.Control	102-2023-8	Tropomyosin-like OS=Actinia tenebrosa OX=6105 GN=LOC116303629 PE=3 SV=1	A0A6P8IPS3		uniprotkb_Actiniaria_2023_11_27.fasta	27887.3	98.9 %	1	1	2	0.000272	0.182	LQELENELEEAEAR	R	A	99.7 %	0.491	4.77	0	1	0	66.5	10	0.617	0.714	0	4	0	0	2	1672.8	5565.53		414843	127	140	Empty	false	A0A913Y901
My Experiment	Uncategorized Sample	Tent.Control	102-2023-8	Tropomyosin-like OS=Actinia tenebrosa OX=6105 GN=LOC116303629 PE=3 SV=1	A0A6P8IPS3		uniprotkb_Actiniaria_2023_11_27.fasta	27887.3	98.9 %	1	1	2	0.000272	0.182	QLQQLEDDLDAAESK	K	L	99.7 %	0.538	3.99	0	1	0	52.8	4.8	0.559	0.533	0	4	0	0	2	1702.81	5609.63		175695	49	63	Empty	false	A0A913Y901
My Experiment	Uncategorized Sample	Tent.Control	102-2023-8	Tropomyosin-like OS=Actinia tenebrosa OX=6105 GN=LOC116303629 PE=3 SV=1	A0A6P8IPS3		uniprotkb_Actiniaria_2023_11_27.fasta	27887.3	98.9 %	1	1	2	0.000272	0.182	VKEELETTLNELNEM	K	-	99.7 %	0.495	4.78	0	1	0	49.6	5.92	0.579	0.533	0	2	0	0	2	1791.87	6076.74		76220.2	228	242	Empty	true
My Experiment	Uncategorized Sample	Tent.Control	102-2023-8	Filamin-A-like OS=Actinia tenebrosa OX=6105 GN=LOC116305872 PE=3 SV=1	A0A6P8IWE9		uniprotkb_Actiniaria_2023_11_27.fasta	314417	100.0 %	10	10	26	0.00354	0.0469	AGEPADIDIDTR	R	L	99.7 %	0.332	2.04	0	1	0	48	3.33	0.5	0.625	0	2	0	0	2	1272.61	4421.85		43087.4	858	869	Empty	true
My Experiment	Uncategorized Sample	Tent.Control	102-2023-8	Filamin-A-like OS=Actinia tenebrosa OX=6105 GN=LOC116305872 PE=3 SV=1	A0A6P8IWE9		uniprotkb_Actiniaria_2023_11_27.fasta	314417	100.0 %	10	10	26	0.00354	0.0469	AVLGQPNSFTVNASNAGR	R	G	99.7 %	0.449	3.65	0	1	0	55.8	5.82	0.534	0.472	0	4	0	0	2	1802.91	5022.05		389398	2847	2864	Empty	true
My Experiment	Uncategorized Sample	Tent.Control	102-2023-8	Filamin-A-like OS=Actinia tenebrosa OX=6105 GN=LOC116305872 PE=3 SV=1	A0A6P8IWE9		uniprotkb_Actiniaria_2023_11_27.fasta	314417	100.0 %	10	10	26	0.00354	0.0469	FADEHIPGSPFTAK	K	A	99.7 %	0.395	2.93	0	1	0	59.2	6.68	0.48	0.857	0	0	2	0	2	1516.74	5127.33		253664	1206	1219	Empty	true
My Experiment	Uncategorized Sample	Tent.Control	102-2023-8	Filamin-A-like OS=Actinia tenebrosa OX=6105 GN=LOC116305872 PE=3 SV=1	A0A6P8IWE9		uniprotkb_Actiniaria_2023_11_27.fasta	314417	100.0 %	10	10	26	0.00354	0.0469	FADEHVTGSPFK	K	A	99.7 %	0.279	1.87	0	1	0	43.4	2.7	0.387	0.833	0	0	2	0	2	1334.64	4524.42		205070	2408	2419	Empty	true
My Experiment	Uncategorized Sample	Tent.Control	102-2023-8	Filamin-A-like OS=Actinia tenebrosa OX=6105 GN=LOC116305872 PE=3 SV=1	A0A6P8IWE9		uniprotkb_Actiniaria_2023_11_27.fasta	314417	100.0 %	10	10	26	0.00354	0.0469	FDDTHIPGSPFK	K	I	99.7 %	0.29	2.92	0	1	0	50.4	3.96	0.472	0.875	0	0	2	0	2	1360.65	5158.74		462908	2711	2722	Empty	true
My Experiment	Uncategorized Sample	Tent.Control	102-2023-8	Filamin-A-like OS=Actinia tenebrosa OX=6105 GN=LOC116305872 PE=3 SV=1	A0A6P8IWE9		uniprotkb_Actiniaria_2023_11_27.fasta	314417	100.0 %	10	10	26	0.00354	0.0469	FNAIEGGPGSVK	K	A	99.7 %	0.21	2.62	0	1	0	45.6	2.66	0.421	0.625	0	4	0	0	2	1175.61	4308.9		391678	1609	1620	Empty	true
My Experiment	Uncategorized Sample	Tent.Control	102-2023-8	Filamin-A-like OS=Actinia tenebrosa OX=6105 GN=LOC116305872 PE=3 SV=1	A0A6P8IWE9		uniprotkb_Actiniaria_2023_11_27.fasta	314417	100.0 %	10	10	26	0.00354	0.0469	GSLMVGVEGPAIPAK	R	E	99.7 %	0.422	3.64	0	1	0	54.8	6.24	0.58	0.567	0	4	0	0	2	1425.78	5431.76		430245	2865	2879	Empty	true
My Experiment	Uncategorized Sample	Tent.Control	102-2023-8	Filamin-A-like OS=Actinia tenebrosa OX=6105 GN=LOC116305872 PE=3 SV=1	A0A6P8IWE9		uniprotkb_Actiniaria_2023_11_27.fasta	314417	100.0 %	10	10	26	0.00354	0.0469	MYTVAIHFNDK	G	T	94.7 %						27.5	1.92	0.342	0.455	0	1	0	0	1	1338.65	4247.88		46784.3	723	733	Empty	true
My Experiment	Uncategorized Sample	Tent.Control	102-2023-8	Filamin-A-like OS=Actinia tenebrosa OX=6105 GN=LOC116305872 PE=3 SV=1	A0A6P8IWE9		uniprotkb_Actiniaria_2023_11_27.fasta	314417	100.0 %	10	10	26	0.00354	0.0469	VHGPGVDTDNPLYSK	K	A	99.7 %	0.443	4.82	0	1	0	58.6	7.52	0.44	0.767	0	0	2	0	2	1598.78	4535.8		175658	1231	1245	Empty	true
My Experiment	Uncategorized Sample	Tent.Control	102-2023-8	Filamin-A-like OS=Actinia tenebrosa OX=6105 GN=LOC116305872 PE=3 SV=1	A0A6P8IWE9		uniprotkb_Actiniaria_2023_11_27.fasta	314417	100.0 %	10	10	26	0.00354	0.0469	VSYVPEEPGEYNINVK	N	F	99.7 %						52.1	5.04	0.369	0.5	0	3	0	0	1	1836.9	5453.59		315101	1673	1688	Empty	true
My Experiment	Uncategorized Sample	Tent.Control	102-2023-8	ZP domain-containing protein-like OS=Actinia tenebrosa OX=6105 GN=LOC116301744 PE=4 SV=1	A0A6P8IIX3		uniprotkb_Actiniaria_2023_11_27.fasta	41846.5	100.0 %	3	4	13	0.00177	0.0871	EHTAEMPFQCSYLR	R	K	99.7 %	0.364	4.96	0	1	0	60.6	6.57	0.104	0.857	0	3	4	0	2	1768.78	5317.52		1754130	128	141	Empty	true
My Experiment	Uncategorized Sample	Tent.Control	102-2023-8	ZP domain-containing protein-like OS=Actinia tenebrosa OX=6105 GN=LOC116301744 PE=4 SV=1	A0A6P8IIX3		uniprotkb_Actiniaria_2023_11_27.fasta	41846.5	100.0 %	3	4	13	0.00177	0.0871	FSLAAFR	R	F	98.5 %	0.29	2.31	0	1	0	31.9	1.68	0.31	0.786	0	2	0	0	2	811.446	5443.45		968852	252	258	Empty	true
My Experiment	Uncategorized Sample	Tent.Control	102-2023-8	ZP domain-containing protein-like OS=Actinia tenebrosa OX=6105 GN=LOC116301744 PE=4 SV=1	A0A6P8IIX3		uniprotkb_Actiniaria_2023_11_27.fasta	41846.5	100.0 %	3	4	13	0.00177	0.0871	STEVNDDFIIFR	K	A	99.7 %	0.385	4.2	0	1	0	61	9.38	0.631	0.792	0	4	0	0	2	1455.71	6033.28		1721800	76	87	Empty	true
My Experiment	Uncategorized Sample	Tent.Control	102-2023-8	Cytosolic non-specific dipeptidase-like isoform X1 OS=Actinia tenebrosa OX=6105 GN=LOC116307316 PE=3 SV=1	A0A6P8J1E9,A0A6P8J1J4		uniprotkb_Actiniaria_2023_11_27.fasta	43627.8	100.0 %	2	2	5	0.000681	0.0379	LPLPPVILGSLGDDPAK	K	K	99.7 %	0.51	2.63	0	1	0	45.7	4.35	0.545	0.412	0	1	0	0	2	1701.98	6951.75		7752.14	77	93	Empty	true
My Experiment	Uncategorized Sample	Tent.Control	102-2023-8	Cytosolic non-specific dipeptidase-like isoform X1 OS=Actinia tenebrosa OX=6105 GN=LOC116307316 PE=3 SV=1	A0A6P8J1E9,A0A6P8J1J4		uniprotkb_Actiniaria_2023_11_27.fasta	43627.8	100.0 %	2	2	5	0.000681	0.0379	LPLPPVILGSLGDDPAKK	K	T	99.7 %	0.28	1.52	0	1	0	47.9	4.62	0.484	0.556	0	0	4	0	2	1830.07	6606.19		161620	77	94	Empty	true
My Experiment	Uncategorized Sample	Tent.Control	102-2023-8	Toxin Bcg III 28.78 (Fragment) OS=Bunodosoma cangicum OX=138296 PE=1 SV=1	P86462		uniprotkb_Actiniaria_2023_11_27.fasta	3851.5	100.0 %	2	2	2	0.000272	0.486	GVYWFGQITGCPGGHGYK	K	G	99.7 %	0.42	3.13	0	1	0	46.9	4.82	0.478	0.5	0	0	1	0	2	1983.92	5935.92		172262	11	28	Empty	true
My Experiment	Uncategorized Sample	Tent.Control	102-2023-8	Toxin Bcg III 28.78 (Fragment) OS=Bunodosoma cangicum OX=138296 PE=1 SV=1	P86462		uniprotkb_Actiniaria_2023_11_27.fasta	3851.5	100.0 %	2	2	2	0.000272	0.486	WFGQITGCPGGHGYK	Y	G	99.7 %						49.5	3.24	0.398	0.7	0	0	1	0	1	1664.76	5033.41		182126	14	28	Empty	true
My Experiment	Uncategorized Sample	Tent.Control	102-2023-8	Myotrophin-like OS=Actinia tenebrosa OX=6105 GN=LOC116286781 PE=4 SV=1	A0A6P8GY91		uniprotkb_Actiniaria_2023_11_27.fasta	13601.1	100.0 %	3	3	5	0.000681	0.285	APDGSTYVEASETK	K	E	99.7 %	0.627	3.95	0	1	0	66	11.4	0.62	0.714	0	2	0	0	2	1454.66	4050.88		81496.4	98	111	Empty	true
My Experiment	Uncategorized Sample	Tent.Control	102-2023-8	Myotrophin-like OS=Actinia tenebrosa OX=6105 GN=LOC116286781 PE=4 SV=1	A0A6P8GY91		uniprotkb_Actiniaria_2023_11_27.fasta	13601.1	100.0 %	3	3	5	0.000681	0.285	DVLALLLQK	K	G	99.7 %	0	1.93	0	1	0	46.3	2.72	0.251	0.833	0	2	0	0	2	1013.62	6515.43		47266.2	49	57	Empty	true
My Experiment	Uncategorized Sample	Tent.Control	102-2023-8	Myotrophin-like OS=Actinia tenebrosa OX=6105 GN=LOC116286781 PE=4 SV=1	A0A6P8GY91		uniprotkb_Actiniaria_2023_11_27.fasta	13601.1	100.0 %	3	3	5	0.000681	0.285	RPLHIAADYGQK	R	D	98.3 %	0.149	2.04	0	1	0	37.2	1.06	0.215	0.667	0	0	1	0	2	1368.74	4018.6		389848	37	48	Empty	true
My Experiment	Uncategorized Sample	Tent.Control	102-2023-8	Peroxiredoxin-1-like isoform X2 OS=Actinia tenebrosa OX=6105 GN=LOC116290923 PE=3 SV=1	A0A6P8HDY8,A0A6P8HMN3		uniprotkb_Actiniaria_2023_11_27.fasta	27148.2	100.0 %	4	6	12	0.00163	0.431	AINCEVIACSVDSQYSHLAWTNVPR	K	K	99.7 %	0.519	4.63	0	1	0	66	8.14	0.498	0.5	0	0	1	0	2	2890.36	6538.67		39289.1	66	90	Empty	true
My Experiment	Uncategorized Sample	Tent.Control	102-2023-8	Peroxiredoxin-1-like isoform X2 OS=Actinia tenebrosa OX=6105 GN=LOC116290923 PE=3 SV=1	A0A6P8HDY8,A0A6P8HMN3		uniprotkb_Actiniaria_2023_11_27.fasta	27148.2	100.0 %	4	6	12	0.00163	0.431	AVIQKPAPPFAGTAVNK	K	H	99.7 %	0.51	3.01	0	1	0	59.5	7.04	0.561	0.706	0	4	2	0	2	1708.97	4799.62		1273090	4	20	Empty	true
My Experiment	Uncategorized Sample	Tent.Control	102-2023-8	Peroxiredoxin-1-like isoform X2 OS=Actinia tenebrosa OX=6105 GN=LOC116290923 PE=3 SV=1	A0A6P8HDY8,A0A6P8HMN3		uniprotkb_Actiniaria_2023_11_27.fasta	27148.2	100.0 %	4	6	12	0.00163	0.431	HGEVCPAGWRPGSDTIVPEPGK	K	S	99.7 %	0.363	3.63	0	1	0	46.6	3.07	0.427	0.455	0	0	1	1	2	2346.13	5238.23		227229	167	188	Empty	true
My Experiment	Uncategorized Sample	Tent.Control	102-2023-8	Peroxiredoxin-1-like isoform X2 OS=Actinia tenebrosa OX=6105 GN=LOC116290923 PE=3 SV=1	A0A6P8HDY8,A0A6P8HMN3		uniprotkb_Actiniaria_2023_11_27.fasta	27148.2	100.0 %	4	6	12	0.00163	0.431	LIQAFQFTDK	R	H	99.7 %	0.299	2.61	0	1	0	49	3.22	0.48	0.8	0	1	0	0	2	1210.65	5464.47		197827	157	166	Empty	false	A0A913YD01
My Experiment	Uncategorized Sample	Tent.Control	102-2023-8	Peroxiredoxin-1-like isoform X2 OS=Actinia tenebrosa OX=6105 GN=LOC116290923 PE=3 SV=1	A0A6P8HDY8,A0A6P8HMN3		uniprotkb_Actiniaria_2023_11_27.fasta	27148.2	100.0 %	4	6	12	0.00163	0.431	QITVNDLPVGR	R	S	99.7 %	0.483	3.01	0	1	0	48.1	3.96	0.426	0.682	0	3	0	0	2	1211.67	5044.57		904950	139	149	Empty	true
My Experiment	Uncategorized Sample	Tent.Control	102-2023-8	Rab7 OS=Nematostella vectensis OX=45351 GN=NEMVEDRAFT_v1g181611 PE=4 SV=1	A7RT62,Q6EIK7		uniprotkb_Actiniaria_2023_11_27.fasta	23049.4	100.0 %	2	2	4	0.000544	0.132	DPENFPFVVLGNK	R	I	99.7 %	0.495	3.99	0	1	0	65.4	10.2	0.586	0.769	0	2	0	0	2	1475.75	6307		45545.9	114	126	Empty	true
My Experiment	Uncategorized Sample	Tent.Control	102-2023-8	Rab7 OS=Nematostella vectensis OX=45351 GN=NEMVEDRAFT_v1g181611 PE=4 SV=1	A7RT62,Q6EIK7		uniprotkb_Actiniaria_2023_11_27.fasta	23049.4	100.0 %	2	2	4	0.000544	0.132	EAINVEQAFQTIAK	K	N	99.7 %	0.379	3.83	0	1	0	56.2	7.68	0.44	0.643	0	2	0	0	2	1561.82	6278.7		88501.1	158	171	Empty	true
My Experiment	Uncategorized Sample	Tent.Control	102-2023-8	ADP-ribosylation factor OS=Actinia tenebrosa OX=6105 GN=LOC116301791 PE=3 SV=1	A0A6P8IJ18,A0A6P8IK02,A0A913YBS4		uniprotkb_Actiniaria_2023_11_27.fasta	20722.6	100.0 %	2	2	3	0.000408	0.144	ILMVGLDAAGK	R	T	99.7 %	0.365	2.77	0	1	0	49.8	3.37	0.416	0.727	0	1	0	0	2	1087.62	5199.73		153618	20	30	Empty	true
My Experiment	Uncategorized Sample	Tent.Control	102-2023-8	ADP-ribosylation factor OS=Actinia tenebrosa OX=6105 GN=LOC116301791 PE=3 SV=1	A0A6P8IJ18,A0A6P8IK02,A0A913YBS4		uniprotkb_Actiniaria_2023_11_27.fasta	20722.6	100.0 %	2	2	3	0.000408	0.144	QDLPNAMNAAEVTDK	K	L	99.7 %	0.439	3.17	0	1	0	54.7	4.54	0.41	0.5	0	2	0	0	2	1616.76	4896.51		254831	128	142	Empty	true
My Experiment	Uncategorized Sample	Tent.Control	102-2023-8	Glyceraldehyde-3-phosphate dehydrogenase OS=Nematostella vectensis OX=45351 GN=NEMVEDRAFT_v1g243086 PE=3 SV=1	A7S5Y2		uniprotkb_Actiniaria_2023_11_27.fasta	36523.4	100.0 %	3	3	6	0.000817	0.153	GAHQNVIPASTGAAK	R	A	99.7 %	0.451	3.66	0	1	0	54.9	7.1	0.47	0.567	0	4	0	0	2	1421.75	3899.88		321952	199	213	Empty	true	C7SP37,A0A6P8I9T7
My Experiment	Uncategorized Sample	Tent.Control	102-2023-8	Glyceraldehyde-3-phosphate dehydrogenase OS=Nematostella vectensis OX=45351 GN=NEMVEDRAFT_v1g243086 PE=3 SV=1	A7S5Y2		uniprotkb_Actiniaria_2023_11_27.fasta	36523.4	100.0 %	3	3	6	0.000817	0.153	KVIISAPSADAP	K	M	97.5 %						38.6	1.82	0.404	0.542	0	1	0	0	1	1168.66	4650.74		32825.5	116	127	Empty	true	C7SP37,A0A6P8I9T7
My Experiment	Uncategorized Sample	Tent.Control	102-2023-8	Glyceraldehyde-3-phosphate dehydrogenase OS=Nematostella vectensis OX=45351 GN=NEMVEDRAFT_v1g243086 PE=3 SV=1	A7S5Y2		uniprotkb_Actiniaria_2023_11_27.fasta	36523.4	100.0 %	3	3	6	0.000817	0.153	VINDNFGLEEGLMTTIHAYTATQK	K	T	99.2 %	0.117	1.25	0	1	0	28.6	2	0.339	0.208	0	0	1	0	2	2666.31	7919.45		4329.58	161	184	Empty	true
My Experiment	Uncategorized Sample	Tent.Control	102-2023-8	Malate dehydrogenase OS=Nematostella vectensis OX=45351 GN=NEMVEDRAFT_v1g248519 PE=3 SV=1	A7T1J0		uniprotkb_Actiniaria_2023_11_27.fasta	35952.8	100.0 %	1	1	3	0.000408	0.0352	IQNAGTEVVNAK	R	A	99.7 %	0.504	3.51	0	1	0	53.4	4.4	0.397	0.708	0	3	0	0	2	1243.66	3937.43		1095220	235	246	Empty	true	A0A913X2K8
My Experiment	Uncategorized Sample	Tent.Control	102-2023-8	Transgelin-3-like OS=Actinia tenebrosa OX=6105 GN=LOC116290246 PE=4 SV=1	A0A6P8H9H3		uniprotkb_Actiniaria_2023_11_27.fasta	18751.1	100.0 %	2	2	4	0.000544	0.162	QNMPSVIDGIHALGR	K	K	99.4 %	0.295	3.36	0	1	0	45.3	2.44	0.0795	0.567	0	0	3	0	2	1607.83	5827.42		393430	115	129	Empty	true
My Experiment	Uncategorized Sample	Tent.Control	102-2023-8	Transgelin-3-like OS=Actinia tenebrosa OX=6105 GN=LOC116290246 PE=4 SV=1	A0A6P8H9H3		uniprotkb_Actiniaria_2023_11_27.fasta	18751.1	100.0 %	2	2	4	0.000544	0.162	SDLFQTVDLYEK	R	Q	99.7 %	0.407	3.86	0	1	0	60.7	8.31	0.437	0.792	0	1	0	0	2	1457.72	5970.65		76325.5	103	114	Empty	true
My Experiment	Uncategorized Sample	Tent.Control	102-2023-8	Elongation factor 1-alpha OS=Actinia tenebrosa OX=6105 GN=LOC116294151 PE=3 SV=1	A0A6P8HMH9		uniprotkb_Actiniaria_2023_11_27.fasta	52265.3	100.0 %	7	7	20	0.00272	0.11	FAPVNLTTEVK	T	S	99.7 %						38.7	3.92	0.424	0.591	0	4	0	0	1	1218.67	5214.23		761571	289	299	Empty	true
My Experiment	Uncategorized Sample	Tent.Control	102-2023-8	Elongation factor 1-alpha OS=Actinia tenebrosa OX=6105 GN=LOC116294151 PE=3 SV=1	A0A6P8HMH9		uniprotkb_Actiniaria_2023_11_27.fasta	52265.3	100.0 %	7	7	20	0.00272	0.11	IGGIGTVPVGR	K	V	99.7 %	0.16	2.46	0	1	0	40	2.48	0.415	0.591	0	2	0	0	2	1025.61	4606.87		1226190	265	275	Empty	true
My Experiment	Uncategorized Sample	Tent.Control	102-2023-8	Elongation factor 1-alpha OS=Actinia tenebrosa OX=6105 GN=LOC116294151 PE=3 SV=1	A0A6P8HMH9		uniprotkb_Actiniaria_2023_11_27.fasta	52265.3	100.0 %	7	7	20	0.00272	0.11	LPLQDVYK	R	I	99.7 %	0.281	2.57	0	1	0	29	2.38	0.403	0.562	0	4	0	0	2	975.551	4729.06		1115070	257	264	Empty	true
My Experiment	Uncategorized Sample	Tent.Control	102-2023-8	Elongation factor 1-alpha OS=Actinia tenebrosa OX=6105 GN=LOC116294151 PE=3 SV=1	A0A6P8HMH9		uniprotkb_Actiniaria_2023_11_27.fasta	52265.3	100.0 %	7	7	20	0.00272	0.11	QTVAVGIIK	K	D	98.5 %	0.194	1.96	0	1	0	30.4	1.12	0.23	0.556	0	2	0	0	2	928.583	4475.91		307297	440	448	Empty	true
My Experiment	Uncategorized Sample	Tent.Control	102-2023-8	Elongation factor 1-alpha OS=Actinia tenebrosa OX=6105 GN=LOC116294151 PE=3 SV=1	A0A6P8HMH9		uniprotkb_Actiniaria_2023_11_27.fasta	52265.3	100.0 %	7	7	20	0.00272	0.11	VETGILKPGMLVTF	R	A	96.5 %						39.1	2.07	0.32	0.464	0	1	0	0	1	1504.84	6610.92		5959.28	276	289	Empty	true
My Experiment	Uncategorized Sample	Tent.Control	102-2023-8	Elongation factor 1-alpha OS=Actinia tenebrosa OX=6105 GN=LOC116294151 PE=3 SV=1	A0A6P8HMH9		uniprotkb_Actiniaria_2023_11_27.fasta	52265.3	100.0 %	7	7	20	0.00272	0.11	VETGILKPGMLVTFAPVNLTTEVK	R	S	99.7 %	0.386	3.51	0	1	0	46.2	3.7	0.465	0.417	0	0	5	0	2	2557.43	7589.59		38578.9	276	299	Empty	true
My Experiment	Uncategorized Sample	Tent.Control	102-2023-8	Elongation factor 1-alpha OS=Actinia tenebrosa OX=6105 GN=LOC116294151 PE=3 SV=1	A0A6P8HMH9		uniprotkb_Actiniaria_2023_11_27.fasta	52265.3	100.0 %	7	7	20	0.00272	0.11	VTFAPVNLTTEVK	L	S	99.7 %						56.6	5.89	0.567	0.654	0	2	0	0	1	1418.79	5735.3		223710	287	299	Empty	true
My Experiment	Uncategorized Sample	Tent.Control	102-2023-8	Uncharacterized protein LOC116298266 OS=Actinia tenebrosa OX=6105 GN=LOC116298266 PE=4 SV=1	A0A6P8I4W3		uniprotkb_Actiniaria_2023_11_27.fasta	63128.7	99.0 %	1	1	1	0.000136	0.0143	YVEAVVEK	K	D	96.9 %	0.0169	2	0	1	0	25	1.51	0.128	0.5	0	1	0	0	2	936.504	3920.81		334749	22	29	Empty	true
My Experiment	Uncategorized Sample	Tent.Control	102-2023-8	Calreticulin OS=Actinia tenebrosa OX=6105 GN=LOC116307343 PE=3 SV=1	A0A6P8J0L6		uniprotkb_Actiniaria_2023_11_27.fasta	51502.6	100.0 %	4	4	8	0.00109	0.139	GEWVHPEIDNPDYSEDK	K	N	99.7 %	0.499	4.31	0	1	0	46.6	4.62	0.38	0.559	0	0	1	0	2	2029.88	5008.02		141717	286	302	Empty	true
My Experiment	Uncategorized Sample	Tent.Control	102-2023-8	Calreticulin OS=Actinia tenebrosa OX=6105 GN=LOC116307343 PE=3 SV=1	A0A6P8J0L6		uniprotkb_Actiniaria_2023_11_27.fasta	51502.6	100.0 %	4	4	8	0.00109	0.139	HEQNIDCGGGYIK	K	V	99.7 %	0.458	3.4	0	1	0	42.8	7.34	0.467	0.538	0	4	0	0	2	1490.67	4057.94		343224	98	110	Empty	true
My Experiment	Uncategorized Sample	Tent.Control	102-2023-8	Calreticulin OS=Actinia tenebrosa OX=6105 GN=LOC116307343 PE=3 SV=1	A0A6P8J0L6		uniprotkb_Actiniaria_2023_11_27.fasta	51502.6	100.0 %	4	4	8	0.00109	0.139	NMHGDSPYLIMFGPDICGPGTK	K	K	99.7 %	0.0008	5.57	0	1	0	85.5	12.5	0.595	0.705	0	0	2	0	2	2407.09	6421.09		85579.1	120	141	Empty	true
My Experiment	Uncategorized Sample	Tent.Control	102-2023-8	Calreticulin OS=Actinia tenebrosa OX=6105 GN=LOC116307343 PE=3 SV=1	A0A6P8J0L6		uniprotkb_Actiniaria_2023_11_27.fasta	51502.6	100.0 %	4	4	8	0.00109	0.139	VFASDLDQK	K	N	99.6 %	0.171	2.25	0	1	0	34.1	2.96	0.088	0.667	0	1	0	0	2	1022.52	4076.71		90895.8	111	119	Empty	true
My Experiment	Uncategorized Sample	Tent.Control	102-2023-8	Heat shock cognate 71 kDa protein OS=Actinia tenebrosa OX=6105 GN=LOC116288647 PE=3 SV=1	A0A6P8HFH9		uniprotkb_Actiniaria_2023_11_27.fasta	71226.2	100.0 %	4	4	9	0.00122	0.105	ELEGVCNPIITK	K	L	99.7 %	0.405	3.1	0	1	0	42	4.41	0.467	0.583	0	2	0	0	2	1372.71	4963.67		216856	598	609	Empty	true	A7T144
My Experiment	Uncategorized Sample	Tent.Control	102-2023-8	Heat shock cognate 71 kDa protein OS=Actinia tenebrosa OX=6105 GN=LOC116288647 PE=3 SV=1	A0A6P8HFH9		uniprotkb_Actiniaria_2023_11_27.fasta	71226.2	100.0 %	4	4	9	0.00122	0.105	EVIEWLDHNQTAEKDEFEHQQK	K	E	99.0 %	0.265	2.92	0	1	0	48.9	1.48	0.164	0.477	0	0	0	1	2	2753.28	5456.54		243145	576	597	Empty	true
My Experiment	Uncategorized Sample	Tent.Control	102-2023-8	Heat shock cognate 71 kDa protein OS=Actinia tenebrosa OX=6105 GN=LOC116288647 PE=3 SV=1	A0A6P8HFH9		uniprotkb_Actiniaria_2023_11_27.fasta	71226.2	100.0 %	4	4	9	0.00122	0.105	NSLESYAYNMK	K	Q	99.7 %	0.471	3.49	0	1	0	56.7	8.06	0.451	0.818	0	4	0	0	2	1319.59	4944.87		590040	540	550	Empty	true
My Experiment	Uncategorized Sample	Tent.Control	102-2023-8	Heat shock cognate 71 kDa protein OS=Actinia tenebrosa OX=6105 GN=LOC116288647 PE=3 SV=1	A0A6P8HFH9		uniprotkb_Actiniaria_2023_11_27.fasta	71226.2	100.0 %	4	4	9	0.00122	0.105	TQTFTTYSDNQPAVLIQVFEGER	K	G	99.7 %	0.389	2.6	0	1	0	41.3	3.66	0.446	0.348	0	0	2	0	2	2644.29	7390.52		8853.17	425	447	Empty	true
My Experiment	Uncategorized Sample	Tent.Control	102-2023-8	Endoplasmic reticulum chaperone BiP-like OS=Actinia tenebrosa OX=6105 GN=LOC116298213 PE=3 SV=1	A0A6P8IAZ2		uniprotkb_Actiniaria_2023_11_27.fasta	73733.5	100.0 %	3	3	4	0.000544	0.0583	AAEEISAMVLGK	F	M	99.7 %						50.8	5.03	0.551	0.708	0	1	0	0	1	1218.64	5377.52		98588.6	148	159	Empty	true
My Experiment	Uncategorized Sample	Tent.Control	102-2023-8	Endoplasmic reticulum chaperone BiP-like OS=Actinia tenebrosa OX=6105 GN=LOC116298213 PE=3 SV=1	A0A6P8IAZ2		uniprotkb_Actiniaria_2023_11_27.fasta	73733.5	100.0 %	3	3	4	0.000544	0.0583	ELEDVVQPIVSK	K	L	99.7 %	0.254	3.47	0	1	0	49.8	5.03	0.474	0.667	0	2	0	0	2	1355.74	5211.18		266183	629	640	Empty	true
My Experiment	Uncategorized Sample	Tent.Control	102-2023-8	Endoplasmic reticulum chaperone BiP-like OS=Actinia tenebrosa OX=6105 GN=LOC116298213 PE=3 SV=1	A0A6P8IAZ2		uniprotkb_Actiniaria_2023_11_27.fasta	73733.5	100.0 %	3	3	4	0.000544	0.0583	NQLTSNPENTVFDVK	K	R	99.7 %	0.497	4.05	0	1	0	65.9	10.9	0.684	0.667	0	1	0	0	2	1705.84	5310.83		68916.3	90	104	Empty	true
My Experiment	Uncategorized Sample	Tent.Control	102-2023-8	ZP domain-containing protein-like OS=Actinia tenebrosa OX=6105 GN=LOC116286477 PE=4 SV=1	A0A6P8H8V9		uniprotkb_Actiniaria_2023_11_27.fasta	43139	100.0 %	4	5	23	0.00313	0.0893	AAILSVVSFSPR	R	R	99.7 %	0.476	3.57	0	1	0	53	7.39	0.519	0.708	0	6	0	0	2	1246.72	5968.91		856239	148	159	Empty	true
My Experiment	Uncategorized Sample	Tent.Control	102-2023-8	ZP domain-containing protein-like OS=Actinia tenebrosa OX=6105 GN=LOC116286477 PE=4 SV=1	A0A6P8H8V9		uniprotkb_Actiniaria_2023_11_27.fasta	43139	100.0 %	4	5	23	0.00313	0.0893	AMQAEFPFK	R	C	99.7 %	0.297	2.21	0	1	0	35.8	3.7	0.419	0.667	0	8	0	0	2	1068.52	5238.59		5006150	134	142	Empty	true
My Experiment	Uncategorized Sample	Tent.Control	102-2023-8	ZP domain-containing protein-like OS=Actinia tenebrosa OX=6105 GN=LOC116286477 PE=4 SV=1	A0A6P8H8V9		uniprotkb_Actiniaria_2023_11_27.fasta	43139	100.0 %	4	5	23	0.00313	0.0893	SVVSFSPR	L	R	98.3 %						36.2	2.8	0.254	0.75	0	4	0	0	1	878.473	4252.49		1021150	152	159	Empty	true
My Experiment	Uncategorized Sample	Tent.Control	102-2023-8	ZP domain-containing protein-like OS=Actinia tenebrosa OX=6105 GN=LOC116286477 PE=4 SV=1	A0A6P8H8V9		uniprotkb_Actiniaria_2023_11_27.fasta	43139	100.0 %	4	5	23	0.00313	0.0893	YPVQVNLNELLNIK	D	V	99.5 %						40	4.31	0.38	0.429	0	5	0	0	1	1656.93	7401.94		103540	192	205	Empty	true
My Experiment	Uncategorized Sample	Tent.Control	102-2023-8	Heat shock protein 70 OS=Nematostella vectensis OX=45351 GN=NEMVEDRAFT_v1g195315 PE=3 SV=1	A7T144		uniprotkb_Actiniaria_2023_11_27.fasta	71404.1	100.0 %	2	2	7	0.000953	0.0582	DAGVISGLNVLR	K	I	99.7 %	0.417	3.54	0	1	0	60.7	8.54	0.595	0.792	0	3	0	0	2	1213.69	5632.87		512574	160	171	Empty	true
My Experiment	Uncategorized Sample	Tent.Control	102-2023-8	Heat shock protein 70 OS=Nematostella vectensis OX=45351 GN=NEMVEDRAFT_v1g195315 PE=3 SV=1	A7T144		uniprotkb_Actiniaria_2023_11_27.fasta	71404.1	100.0 %	2	2	7	0.000953	0.0582	ELEGVCNPIITK	K	L	99.7 %	0.405	3.1	0	1	0	42	4.41	0.467	0.583	0	2	0	0	2	1372.71	4963.67		216856	599	610	Empty	false	A0A6P8HFH9
My Experiment	Uncategorized Sample	Tent.Control	102-2023-8	Heat shock protein 70 OS=Nematostella vectensis OX=45351 GN=NEMVEDRAFT_v1g195315 PE=3 SV=1	A7T144		uniprotkb_Actiniaria_2023_11_27.fasta	71404.1	100.0 %	2	2	7	0.000953	0.0582	TFFAEEISSMVLNK	K	M	99.7 %	0.453	5.14	0	1	0	73.3	11.2	0.634	0.786	0	4	0	0	2	1615.8	7141.93		43580.2	113	126	Empty	true
My Experiment	Uncategorized Sample	Tent.Control	102-2023-8	Failed axon connections homolog OS=Actinia tenebrosa OX=6105 GN=LOC116292858 PE=3 SV=1	A0A6P8HM51		uniprotkb_Actiniaria_2023_11_27.fasta	45068.7	100.0 %	3	4	8	0.00109	0.204	GLLASIIDGAPESPQAK	F	L	99.7 %						52.7	5.66	0.501	0.5	0	4	0	0	1	1666.9	6134.43		265033	255	271	Empty	true
My Experiment	Uncategorized Sample	Tent.Control	102-2023-8	Failed axon connections homolog OS=Actinia tenebrosa OX=6105 GN=LOC116292858 PE=3 SV=1	A0A6P8HM51		uniprotkb_Actiniaria_2023_11_27.fasta	45068.7	100.0 %	3	4	8	0.00109	0.204	HTKDEIYGIAEADLR	K	A	99.7 %	0.441	3.42	0	1	0	44.9	3.18	0.381	0.6	0	0	2	0	2	1730.87	5217.25		305575	215	229	Empty	false	A0A913XQ18
My Experiment	Uncategorized Sample	Tent.Control	102-2023-8	Failed axon connections homolog OS=Actinia tenebrosa OX=6105 GN=LOC116292858 PE=3 SV=1	A0A6P8HM51		uniprotkb_Actiniaria_2023_11_27.fasta	45068.7	100.0 %	3	4	8	0.00109	0.204	LPFIEYEGDKVQDANFCIK	K	Y	99.7 %	0.478	4.62	0	1	0	58.1	5.52	0.00172	0.579	0	0	2	0	2	2286.11	6210		582163	113	131	Empty	true
My Experiment	Uncategorized Sample	Tent.Control	102-2023-8	Failed axon connections homolog OS=Actinia tenebrosa OX=6105 GN=LOC116292858 PE=3 SV=1	A0A6P8HM51		uniprotkb_Actiniaria_2023_11_27.fasta	45068.7	100.0 %	3	4	8	0.00109	0.204	VILHQHPPCNNIPSFLPASLK	K	L	99.7 %	0.356	3.39	0	1	0	44.9	2.89	0.379	0.452	0	0	1	1	2	2382.28	5960.03		310684	66	86	Empty	true
My Experiment	Uncategorized Sample	Tent.Control	102-2023-8	Failed axon connections homolog OS=Actinia tenebrosa OX=6105 GN=LOC116292858 PE=3 SV=1	A0A6P8HM51		uniprotkb_Actiniaria_2023_11_27.fasta	45068.7	100.0 %	3	4	8	0.00109	0.204	VQDANFCIK	K	Y	99.2 %	0.169	1.88	0	1	0	32.2	1.4	0.273	0.611	0	1	0	0	2	1094.53	4310.34		86826.9	123	131	Empty	false	A0A913XQ18
My Experiment	Uncategorized Sample	Tent.Control	102-2023-8	Failed axon connections homolog OS=Actinia tenebrosa OX=6105 GN=LOC116292858 PE=3 SV=1	A0A6P8HM51		uniprotkb_Actiniaria_2023_11_27.fasta	45068.7	100.0 %	3	4	8	0.00109	0.204	YYSNLAPVVK	K	D	99.7 %	0.122	2.63	0	1	0	42.3	3.46	0.449	0.7	0	2	0	0	2	1153.63	4711.19		327413	183	192	Empty	false	A0A913XQ18
My Experiment	Uncategorized Sample	Tent.Control	102-2023-8	Tubulin beta chain OS=Actinia tenebrosa OX=6105 GN=LOC116303497 PE=3 SV=1	A0A6P8IPW0,A0A913Y3F4		uniprotkb_Actiniaria_2023_11_27.fasta	50049	100.0 %	3	3	5	0.000681	0.0738	AVLVDLEPGTMDSVR	R	S	99.7 %	0.364	3.22	0	1	0	67.4	10	0.613	0.667	0	2	0	0	2	1601.82	5776.3		102721	63	77	Empty	true
My Experiment	Uncategorized Sample	Tent.Control	102-2023-8	Tubulin beta chain OS=Actinia tenebrosa OX=6105 GN=LOC116303497 PE=3 SV=1	A0A6P8IPW0,A0A913Y3F4		uniprotkb_Actiniaria_2023_11_27.fasta	50049	100.0 %	3	3	5	0.000681	0.0738	GHYTEGAELVDSVLDVVR	K	K	99.7 %	0.296	3.35	0	1	0	52	3.12	0.425	0.556	0	0	1	0	2	1958.98	7204.73		12977.4	104	121	Empty	true
My Experiment	Uncategorized Sample	Tent.Control	102-2023-8	Tubulin beta chain OS=Actinia tenebrosa OX=6105 GN=LOC116303497 PE=3 SV=1	A0A6P8IPW0,A0A913Y3F4		uniprotkb_Actiniaria_2023_11_27.fasta	50049	100.0 %	3	3	5	0.000681	0.0738	TEGAELVDSVLDVVR	Y	K	99.7 %						82.6	13.3	0.588	0.8	0	2	0	0	1	1601.84	7175.76		16003.2	107	121	Empty	true
My Experiment	Uncategorized Sample	Tent.Control	102-2023-8	Betaine--homocysteine S-methyltransferase 1-like OS=Actinia tenebrosa OX=6105 GN=LOC116294619 PE=4 SV=1	A0A6P8HSE7		uniprotkb_Actiniaria_2023_11_27.fasta	44621.6	99.3 %	1	1	1	0.000136	0.0396	QGFIDLPEFPFGLEPR	K	I	94.6 %	0.0887	1.57	0	1	0	21.9	0.921	0.215	0.219	0	1	0	0	2	1861.95	9228.52		3466.99	253	268	Empty	true
My Experiment	Uncategorized Sample	Tent.Control	102-2023-8	ATP synthase subunit beta OS=Actinia tenebrosa OX=6105 GN=LOC116305101 PE=3 SV=1	A0A6P8IV21		uniprotkb_Actiniaria_2023_11_27.fasta	59553.4	100.0 %	2	2	4	0.000544	0.045	IINVIGEPIDER	R	G	99.7 %	0.494	3.9	0	1	0	57.5	8.51	0.537	0.75	0	2	0	0	2	1367.75	5357.8		241860	172	183	Empty	true
My Experiment	Uncategorized Sample	Tent.Control	102-2023-8	ATP synthase subunit beta OS=Actinia tenebrosa OX=6105 GN=LOC116305101 PE=3 SV=1	A0A6P8IV21		uniprotkb_Actiniaria_2023_11_27.fasta	59553.4	100.0 %	2	2	4	0.000544	0.045	TVLIMELINNVAK	K	A	96.5 %	0.338	1.9	0	1	0	21.1	0.824	0.223	0.269	0	2	0	0	2	1457.84	8622.44		1615.32	241	253	Empty	true
My Experiment	Uncategorized Sample	Tent.Control	102-2023-8	Protein disulfide-isomerase OS=Exaiptasia diaphana OX=2652724 PE=3 SV=1	A0A913X8F3		uniprotkb_Actiniaria_2023_11_27.fasta	57676.7	100.0 %	2	2	3	0.000408	0.108	ANQLPLVTEFSDETAPK	R	I	99.7 %	0.517	4.73	0	1	0	84.3	14.7	0.673	0.706	0	3	0	0	2	1859.94	6152.49		195805	227	243	Empty	false	A7SHH5,A0A6P8I2E5
My Experiment	Uncategorized Sample	Tent.Control	102-2023-8	Protein disulfide-isomerase OS=Exaiptasia diaphana OX=2652724 PE=3 SV=1	A0A913X8F3		uniprotkb_Actiniaria_2023_11_27.fasta	57676.7	100.0 %	2	2	3	0.000408	0.108	LINLADDDMTK	R	Y	99.7 %	0.339	2.9	0	1	0	50.3	3.77	0.487	0.727	0	5	0	0	2	1248.61	4883.66		1143620	313	323	Empty	false	A7SHH5,A0A6P8I2E5
My Experiment	Uncategorized Sample	Tent.Control	102-2023-8	Protein disulfide-isomerase OS=Exaiptasia diaphana OX=2652724 PE=3 SV=1	A0A913X8F3		uniprotkb_Actiniaria_2023_11_27.fasta	57676.7	100.0 %	2	2	3	0.000408	0.108	LKPHLLTQDVPEDWDAKPVK	K	V	99.7 %	0.455	4.63	0	1	0	64.2	4.66	0.283	0.75	0	0	0	2	2	2329.26	5477.63		786254	348	367	Empty	true
My Experiment	Uncategorized Sample	Tent.Control	102-2023-8	Protein disulfide-isomerase OS=Exaiptasia diaphana OX=2652724 PE=3 SV=1	A0A913X8F3		uniprotkb_Actiniaria_2023_11_27.fasta	57676.7	100.0 %	2	2	3	0.000408	0.108	LLTQDVPEDWDAKPVK	H	V	97.6 %						39.9	2.59	0.291	0.469	0	0	1	0	1	1853.96	5406.01		98961.8	352	367	Empty	true
My Experiment	Uncategorized Sample	Tent.Control	102-2023-8	Protein disulfide-isomerase OS=Exaiptasia diaphana OX=2652724 PE=3 SV=1	A0A913X8F3		uniprotkb_Actiniaria_2023_11_27.fasta	57676.7	100.0 %	2	2	3	0.000408	0.108	QLAPIWDK	K	L	99.7 %	0.187	2.08	0	1	0	33.7	2.66	0.264	0.688	0	2	0	0	2	970.536	4878.25		316553	399	406	Empty	false	A0A6P8I2E5
My Experiment	Uncategorized Sample	Tent.Control	102-2023-8	Calmodulin-like protein 12 OS=Actinia tenebrosa OX=6105 GN=LOC116309061 PE=4 SV=1	A0A6P8J6M5		uniprotkb_Actiniaria_2023_11_27.fasta	50007.9	100.0 %	2	3	8	0.00109	0.0738	EAFSLFDKDGDGTITTQ	K	E	99.7 %	0.532	3.43	0	1	0	59.9	8	0.491	0.5	0	5	1	0	1	1844.86	5531.58		1045210	156	172	Empty	true
My Experiment	Uncategorized Sample	Tent.Control	102-2023-8	Calmodulin-like protein 12 OS=Actinia tenebrosa OX=6105 GN=LOC116309061 PE=4 SV=1	A0A6P8J6M5		uniprotkb_Actiniaria_2023_11_27.fasta	50007.9	100.0 %	2	3	8	0.00109	0.0738	VFDKDGNGFISAAELR	R	H	99.7 %	0.295	3.85	0	1	0	57.4	4.96	0.422	0.75	0	0	2	0	2	1738.88	5550.27		584925	92	107	Empty	true
My Experiment	Uncategorized Sample	Tent.Control	102-2023-8	Protein disulfide-isomerase (Fragment) OS=Nematostella vectensis OX=45351 GN=NEMVEDRAFT_v1g118540 PE=3 SV=1	A7SHH5		uniprotkb_Actiniaria_2023_11_27.fasta	53434.6	100.0 %	2	2	6	0.000817	0.0936	ANQLPLVTEFSDETAPK	K	I	99.7 %	0.517	4.73	0	1	0	84.3	14.7	0.673	0.706	0	3	0	0	2	1859.94	6152.49		195805	227	243	Empty	false	A0A6P8I2E5,A0A913X8F3
My Experiment	Uncategorized Sample	Tent.Control	102-2023-8	Protein disulfide-isomerase (Fragment) OS=Nematostella vectensis OX=45351 GN=NEMVEDRAFT_v1g118540 PE=3 SV=1	A7SHH5		uniprotkb_Actiniaria_2023_11_27.fasta	53434.6	100.0 %	2	2	6	0.000817	0.0936	FQVQGYPTIK	K	F	99.7 %	0.263	2.57	0	1	0	50.9	3.55	0.0118	0.8	0	4	0	0	2	1180.64	5016.77		1679260	94	103	Empty	true
My Experiment	Uncategorized Sample	Tent.Control	102-2023-8	Protein disulfide-isomerase (Fragment) OS=Nematostella vectensis OX=45351 GN=NEMVEDRAFT_v1g118540 PE=3 SV=1	A7SHH5		uniprotkb_Actiniaria_2023_11_27.fasta	53434.6	100.0 %	2	2	6	0.000817	0.0936	LINLADDDMTK	R	Y	99.7 %	0.339	2.9	0	1	0	50.3	3.77	0.487	0.727	0	5	0	0	2	1248.61	4883.66		1143620	313	323	Empty	false	A0A6P8I2E5,A0A913X8F3
My Experiment	Uncategorized Sample	Tent.Control	102-2023-8	Protein disulfide-isomerase (Fragment) OS=Nematostella vectensis OX=45351 GN=NEMVEDRAFT_v1g118540 PE=3 SV=1	A7SHH5		uniprotkb_Actiniaria_2023_11_27.fasta	53434.6	100.0 %	2	2	6	0.000817	0.0936	TLDDFVK	R	F	97.9 %	0.153	1.6	0	1	0	28.2	1.7	0.369	0.643	0	2	0	0	2	837.435	4373.64		322248	457	463	Empty	true
My Experiment	Uncategorized Sample	Tent.Control	102-2023-8	Protein D2-like OS=Actinia tenebrosa OX=6105 GN=LOC116291164 PE=4 SV=1	A0A6P8HEJ6		uniprotkb_Actiniaria_2023_11_27.fasta	20986.5	100.0 %	2	2	3	0.000408	0.122	VLTMIDPDAPSNANPK	Y	F	99.5 %						37.4	4.08	0.332	0.375	0	1	0	0	1	1682.84	4990.4		50200.1	83	98	Empty	true
My Experiment	Uncategorized Sample	Tent.Control	102-2023-8	Protein D2-like OS=Actinia tenebrosa OX=6105 GN=LOC116291164 PE=4 SV=1	A0A6P8HEJ6		uniprotkb_Actiniaria_2023_11_27.fasta	20986.5	100.0 %	2	2	3	0.000408	0.122	YITLALK	R	Q	97.9 %	0.0896	1.76	0	1	0	23.4	0.959	0.312	0.571	0	2	0	0	2	821.513	4940.86		681211	143	149	Empty	true
My Experiment	Uncategorized Sample	Tent.Control	102-2023-8	EGF and laminin G domain-containing protein-like OS=Actinia tenebrosa OX=6105 GN=LOC116295432 PE=3 SV=1	A0A6P8HRT5		uniprotkb_Actiniaria_2023_11_27.fasta	130732	100.0 %	3	3	5	0.000681	0.032	HIFSLER	R	M	97.9 %	0.00571	1.54	0	1	0	22.9	1.85	0.393	0.571	0	3	0	0	2	901.489	4261.13		543721	948	954	Empty	true
My Experiment	Uncategorized Sample	Tent.Control	102-2023-8	EGF and laminin G domain-containing protein-like OS=Actinia tenebrosa OX=6105 GN=LOC116295432 PE=3 SV=1	A0A6P8HRT5		uniprotkb_Actiniaria_2023_11_27.fasta	130732	100.0 %	3	3	5	0.000681	0.032	LLNNLNPAYGHWVGTHGR	K	H	99.4 %	0.33	3	0	1	0	39.1	0.222	0.0691	0.611	0	0	0	1	2	2019.03	5476.37		336377	535	552	Empty	true
My Experiment	Uncategorized Sample	Tent.Control	102-2023-8	EGF and laminin G domain-containing protein-like OS=Actinia tenebrosa OX=6105 GN=LOC116295432 PE=3 SV=1	A0A6P8HRT5		uniprotkb_Actiniaria_2023_11_27.fasta	130732	100.0 %	3	3	5	0.000681	0.032	TFACDCYGTDYK	K	G	99.7 %	0.605	2.45	0	1	0	44.3	5.96	0.616	0.583	0	1	0	0	2	1500.58	4389.52		19273.5	400	411	Empty	true
My Experiment	Uncategorized Sample	Tent.Control	102-2023-8	Uncharacterized protein LOC116294288 OS=Actinia tenebrosa OX=6105 GN=LOC116294288 PE=4 SV=1	A0A6P8HYH3		uniprotkb_Actiniaria_2023_11_27.fasta	17492	100.0 %	2	2	6	0.000817	0.053	ITFDEFR	S	T	97.9 %	0	1.79	0	1	0	27.3	2.54	0.396	0.643	0	4	0	0	1	927.457	5102.1		947336	99	105	Empty	true
My Experiment	Uncategorized Sample	Tent.Control	102-2023-8	Uncharacterized protein LOC116294288 OS=Actinia tenebrosa OX=6105 GN=LOC116294288 PE=4 SV=1	A0A6P8HYH3		uniprotkb_Actiniaria_2023_11_27.fasta	17492	100.0 %	2	2	6	0.000817	0.053	SITFDEFR	K	T	99.7 %	0.267	1.86	0	1	0	35.3	3	0.351	0.75	0	2	0	0	2	1014.49	5233.08		154603	98	105	Empty	true
My Experiment	Uncategorized Sample	Tent.Control	102-2023-8	14-3-3-like protein 2 OS=Actinia tenebrosa OX=6105 GN=LOC116286467 PE=3 SV=1	A0A6P8H7Y1		uniprotkb_Actiniaria_2023_11_27.fasta	27718.1	100.0 %	3	3	7	0.000953	0.124	DSTLIMQLLR	K	D	99.7 %	0.159	3.34	0	1	0	49.7	3.57	0.358	0.8	0	4	0	0	2	1189.66	6693.73		68192.5	216	225	Empty	true
My Experiment	Uncategorized Sample	Tent.Control	102-2023-8	14-3-3-like protein 2 OS=Actinia tenebrosa OX=6105 GN=LOC116286467 PE=3 SV=1	A0A6P8H7Y1		uniprotkb_Actiniaria_2023_11_27.fasta	27718.1	100.0 %	3	3	7	0.000953	0.124	NLLSVAYK	R	N	97.9 %	0.106	1.79	0	1	0	34.1	1.23	0.152	0.688	0	1	0	0	2	907.525	4847.06		88733.9	44	51	Empty	true
My Experiment	Uncategorized Sample	Tent.Control	102-2023-8	14-3-3-like protein 2 OS=Actinia tenebrosa OX=6105 GN=LOC116286467 PE=3 SV=1	A0A6P8H7Y1		uniprotkb_Actiniaria_2023_11_27.fasta	27718.1	100.0 %	3	3	7	0.000953	0.124	YLAEVASGDDRK	R	N	99.7 %	0.26	2.63	0	1	0	51.1	6.07	0.523	0.667	0	2	0	0	2	1323.65	3932.13		92395.9	130	141	Empty	true
My Experiment	Uncategorized Sample	Tent.Control	102-2023-8	phosphopyruvate hydratase OS=Actinia tenebrosa OX=6105 GN=LOC116297526 PE=3 SV=1	A0A6P8IA95		uniprotkb_Actiniaria_2023_11_27.fasta	47050.8	100.0 %	6	6	12	0.00163	0.214	GNPTVEVEVTTSK	R	G	99.7 %	0.562	3.49	0	1	0	50.2	7.21	0.6	0.615	0	3	0	0	2	1360.7	4298.32		481789	17	29	Empty	true
My Experiment	Uncategorized Sample	Tent.Control	102-2023-8	phosphopyruvate hydratase OS=Actinia tenebrosa OX=6105 GN=LOC116297526 PE=3 SV=1	A0A6P8IA95		uniprotkb_Actiniaria_2023_11_27.fasta	47050.8	100.0 %	6	6	12	0.00163	0.214	IEIGMDVAASEFHK	K	D	99.2 %	0.31	2.51	0	1	0	37	1.41	0.273	0.5	0	0	2	0	2	1546.76	5592.35		224096	241	254	Empty	true
My Experiment	Uncategorized Sample	Tent.Control	102-2023-8	phosphopyruvate hydratase OS=Actinia tenebrosa OX=6105 GN=LOC116297526 PE=3 SV=1	A0A6P8IA95		uniprotkb_Actiniaria_2023_11_27.fasta	47050.8	100.0 %	6	6	12	0.00163	0.214	MGSEIYQNLK	R	K	99.7 %	0.106	2.39	0	1	0	45.4	3.92	0.174	0.75	0	1	0	0	2	1182.58	4592.41		117760	185	194	Empty	true
My Experiment	Uncategorized Sample	Tent.Control	102-2023-8	phosphopyruvate hydratase OS=Actinia tenebrosa OX=6105 GN=LOC116297526 PE=3 SV=1	A0A6P8IA95		uniprotkb_Actiniaria_2023_11_27.fasta	47050.8	100.0 %	6	6	12	0.00163	0.214	RIEEELGSNAK	L	Y	99.7 %						57	4.62	0.447	0.818	0	2	0	0	1	1245.64	3848.77		89836.1	414	424	Empty	true
My Experiment	Uncategorized Sample	Tent.Control	102-2023-8	phosphopyruvate hydratase OS=Actinia tenebrosa OX=6105 GN=LOC116297526 PE=3 SV=1	A0A6P8IA95		uniprotkb_Actiniaria_2023_11_27.fasta	47050.8	100.0 %	6	6	12	0.00163	0.214	VNQIGSVTESINACK	K	L	99.7 %	0.581	3.95	0	1	0	65.3	10.2	0.669	0.667	0	3	0	0	2	1619.81	4830.54		128919	346	360	Empty	true
My Experiment	Uncategorized Sample	Tent.Control	102-2023-8	phosphopyruvate hydratase OS=Actinia tenebrosa OX=6105 GN=LOC116297526 PE=3 SV=1	A0A6P8IA95		uniprotkb_Actiniaria_2023_11_27.fasta	47050.8	100.0 %	6	6	12	0.00163	0.214	YISELAGNSTVILPVPAFNVINGGSHAGNK	K	L	99.7 %	0.444	2.32	0	1	0	43.8	4.29	0.461	0.233	0	0	1	0	2	3039.59	7216.22		5239.48	134	163	Empty	true
My Experiment	Uncategorized Sample	Tent.Control	102-2023-8	Peroxiredoxin-6-like OS=Actinia tenebrosa OX=6105 GN=LOC116304834 PE=3 SV=1	A0A6P8IU89		uniprotkb_Actiniaria_2023_11_27.fasta	24150.6	100.0 %	2	2	3	0.000408	0.101	LSILYPATTGR	K	N	99.7 %	0.104	1.99	0	1	0	39.3	2.8	0.31	0.591	0	1	0	0	2	1191.67	5122		126126	138	148	Empty	true
My Experiment	Uncategorized Sample	Tent.Control	102-2023-8	Peroxiredoxin-6-like OS=Actinia tenebrosa OX=6105 GN=LOC116304834 PE=3 SV=1	A0A6P8IU89		uniprotkb_Actiniaria_2023_11_27.fasta	24150.6	100.0 %	2	2	3	0.000408	0.101	VNLGDIFPDFK	M	A	99.7 %						58.6	8.28	0.474	0.818	0	2	0	0	1	1264.66	6737.15		51207.5	2	12	Empty	true
My Experiment	Uncategorized Sample	Tent.Control	102-2023-8	Radixin-like OS=Actinia tenebrosa OX=6105 GN=LOC116303169 PE=4 SV=1	A0A6P8INA7		uniprotkb_Actiniaria_2023_11_27.fasta	65910.8	100.0 %	3	3	5	0.000681	0.041	ATQMDIIHAENMR	K	Q	99.7 %	0.428	2.56	0	1	0	37.9	1.66	0.261	0.577	0	0	1	0	2	1529.72	4785		215352	522	534	Empty	true
My Experiment	Uncategorized Sample	Tent.Control	102-2023-8	Radixin-like OS=Actinia tenebrosa OX=6105 GN=LOC116303169 PE=4 SV=1	A0A6P8INA7		uniprotkb_Actiniaria_2023_11_27.fasta	65910.8	100.0 %	3	3	5	0.000681	0.041	IGFPWSEIR	K	N	99.7 %	0.333	2.69	0	1	0	54.2	6.42	0.5	0.944	0	3	0	0	2	1104.58	6170.91		364061	236	244	Empty	true
My Experiment	Uncategorized Sample	Tent.Control	102-2023-8	Radixin-like OS=Actinia tenebrosa OX=6105 GN=LOC116303169 PE=4 SV=1	A0A6P8INA7		uniprotkb_Actiniaria_2023_11_27.fasta	65910.8	100.0 %	3	3	5	0.000681	0.041	KATQMDIIHAENMR	K	Q	99.2 %	0.238	2.09	0	1	0	30	2.08	0.193	0.5	0	0	1	0	2	1657.82	4564.92		40921.6	521	534	Empty	true
My Experiment	Uncategorized Sample	Tent.Control	102-2023-8	Gelsolin-like protein 1 isoform X2 OS=Actinia tenebrosa OX=6105 GN=LOC116300252 PE=4 SV=1	A0A6P8IA30		uniprotkb_Actiniaria_2023_11_27.fasta	41652.1	99.9 %	1	2	4	0.000544	0.0628	TVELDTFLNDKPVQHR	K	E	99.7 %	0.505	3.25	0	1	0	38.4	1.92	0.331	0.5	0	0	2	2	2	1911.99	5504.4		821962	114	129	Empty	true
My Experiment	Uncategorized Sample	Tent.Control	102-2023-8	Gelsolin-like protein 1 isoform X2 OS=Actinia tenebrosa OX=6105 GN=LOC116300252 PE=4 SV=1	A0A6P8IA30		uniprotkb_Actiniaria_2023_11_27.fasta	41652.1	99.9 %	1	2	4	0.000544	0.0628	VGLQIWR	K	I	97.9 %	0.0448	2.3	0	1	0	33.4	1.21	0.278	0.857	0	2	0	0	2	871.515	5220.45		1111170	46	52	Empty	false	A0A6P8IEX9
My Experiment	Uncategorized Sample	Tent.Control	102-2023-8	Fructose-bisphosphate aldolase OS=Actinia tenebrosa OX=6105 GN=LOC116288771 PE=3 SV=1	A0A6P8H7K2		uniprotkb_Actiniaria_2023_11_27.fasta	38882.7	100.0 %	9	11	28	0.00381	0.287	DQGIIPGIK	K	V	98.0 %	0.0636	1.91	0	1	0	30.4	1.31	0.204	0.556	0	1	0	0	2	940.547	4844.32		370026	97	105	Empty	true
My Experiment	Uncategorized Sample	Tent.Control	102-2023-8	Fructose-bisphosphate aldolase OS=Actinia tenebrosa OX=6105 GN=LOC116288771 PE=3 SV=1	A0A6P8H7K2		uniprotkb_Actiniaria_2023_11_27.fasta	38882.7	100.0 %	9	11	28	0.00381	0.287	GLLAADESTGTMGK	K	R	99.7 %	0.606	4.69	0	1	0	65.1	10.7	0.713	0.714	0	3	0	0	2	1350.66	4444.08		616512	26	39	Empty	true
My Experiment	Uncategorized Sample	Tent.Control	102-2023-8	Fructose-bisphosphate aldolase OS=Actinia tenebrosa OX=6105 GN=LOC116288771 PE=3 SV=1	A0A6P8H7K2		uniprotkb_Actiniaria_2023_11_27.fasta	38882.7	100.0 %	9	11	28	0.00381	0.287	IAEAIVAPGK	R	G	99.7 %	0.484	3.22	0	1	0	47.1	6.15	0.546	0.75	0	6	0	0	2	968.578	4144.16		3423490	16	25	Empty	true	A0A913WT73
My Experiment	Uncategorized Sample	Tent.Control	102-2023-8	Fructose-bisphosphate aldolase OS=Actinia tenebrosa OX=6105 GN=LOC116288771 PE=3 SV=1	A0A6P8H7K2		uniprotkb_Actiniaria_2023_11_27.fasta	38882.7	100.0 %	9	11	28	0.00381	0.287	ITDHTPSELAMK	K	E	99.7 %	0.306	2.45	0	1	0	35.3	1.8	0.357	0.625	0	3	2	0	2	1342.67	4273.09		815365	151	162	Empty	true
My Experiment	Uncategorized Sample	Tent.Control	102-2023-8	Fructose-bisphosphate aldolase OS=Actinia tenebrosa OX=6105 GN=LOC116288771 PE=3 SV=1	A0A6P8H7K2		uniprotkb_Actiniaria_2023_11_27.fasta	38882.7	100.0 %	9	11	28	0.00381	0.287	LANIGVENTEENRR	R	Q	96.0 %	0.254	1.99	0	1	0	25.7	0.215	0.0895	0.357	0	0	1	0	2	1614.82	4098.3		410404	41	54	Empty	true
My Experiment	Uncategorized Sample	Tent.Control	102-2023-8	Fructose-bisphosphate aldolase OS=Actinia tenebrosa OX=6105 GN=LOC116288771 PE=3 SV=1	A0A6P8H7K2		uniprotkb_Actiniaria_2023_11_27.fasta	38882.7	100.0 %	9	11	28	0.00381	0.287	LTFSFGR	K	A	98.5 %	0.317	1.69	0	1	0	27.7	1.57	0.321	0.714	0	2	0	0	2	827.441	5153.92		437352	295	301	Empty	true	A0A913WT73
My Experiment	Uncategorized Sample	Tent.Control	102-2023-8	Fructose-bisphosphate aldolase OS=Actinia tenebrosa OX=6105 GN=LOC116288771 PE=3 SV=1	A0A6P8H7K2		uniprotkb_Actiniaria_2023_11_27.fasta	38882.7	100.0 %	9	11	28	0.00381	0.287	MDAPLTPELK	-	A	99.7 %						53.9	6.92	0.607	0.85	0	4	0	0	2	1156.59	5535.96		496079	1	10	Empty	true	A0A913WT73
My Experiment	Uncategorized Sample	Tent.Control	102-2023-8	Fructose-bisphosphate aldolase OS=Actinia tenebrosa OX=6105 GN=LOC116288771 PE=3 SV=1	A0A6P8H7K2		uniprotkb_Actiniaria_2023_11_27.fasta	38882.7	100.0 %	9	11	28	0.00381	0.287	NSISGVILFEETLYQK	R	A	99.7 %	0.532	4.68	0	1	0	65.1	10.4	0.67	0.625	0	3	0	0	2	1840.97	7085.58		31405.8	69	84	Empty	true
My Experiment	Uncategorized Sample	Tent.Control	102-2023-8	Fructose-bisphosphate aldolase OS=Actinia tenebrosa OX=6105 GN=LOC116288771 PE=3 SV=1	A0A6P8H7K2		uniprotkb_Actiniaria_2023_11_27.fasta	38882.7	100.0 %	9	11	28	0.00381	0.287	VTEAVLSAQYK	K	A	99.7 %	0.485	3.71	0	1	0	52	6.19	0.562	0.773	0	3	0	0	2	1208.65	4433.42		809210	202	212	Empty	true
My Experiment	Uncategorized Sample	Tent.Control	102-2023-8	phosphoenolpyruvate carboxykinase (GTP) OS=Actinia tenebrosa OX=6105 GN=LOC116303070 PE=3 SV=1	A0A6P8IMW7		uniprotkb_Actiniaria_2023_11_27.fasta	72286.1	100.0 %	1	1	1	0.000136	0.0295	FCAPSDHCPIMDKDWENPK	R	G	99.7 %	0.479	3.56	0	1	0	46.8	2.28	0.338	0.658	0	0	0	1	2	2346.99	5262.23		646678	428	446	Empty	true
My Experiment	Uncategorized Sample	Tent.Control	102-2023-8	Glyceraldehyde-3-phosphate dehydrogenase OS=Actinia tenebrosa OX=6105 GN=LOC116300146 PE=3 SV=1	A0A6P8I9T7		uniprotkb_Actiniaria_2023_11_27.fasta	36368	23.2 %	0	0	0	0	0.0806	GAHQNVIPASTGAAK	R	A	99.7 %	0.451	3.66	0	1	0	54.9	7.1	0.47	0.567	0	4	0	0	2	1421.75	3899.88		321952	200	214	Empty	false	C7SP37,A7S5Y2
My Experiment	Uncategorized Sample	Tent.Control	102-2023-8	Glyceraldehyde-3-phosphate dehydrogenase OS=Actinia tenebrosa OX=6105 GN=LOC116300146 PE=3 SV=1	A0A6P8I9T7		uniprotkb_Actiniaria_2023_11_27.fasta	36368	23.2 %	0	0	0	0	0.0806	KVIISAPSADAP	K	M	97.5 %						38.6	1.82	0.404	0.542	0	1	0	0	1	1168.66	4650.74		32825.5	117	128	Empty	false	C7SP37,A7S5Y2
My Experiment	Uncategorized Sample	Tent.Control	102-2023-8	U-actitoxin-Bcs2a OS=Bunodosoma caissarum OX=31165 PE=1 SV=1	P84919		uniprotkb_Actiniaria_2023_11_27.fasta	4675.3	100.0 %	2	3	7	0.000953	0.707	GLPCDCHGHTGTYWLNYYSK	-	C	99.7 %	0.416	3	0	1	0	39.9	2.89	0.439	0.4	0	0	2	3	2	2429.04	5508.19		3043270	1	20	Empty	true
My Experiment	Uncategorized Sample	Tent.Control	102-2023-8	U-actitoxin-Bcs2a OS=Bunodosoma caissarum OX=31165 PE=1 SV=1	P84919		uniprotkb_Actiniaria_2023_11_27.fasta	4675.3	100.0 %	2	3	7	0.000953	0.707	YLVGSCCYK	R	-	99.7 %	0.403	1.95	0	1	0	37	3.06	0.476	0.667	0	2	0	0	2	1149.51	4172.75		659810	33	41	Empty	true
My Experiment	Uncategorized Sample	Tent.Control	102-2023-8	Aminopeptidase W07G4.4 OS=Actinia tenebrosa OX=6105 GN=LOC116302420 PE=3 SV=1	A0A6P8IMG4		uniprotkb_Actiniaria_2023_11_27.fasta	55332.4	100.0 %	2	2	3	0.000408	0.0428	MAAPNVETYVR	R	K	99.7 %	0.485	2.19	0	1	0	54.2	5.35	0.616	0.773	0	2	0	0	2	1250.62	5030.94		111755	189	199	Empty	true
My Experiment	Uncategorized Sample	Tent.Control	102-2023-8	Aminopeptidase W07G4.4 OS=Actinia tenebrosa OX=6105 GN=LOC116302420 PE=3 SV=1	A0A6P8IMG4		uniprotkb_Actiniaria_2023_11_27.fasta	55332.4	100.0 %	2	2	3	0.000408	0.0428	SIVLDNGPAAK	Y	K	97.9 %						39.5	2.37	0.322	0.591	0	1	0	0	1	1084.6	4100.83		83292.6	390	400	Empty	true
My Experiment	Uncategorized Sample	Tent.Control	102-2023-8	Major antigen-like OS=Actinia tenebrosa OX=6105 GN=LOC116302485 PE=4 SV=1	A0A6P8ILG1		uniprotkb_Actiniaria_2023_11_27.fasta	327680	100.0 %	31	37	102	0.0139	0.117	AEYQVEITK	K	L	98.6 %	0.292	2.65	0	1	0	36.3	1.13	0.143	0.667	0	4	0	0	2	1080.56	4228.65		1376890	2654	2662	Empty	true
My Experiment	Uncategorized Sample	Tent.Control	102-2023-8	Major antigen-like OS=Actinia tenebrosa OX=6105 GN=LOC116302485 PE=4 SV=1	A0A6P8ILG1		uniprotkb_Actiniaria_2023_11_27.fasta	327680	100.0 %	31	37	102	0.0139	0.117	DLQGDLLR	R	A	99.7 %	0.151	2.24	0	1	0	38.7	1.57	0.344	0.812	0	2	0	0	2	929.505	4780.4		746173	2334	2341	Empty	true
My Experiment	Uncategorized Sample	Tent.Control	102-2023-8	Major antigen-like OS=Actinia tenebrosa OX=6105 GN=LOC116302485 PE=4 SV=1	A0A6P8ILG1		uniprotkb_Actiniaria_2023_11_27.fasta	327680	100.0 %	31	37	102	0.0139	0.117	DLQQNFDAQVAEHAER	R	K	99.7 %	0.431	3.67	0	1	0	46.6	3.19	0.399	0.562	0	0	2	0	2	1870.87	5243.68		391628	2278	2293	Empty	true
My Experiment	Uncategorized Sample	Tent.Control	102-2023-8	Major antigen-like OS=Actinia tenebrosa OX=6105 GN=LOC116302485 PE=4 SV=1	A0A6P8ILG1		uniprotkb_Actiniaria_2023_11_27.fasta	327680	100.0 %	31	37	102	0.0139	0.117	DLTDEIVNAR	K	H	99.7 %	0.325	3.3	0	1	0	46	1.85	0.293	0.75	0	2	0	0	2	1145.58	5037.39		100948	2166	2175	Empty	true
My Experiment	Uncategorized Sample	Tent.Control	102-2023-8	Major antigen-like OS=Actinia tenebrosa OX=6105 GN=LOC116302485 PE=4 SV=1	A0A6P8ILG1		uniprotkb_Actiniaria_2023_11_27.fasta	327680	100.0 %	31	37	102	0.0139	0.117	EALRDEIASLSAR	K	L	99.7 %	0.357	3.32	0	1	0	50.1	4.43	0.371	0.615	0	2	1	0	2	1430.76	5410.97		216955	212	224	Empty	true
My Experiment	Uncategorized Sample	Tent.Control	102-2023-8	Major antigen-like OS=Actinia tenebrosa OX=6105 GN=LOC116302485 PE=4 SV=1	A0A6P8ILG1		uniprotkb_Actiniaria_2023_11_27.fasta	327680	100.0 %	31	37	102	0.0139	0.117	ELLDAYKK	K	I	98.2 %	0.234	2.15	0	1	0	35.7	0.824	0.19	0.688	0	2	0	0	2	979.546	4068.34		376480	2198	2205	Empty	true
My Experiment	Uncategorized Sample	Tent.Control	102-2023-8	Major antigen-like OS=Actinia tenebrosa OX=6105 GN=LOC116302485 PE=4 SV=1	A0A6P8ILG1		uniprotkb_Actiniaria_2023_11_27.fasta	327680	100.0 %	31	37	102	0.0139	0.117	ENELQAELLNAYK	R	M	99.7 %	0.529	4.55	0	1	0	73.2	9.38	0.626	0.846	0	3	0	0	2	1534.77	5945.89		1161620	2555	2567	Empty	true
My Experiment	Uncategorized Sample	Tent.Control	102-2023-8	Major antigen-like OS=Actinia tenebrosa OX=6105 GN=LOC116302485 PE=4 SV=1	A0A6P8ILG1		uniprotkb_Actiniaria_2023_11_27.fasta	327680	100.0 %	31	37	102	0.0139	0.117	ERNEELEDELTVLQHR	R	M	99.7 %	0.392	3.53	0	1	0	44.9	3.96	0.47	0.562	0	0	1	1	2	2009.99	5613.31		833853	2623	2638	Empty	true
My Experiment	Uncategorized Sample	Tent.Control	102-2023-8	Major antigen-like OS=Actinia tenebrosa OX=6105 GN=LOC116302485 PE=4 SV=1	A0A6P8ILG1		uniprotkb_Actiniaria_2023_11_27.fasta	327680	100.0 %	31	37	102	0.0139	0.117	ESQLSQISMLR	K	S	99.7 %	0.462	3.67	0	1	0	52.2	4.35	0.473	0.773	0	6	0	0	2	1291.67	5278.45		1621920	2682	2692	Empty	true
My Experiment	Uncategorized Sample	Tent.Control	102-2023-8	Major antigen-like OS=Actinia tenebrosa OX=6105 GN=LOC116302485 PE=4 SV=1	A0A6P8ILG1		uniprotkb_Actiniaria_2023_11_27.fasta	327680	100.0 %	31	37	102	0.0139	0.117	EVFGDMEAAYR	K	R	99.7 %	0.564	3.21	0	1	0	56.8	8.09	0.588	0.818	0	5	0	0	2	1287.57	5088.03		1738800	60	70	Empty	true
My Experiment	Uncategorized Sample	Tent.Control	102-2023-8	Major antigen-like OS=Actinia tenebrosa OX=6105 GN=LOC116302485 PE=4 SV=1	A0A6P8ILG1		uniprotkb_Actiniaria_2023_11_27.fasta	327680	100.0 %	31	37	102	0.0139	0.117	FKYEIEEVRK	R	E	99.6 %	0.289	2.27	0	1	0	42.5	1.96	0.153	0.95	0	0	1	0	2	1340.72	4381.79		624536	72	81	Empty	true
My Experiment	Uncategorized Sample	Tent.Control	102-2023-8	Major antigen-like OS=Actinia tenebrosa OX=6105 GN=LOC116302485 PE=4 SV=1	A0A6P8ILG1		uniprotkb_Actiniaria_2023_11_27.fasta	327680	100.0 %	31	37	102	0.0139	0.117	IKDLEDEILDLKR	K	V	99.7 %	0.331	4.16	0	1	0	67.8	7.82	0.481	0.962	0	0	2	0	2	1599.9	5883.51		419342	1694	1706	Empty	true
My Experiment	Uncategorized Sample	Tent.Control	102-2023-8	Major antigen-like OS=Actinia tenebrosa OX=6105 GN=LOC116302485 PE=4 SV=1	A0A6P8ILG1		uniprotkb_Actiniaria_2023_11_27.fasta	327680	100.0 %	31	37	102	0.0139	0.117	IKDLTDEIVNAR	K	H	99.7 %	0.43	3.45	0	1	0	62.7	8.54	0.566	0.792	0	2	2	0	2	1386.76	4929.65		836933	2164	2175	Empty	true
My Experiment	Uncategorized Sample	Tent.Control	102-2023-8	Major antigen-like OS=Actinia tenebrosa OX=6105 GN=LOC116302485 PE=4 SV=1	A0A6P8ILG1		uniprotkb_Actiniaria_2023_11_27.fasta	327680	100.0 %	31	37	102	0.0139	0.117	IKEMEEALNELQSK	R	D	99.7 %	0.474	4.07	0	1	0	61.6	8.54	0.578	0.679	0	2	4	0	2	1661.84	5472.72		889203	2108	2121	Empty	true
My Experiment	Uncategorized Sample	Tent.Control	102-2023-8	Major antigen-like OS=Actinia tenebrosa OX=6105 GN=LOC116302485 PE=4 SV=1	A0A6P8ILG1		uniprotkb_Actiniaria_2023_11_27.fasta	327680	100.0 %	31	37	102	0.0139	0.117	INALEDELQNEAK	K	T	99.7 %	0.464	4.82	0	1	0	73.9	11.1	0.567	0.846	0	4	0	0	2	1486.74	5108.78		681678	2234	2246	Empty	true
My Experiment	Uncategorized Sample	Tent.Control	102-2023-8	Major antigen-like OS=Actinia tenebrosa OX=6105 GN=LOC116302485 PE=4 SV=1	A0A6P8ILG1		uniprotkb_Actiniaria_2023_11_27.fasta	327680	100.0 %	31	37	102	0.0139	0.117	KYEASLQNAQR	R	Q	98.6 %	0.154	3.33	0	1	0	41.9	1.38	0.0644	0.864	0	0	1	0	2	1307.67	3843.69		93012.4	252	262	Empty	true
My Experiment	Uncategorized Sample	Tent.Control	102-2023-8	Major antigen-like OS=Actinia tenebrosa OX=6105 GN=LOC116302485 PE=4 SV=1	A0A6P8ILG1		uniprotkb_Actiniaria_2023_11_27.fasta	327680	100.0 %	31	37	102	0.0139	0.117	LAQMGDQTDAPGIIASLR	K	T	99.7 %	0.532	5.36	0	1	0	69.9	11.3	0.634	0.583	0	6	0	0	2	1872.95	5882.32		734099	1715	1732	Empty	true
My Experiment	Uncategorized Sample	Tent.Control	102-2023-8	Major antigen-like OS=Actinia tenebrosa OX=6105 GN=LOC116302485 PE=4 SV=1	A0A6P8ILG1		uniprotkb_Actiniaria_2023_11_27.fasta	327680	100.0 %	31	37	102	0.0139	0.117	LASDATSWQNK	R	F	99.7 %	0.272	1.61	0	1	0	25	2.85	0.448	0.318	0	2	0	0	2	1220.59	4027.62		231594	2422	2432	Empty	true
My Experiment	Uncategorized Sample	Tent.Control	102-2023-8	Major antigen-like OS=Actinia tenebrosa OX=6105 GN=LOC116302485 PE=4 SV=1	A0A6P8ILG1		uniprotkb_Actiniaria_2023_11_27.fasta	327680	100.0 %	31	37	102	0.0139	0.117	LRDLQQNFDAQVAEHAER	K	K	99.7 %	0.438	3.42	0	1	0	44.2	1.74	0.213	0.639	0	0	0	1	2	2140.05	5097.46		324138	2276	2293	Empty	true
My Experiment	Uncategorized Sample	Tent.Control	102-2023-8	Major antigen-like OS=Actinia tenebrosa OX=6105 GN=LOC116302485 PE=4 SV=1	A0A6P8ILG1		uniprotkb_Actiniaria_2023_11_27.fasta	327680	100.0 %	31	37	102	0.0139	0.117	LTIIENAGDGHR	R	D	99.7 %	0.462	3.3	0	1	0	52.9	7.62	0.456	0.667	0	4	0	0	2	1295.67	4158.1		330814	1566	1577	Empty	true
[truncated: 937 more rows]
